# Supplementary material for: Artificial Chiral Trinuclear Zn Catalysts: Design, Self-Assembly and Unprecedented Efficiency in Asymmetric Hydroboration of Ketones
Source: ACS Cent Sci. 2025 Aug 12;11(9):1773–83. doi: 10.1021/acscentsci.5c01067 (PMC12464761; doi:10.1021/acscentsci.5c01067)
Supplement: Supplementary file 4 [file oc5c01067_si_004.cif]

data_mj23715_0m
_audit_creation_date               2023-12-06
_audit_creation_method
;
Olex2 1.5
(compiled 2023.08.24 svn.re1ec1418 for OlexSys, GUI svn.r6817)
;
_shelx_SHELXL_version_number       '2018/3'
_audit_contact_author_address      ?
_audit_contact_author_email        ?
_audit_contact_author_name         ''
_audit_contact_author_phone        ?
_publ_contact_author_id_orcid      ?
_publ_section_references
;
Dolomanov, O.V., Bourhis, L.J., Gildea, R.J, Howard, J.A.K. & Puschmann, H.
 (2009), J. Appl. Cryst. 42, 339-341.

Sheldrick, G.M. (2015). Acta Cryst. A71, 3-8.

Sheldrick, G.M. (2015). Acta Cryst. C71, 3-8.
;
_chemical_name_common              ?
_chemical_name_systematic          ?
_chemical_formula_moiety           'C44 H42 N4 O4'
_chemical_formula_sum              'C44 H42 N4 O4'
_chemical_formula_weight           690.81
_chemical_absolute_configuration   rmad
_chemical_melting_point            ?
loop_
  _atom_type_symbol
  _atom_type_description
  _atom_type_scat_dispersion_real
  _atom_type_scat_dispersion_imag
  _atom_type_scat_source
 'C' 'C' 0.0137 0.0067 'International Tables Vol C Tables 4.2.6.8 and 6.1.1.4'
 'H' 'H' 0.0000 0.0000 'International Tables Vol C Tables 4.2.6.8 and 6.1.1.4'
 'N' 'N' 0.0241 0.0134 'International Tables Vol C Tables 4.2.6.8 and 6.1.1.4'
 'O' 'O' 0.0389 0.0241 'International Tables Vol C Tables 4.2.6.8 and 6.1.1.4'

_shelx_space_group_comment
;
The symmetry employed for this shelxl refinement is uniquely defined
by the following loop, which should always be used as a source of
symmetry information in preference to the above space-group names.
They are only intended as comments.
;
_space_group_crystal_system        'orthorhombic'
_space_group_IT_number             19
_space_group_name_H-M_alt          'P 21 21 21'
_space_group_name_Hall             'P 2ac 2ab'
loop_
  _space_group_symop_operation_xyz
 'x, y, z'
 '-x+1/2, -y, z+1/2'
 '-x, y+1/2, -z+1/2'
 'x+1/2, -y+1/2, -z'

_cell_length_a                     23.1920(6)
_cell_length_b                     23.5097(8)
_cell_length_c                     25.2306(7)
_cell_angle_alpha                  90
_cell_angle_beta                   90
_cell_angle_gamma                  90
_cell_volume                       13756.7(7)
_cell_formula_units_Z              12
_cell_measurement_reflns_used      9026
_cell_measurement_temperature      173.00
_cell_measurement_theta_max        54.528
_cell_measurement_theta_min        3.049
_shelx_estimated_absorpt_T_max     0.984
_shelx_estimated_absorpt_T_min     0.946
_exptl_absorpt_coefficient_mu      0.327
_exptl_absorpt_correction_T_max    0.7508
_exptl_absorpt_correction_T_min    0.6161
_exptl_absorpt_correction_type     multi-scan
_exptl_absorpt_process_details
;
SADABS-2016/2 (Bruker,2016/2) was used for absorption correction.
wR2(int) was 0.1331 before and 0.0847 after correction.
The Ratio of minimum to maximum transmission is 0.8206.
The \l/2 correction factor is Not present.
;
_exptl_absorpt_special_details     ?
_exptl_crystal_colour              colourless
_exptl_crystal_colour_primary      colourless
_exptl_crystal_density_diffrn      1.001
_exptl_crystal_density_meas        ?
_exptl_crystal_density_method      ?
_exptl_crystal_description         block
_exptl_crystal_F_000               4392
_exptl_crystal_size_max            0.17
_exptl_crystal_size_mid            0.17
_exptl_crystal_size_min            0.05
_exptl_transmission_factor_max     ?
_exptl_transmission_factor_min     ?
_diffrn_reflns_av_R_equivalents    0.1013
_diffrn_reflns_av_unetI/netI       0.0479
_diffrn_reflns_Laue_measured_fraction_full  0.999
_diffrn_reflns_Laue_measured_fraction_max  0.997
_diffrn_reflns_limit_h_max         28
_diffrn_reflns_limit_h_min         -19
_diffrn_reflns_limit_k_max         28
_diffrn_reflns_limit_k_min         -28
_diffrn_reflns_limit_l_max         30
_diffrn_reflns_limit_l_min         -30
_diffrn_reflns_number              186313
_diffrn_reflns_point_group_measured_fraction_full  1.000
_diffrn_reflns_point_group_measured_fraction_max  0.997
_diffrn_reflns_theta_full          53.594
_diffrn_reflns_theta_max           55.030
_diffrn_reflns_theta_min           2.783
_diffrn_ambient_temperature        173.00
_diffrn_detector_area_resol_mean   ?
_diffrn_measured_fraction_theta_full  0.999
_diffrn_measured_fraction_theta_max  0.997
_diffrn_measurement_device_type    'Bruker APEX-II CCD'
_diffrn_measurement_method         '\f and \w scans'
_diffrn_radiation_type             GaK\a
_diffrn_radiation_wavelength       1.34139
_diffrn_source                     ?
_diffrn_source_current             2.86
_diffrn_source_power               0.1995708
_diffrn_source_voltage             69.78
_diffrn_standards_number           0
_reflns_Friedel_coverage           0.860
_reflns_Friedel_fraction_full      1.000
_reflns_Friedel_fraction_max       0.996
_reflns_number_gt                  20633
_reflns_number_total               26194
_reflns_special_details
;
 Reflections were merged by SHELXL according to the crystal
 class for the calculation of statistics and refinement.
 
 Structure factors included contributions from the .fab file.
 
 _reflns_Friedel_fraction is defined as the number of unique
 Friedel pairs measured divided by the number that would be
 possible theoretically, ignoring centric projections and
 systematic absences.
;
_reflns_threshold_expression       'I > 2\s(I)'
_computing_cell_refinement         'SAINT V8.40B (?, 2016)'
_computing_data_collection         ?
_computing_data_reduction          'SAINT V8.40B (?, 2016)'
_computing_molecular_graphics      'Olex2 1.5 (Dolomanov et al., 2009)'
_computing_publication_material    'Olex2 1.5 (Dolomanov et al., 2009)'
_computing_structure_refinement    'SHELXL 2018/3 (Sheldrick, 2015)'
_computing_structure_solution      'SHELXT 2018/2 (Sheldrick, 2018)'
_refine_diff_density_max           0.672
_refine_diff_density_min           -0.333
_refine_diff_density_rms           0.055
_refine_ls_abs_structure_details
;
 Flack x determined using 7907 quotients [(I+)-(I-)]/[(I+)+(I-)]
 (Parsons, Flack and Wagner, Acta Cryst. B69 (2013) 249-259).
;
_refine_ls_abs_structure_Flack     0.02(9)
_refine_ls_extinction_coef         .
_refine_ls_extinction_method       none
_refine_ls_goodness_of_fit_ref     1.019
_refine_ls_hydrogen_treatment      constr
_refine_ls_matrix_type             full
_refine_ls_number_parameters       1429
_refine_ls_number_reflns           26194
_refine_ls_number_restraints       0
_refine_ls_R_factor_all            0.0809
_refine_ls_R_factor_gt             0.0677
_refine_ls_restrained_S_all        1.019
_refine_ls_shift/su_max            0.002
_refine_ls_shift/su_mean           0.000
_refine_ls_structure_factor_coef   Fsqd
_refine_ls_weighting_details      
 'w=1/[\s^2^(Fo^2^)+(0.1491P)^2^] where P=(Fo^2^+2Fc^2^)/3'
_refine_ls_weighting_scheme        calc
_refine_ls_wR_factor_gt            0.1908
_refine_ls_wR_factor_ref           0.2037
_refine_special_details            ?
_olex2_refinement_description
;
1. Fixed Uiso
 At 1.2 times of:
  All C(H) groups, All C(H,H) groups
 At 1.5 times of:
  All C(H,H,H) groups, All O(H) groups
2.a Ternary CH refined with riding coordinates:
 C28(H28), C28A(H28A), C40A(H40A), C28B(H28B), C40(H40), C40B(H40B)
2.b Secondary CH2 refined with riding coordinates:
 C27(H27C,H27D), C27A(H27A,H27B), C39A(H39A,H39B), C27B(H27E,H27F), C39(H39C,
 H39D), C39B(H39E,H39F)
2.c Aromatic/amide H refined with riding coordinates:
 C14A(H14A), C7A(H7A), C23A(H23A), C8A(H8A), C24A(H24A), C19A(H19A), C3(H3),
 C3A(H3A), C22A(H22A), C18A(H18A), C14(H14), C18(H18), C5B(H5B), C34A(H34A),
 C14B(H14B), C36A(H36A), C16A(H16A), C7(H7), C17A(H17A), C3B(H3B), C5A(H5A),
 C35A(H35A), C17(H17), C6A(H6A), C19(H19), C16(H16), C19B(H19B), C5(H5), C6(H6),
  C22B(H22B), C8(H8), C18B(H18B), C17B(H17B), C36(H36), C22(H22), C34(H34),
 C16B(H16B), C8B(H8B), C24B(H24B), C24(H24), C23B(H23B), C6B(H6B), C35(H35),
 C23(H23), C7B(H7B), C34B(H34B), C35B(H35B), C36B(H36B)
2.d Idealised Me refined as rotating group:
 C31(H31D,H31E,H31F), C30(H30D,H30E,H30F), C30A(H30A,H30B,H30C), C43A(H43A,
 H43B,H43C), C32(H32D,H32E,H32F), C31A(H31A,H31B,H31C), C44A(H44A,H44B,H44C),
 C42A(H42A,H42B,H42C), C30B(H30G,H30H,H30I), C32A(H32A,H32B,H32C), C32B(H32G,
 H32H,H32I), C42(H42D,H42E,H42F), C43(H43D,H43E,H43F), C42B(H42G,H42H,H42I),
 C44(H44D,H44E,H44F), C44B(H44G,H44H,H44I), C31B(H31G,H31H,H31I), C43B(H43G,
 H43H,H43I)
2.e Idealised tetrahedral OH refined as rotating group:
 O2A(H2A), O1(H1), O2(H2), O1A(H1A), O2B(H2B), O1B(H1B)
;
_atom_sites_solution_hydrogens     geom
_atom_sites_solution_primary       dual
_atom_sites_solution_secondary     ?
loop_
  _atom_site_label
  _atom_site_type_symbol
  _atom_site_fract_x
  _atom_site_fract_y
  _atom_site_fract_z
  _atom_site_U_iso_or_equiv
  _atom_site_adp_type
  _atom_site_occupancy
  _atom_site_site_symmetry_order
  _atom_site_calc_flag
  _atom_site_refinement_flags_posn
  _atom_site_refinement_flags_adp
  _atom_site_refinement_flags_occupancy
  _atom_site_disorder_assembly
  _atom_site_disorder_group
 O2A O 0.20501(11) 0.32333(13) 0.54505(10) 0.0483(6) Uani 1 1 d . . . . .
 H2A H 0.215614 0.309602 0.515899 0.072 Uiso 1 1 calc R U . . .
 O1 O 0.48458(14) 0.17854(13) 0.68167(11) 0.0553(7) Uani 1 1 d . . . . .
 H1 H 0.516316 0.176173 0.697563 0.083 Uiso 1 1 calc R U . . .
 O2 O 0.45908(12) 0.21972(14) 0.57196(12) 0.0536(7) Uani 1 1 d . . . . .
 H2 H 0.464443 0.247183 0.551244 0.080 Uiso 1 1 calc R U . . .
 O4A O 0.30444(13) 0.24816(15) 0.46286(11) 0.0578(7) Uani 1 1 d . . . . .
 O1A O 0.21942(13) 0.45300(14) 0.58066(10) 0.0515(6) Uani 1 1 d . . . . .
 H1A H 0.227798 0.487054 0.587164 0.077 Uiso 1 1 calc R U . . .
 O2B O 0.06743(15) 0.57421(15) 0.31469(11) 0.0617(8) Uani 1 1 d . . . . .
 H2B H 0.047562 0.567346 0.287600 0.093 Uiso 1 1 calc R U . . .
 O1B O 0.22928(15) 0.56911(15) 0.34658(11) 0.0611(8) Uani 1 1 d . . . . .
 H1B H 0.253262 0.542339 0.346804 0.092 Uiso 1 1 calc R U . . .
 O4 O 0.54556(15) 0.30374(15) 0.49062(16) 0.0681(9) Uani 1 1 d . . . . .
 O3A O 0.29434(16) 0.56991(17) 0.53806(15) 0.0732(10) Uani 1 1 d . . . . .
 N3 N 0.44456(15) 0.32128(16) 0.53752(13) 0.0510(8) Uani 1 1 d . . . . .
 N1A N 0.29681(15) 0.51010(16) 0.62688(13) 0.0505(8) Uani 1 1 d . . . . .
 C12A C 0.15148(15) 0.34667(16) 0.53964(13) 0.0394(7) Uani 1 1 d . . . . .
 N3A N 0.19536(13) 0.28508(16) 0.45022(12) 0.0460(7) Uani 1 1 d . . . . .
 C9A C 0.15646(15) 0.35564(17) 0.67690(13) 0.0410(7) Uani 1 1 d . . . . .
 C13A C 0.11810(16) 0.33875(17) 0.49163(13) 0.0419(8) Uani 1 1 d . . . . .
 N1B N 0.2979(2) 0.5015(2) 0.39608(16) 0.0663(10) Uani 1 1 d . . . . .
 O4B O -0.02044(16) 0.4828(2) 0.22600(15) 0.0819(12) Uani 1 1 d . . . . .
 N3B N 0.01944(17) 0.59196(18) 0.22455(13) 0.0569(9) Uani 1 1 d . . . . .
 N1 N 0.58091(18) 0.13421(17) 0.71386(13) 0.0571(9) Uani 1 1 d . . . . .
 C11A C 0.13064(15) 0.37854(16) 0.58184(13) 0.0404(7) Uani 1 1 d . . . . .
 C20A C 0.07511(15) 0.40356(17) 0.57832(14) 0.0423(7) Uani 1 1 d . . . . .
 C1 C 0.47524(18) 0.13038(18) 0.65386(15) 0.0479(8) Uani 1 1 d . . . . .
 N4A N 0.30439(18) 0.2029(2) 0.38342(17) 0.0726(12) Uani 1 1 d . . . . .
 C2A C 0.25015(16) 0.43324(17) 0.67155(14) 0.0445(8) Uani 1 1 d . . . . .
 N4 N 0.55646(18) 0.3959(2) 0.46814(19) 0.0690(11) Uani 1 1 d . . . . .
 C15A C 0.04192(16) 0.3960(2) 0.53144(15) 0.0483(8) Uani 1 1 d . . . . .
 C11 C 0.38554(17) 0.17674(18) 0.62143(15) 0.0479(8) Uani 1 1 d . . . . .
 C4A C 0.19293(16) 0.36448(17) 0.72174(14) 0.0431(8) Uani 1 1 d . . . . .
 C21 C 0.39519(18) 0.32737(19) 0.56602(16) 0.0514(9) Uani 1 1 d . . . . .
 C10 C 0.42455(18) 0.12615(18) 0.62499(15) 0.0484(9) Uani 1 1 d . . . . .
 C12 C 0.40552(17) 0.22395(18) 0.59410(14) 0.0453(8) Uani 1 1 d . . . . .
 C14A C 0.06417(16) 0.3636(2) 0.48948(14) 0.0486(9) Uani 1 1 d . . . . .
 H14A H 0.041384 0.358520 0.458544 0.058 Uiso 1 1 calc R U . . .
 C13 C 0.37195(17) 0.27444(19) 0.58968(15) 0.0486(9) Uani 1 1 d . . . . .
 C12B C 0.0968(2) 0.62329(19) 0.30762(15) 0.0544(10) Uani 1 1 d . . . . .
 C11B C 0.1365(2) 0.6384(2) 0.34553(15) 0.0529(9) Uani 1 1 d . . . . .
 C15B C 0.1623(2) 0.7217(2) 0.29240(17) 0.0602(11) Uani 1 1 d . . . . .
 C7A C 0.1014(2) 0.2884(2) 0.72875(18) 0.0567(10) Uani 1 1 d . . . . .
 H7A H 0.069900 0.262725 0.731929 0.068 Uiso 1 1 calc R U . . .
 C23A C 0.1315(2) 0.2611(2) 0.36099(15) 0.0561(10) Uani 1 1 d . . . . .
 H23A H 0.109305 0.253037 0.330220 0.067 Uiso 1 1 calc R U . . .
 C20 C 0.32899(17) 0.17672(19) 0.64267(14) 0.0483(8) Uani 1 1 d . . . . .
 N2A N 0.3642(2) 0.6298(2) 0.56579(17) 0.0721(12) Uani 1 1 d . . . . .
 C10A C 0.16715(15) 0.38625(16) 0.62939(13) 0.0401(7) Uani 1 1 d . . . . .
 C28 C 0.6117(2) 0.3686(2) 0.4528(2) 0.0616(11) Uani 1 1 d . . . . .
 H28 H 0.617818 0.375169 0.414043 0.074 Uiso 1 1 calc R U . . .
 O3B O 0.3791(2) 0.5422(2) 0.3314(2) 0.0980(14) Uani 1 1 d . . . . .
 C33A C 0.29782(18) 0.47450(19) 0.66859(15) 0.0494(9) Uani 1 1 d . . . . .
 C25A C 0.21815(17) 0.25568(19) 0.41015(15) 0.0483(8) Uani 1 1 d . . . . .
 N4B N -0.0894(2) 0.5028(2) 0.16588(19) 0.0789(13) Uani 1 1 d . . . . .
 C8A C 0.11042(17) 0.31680(18) 0.68217(15) 0.0474(8) Uani 1 1 d . . . . .
 H8A H 0.085384 0.310306 0.652990 0.057 Uiso 1 1 calc R U . . .
 C21A C 0.14018(16) 0.30487(17) 0.44646(14) 0.0430(8) Uani 1 1 d . . . . .
 C1A C 0.21258(15) 0.42417(17) 0.62707(14) 0.0415(7) Uani 1 1 d . . . . .
 C1B C 0.1933(2) 0.56388(19) 0.38887(14) 0.0533(10) Uani 1 1 d . . . . .
 C24A C 0.18719(19) 0.2422(2) 0.36445(16) 0.0565(10) Uani 1 1 d . . . . .
 H24A H 0.204162 0.220594 0.336696 0.068 Uiso 1 1 calc R U . . .
 C15 C 0.29358(17) 0.22471(19) 0.63549(15) 0.0475(8) Uani 1 1 d . . . . .
 C25 C 0.4695(2) 0.3677(2) 0.51705(18) 0.0567(10) Uani 1 1 d . . . . .
 C19A C 0.05182(17) 0.4369(2) 0.62006(15) 0.0505(9) Uani 1 1 d . . . . .
 H19A H 0.073699 0.442972 0.651388 0.061 Uiso 1 1 calc R U . . .
 C3 C 0.5033(2) 0.03546(18) 0.62820(16) 0.0541(10) Uani 1 1 d . . . . .
 H3 H 0.530126 0.004913 0.628745 0.065 Uiso 1 1 calc R U . . .
 C9 C 0.41190(18) 0.07492(18) 0.59777(16) 0.0492(9) Uani 1 1 d . . . . .
 C10B C 0.1473(2) 0.5985(2) 0.39079(15) 0.0554(10) Uani 1 1 d . . . . .
 C4B C 0.1180(2) 0.5557(2) 0.47540(15) 0.0565(10) Uani 1 1 d . . . . .
 C38A C 0.3345(2) 0.5867(2) 0.57501(19) 0.0594(11) Uani 1 1 d . . . . .
 C3A C 0.23950(18) 0.40281(18) 0.71693(14) 0.0477(8) Uani 1 1 d . . . . .
 H3A H 0.264541 0.407753 0.746371 0.057 Uiso 1 1 calc R U . . .
 C22A C 0.10722(18) 0.29199(19) 0.40220(15) 0.0493(9) Uani 1 1 d . . . . .
 H22A H 0.068254 0.304257 0.400107 0.059 Uiso 1 1 calc R U . . .
 C18A C -0.0025(2) 0.4606(2) 0.61543(19) 0.0621(11) Uani 1 1 d . . . . .
 H18A H -0.017480 0.482876 0.643646 0.074 Uiso 1 1 calc R U . . .
 C14 C 0.31640(17) 0.27303(19) 0.61013(16) 0.0488(9) Uani 1 1 d . . . . .
 H14 H 0.292899 0.305940 0.606879 0.059 Uiso 1 1 calc R U . . .
 C26B C -0.0460(2) 0.5205(3) 0.19301(19) 0.0677(13) Uani 1 1 d . . . . .
 C20B C 0.1698(2) 0.6879(2) 0.33893(16) 0.0570(10) Uani 1 1 d . . . . .
 C18 C 0.2498(2) 0.1299(3) 0.68828(19) 0.0661(12) Uani 1 1 d . . . . .
 H18 H 0.234798 0.097539 0.706194 0.079 Uiso 1 1 calc R U . . .
 C26A C 0.27713(18) 0.2340(2) 0.41748(16) 0.0563(10) Uani 1 1 d . . . . .
 C26 C 0.5261(2) 0.3578(2) 0.48908(19) 0.0610(11) Uani 1 1 d . . . . .
 C25B C -0.0233(2) 0.5773(3) 0.18978(17) 0.0622(12) Uani 1 1 d . . . . .
 C5B C 0.0796(2) 0.5546(3) 0.52011(18) 0.0712(14) Uani 1 1 d . . . . .
 H5B H 0.084643 0.526215 0.546474 0.085 Uiso 1 1 calc R U . . .
 C34A C 0.3418(2) 0.4775(2) 0.70639(19) 0.0611(11) Uani 1 1 d . . . . .
 H34A H 0.342689 0.451741 0.735420 0.073 Uiso 1 1 calc R U . . .
 C37A C 0.33843(19) 0.5508(2) 0.62207(18) 0.0568(10) Uani 1 1 d . . . . .
 C21B C 0.0431(2) 0.6438(2) 0.22183(15) 0.0572(10) Uani 1 1 d . . . . .
 C14B C 0.1222(2) 0.7051(2) 0.25510(17) 0.0613(11) Uani 1 1 d . . . . .
 H14B H 0.118253 0.727302 0.223825 0.074 Uiso 1 1 calc R U . . .
 C28A C 0.3628(2) 0.1945(3) 0.40407(19) 0.0656(12) Uani 1 1 d . . . . .
 H28A H 0.370495 0.152751 0.406258 0.079 Uiso 1 1 calc R U . . .
 C2 C 0.51777(18) 0.08472(18) 0.65346(14) 0.0488(9) Uani 1 1 d . . . . .
 C2B C 0.2033(2) 0.5210(2) 0.42960(15) 0.0551(10) Uani 1 1 d . . . . .
 C36A C 0.3820(2) 0.5563(2) 0.65880(19) 0.0633(11) Uani 1 1 d . . . . .
 H36A H 0.410107 0.585460 0.655317 0.076 Uiso 1 1 calc R U . . .
 C16A C -0.01405(18) 0.4199(2) 0.52846(16) 0.0601(11) Uani 1 1 d . . . . .
 H16A H -0.036955 0.413696 0.497792 0.072 Uiso 1 1 calc R U . . .
 C7 C 0.3510(2) 0.0177(2) 0.5405(2) 0.0671(12) Uani 1 1 d . . . . .
 H7 H 0.317641 0.014489 0.518824 0.081 Uiso 1 1 calc R U . . .
 C17A C -0.0357(2) 0.4522(3) 0.56969(19) 0.0695(13) Uani 1 1 d . . . . .
 H17A H -0.072983 0.468720 0.567026 0.083 Uiso 1 1 calc R U . . .
 O3 O 0.6860(2) 0.1851(2) 0.8068(2) 0.0964(14) Uani 1 1 d . . . . .
 C3B C 0.1647(2) 0.5181(2) 0.47118(16) 0.0583(11) Uani 1 1 d . . . . .
 H3B H 0.169969 0.489917 0.497690 0.070 Uiso 1 1 calc R U . . .
 C5A C 0.1828(2) 0.33380(19) 0.76898(15) 0.0536(9) Uani 1 1 d . . . . .
 H5A H 0.207335 0.339098 0.798729 0.064 Uiso 1 1 calc R U . . .
 C35A C 0.3842(2) 0.5187(3) 0.7007(2) 0.0705(13) Uani 1 1 d . . . . .
 H35A H 0.414757 0.521048 0.725694 0.085 Uiso 1 1 calc R U . . .
 C4 C 0.4507(2) 0.02757(18) 0.60132(16) 0.0530(9) Uani 1 1 d . . . . .
 C9B C 0.10842(19) 0.5974(2) 0.43517(15) 0.0550(10) Uani 1 1 d . . . . .
 C17 C 0.21410(19) 0.1789(2) 0.68018(19) 0.0622(11) Uani 1 1 d . . . . .
 H17 H 0.175433 0.179360 0.692608 0.075 Uiso 1 1 calc R U . . .
 C6A C 0.1386(2) 0.2972(2) 0.77181(16) 0.0613(11) Uani 1 1 d . . . . .
 H6A H 0.132273 0.276718 0.803758 0.074 Uiso 1 1 calc R U . . .
 C13B C 0.0878(2) 0.6583(2) 0.26101(14) 0.0553(10) Uani 1 1 d . . . . .
 C19 C 0.30523(19) 0.1296(2) 0.67026(16) 0.0546(9) Uani 1 1 d . . . . .
 H19 H 0.328558 0.097018 0.676328 0.065 Uiso 1 1 calc R U . . .
 C16 C 0.23600(18) 0.2242(2) 0.65483(19) 0.0585(11) Uani 1 1 d . . . . .
 H16 H 0.212421 0.256811 0.649678 0.070 Uiso 1 1 calc R U . . .
 C29 C 0.6628(2) 0.3943(3) 0.48265(19) 0.0671(12) Uani 1 1 d . . . . .
 C33B C 0.2536(2) 0.4830(2) 0.42614(16) 0.0591(11) Uani 1 1 d . . . . .
 C27 C 0.5997(2) 0.3049(3) 0.4611(3) 0.0756(14) Uani 1 1 d . . . . .
 H27C H 0.595616 0.285034 0.426669 0.091 Uiso 1 1 calc R U . . .
 H27D H 0.631073 0.286740 0.481574 0.091 Uiso 1 1 calc R U . . .
 C19B C 0.2106(2) 0.7064(2) 0.37791(18) 0.0634(11) Uani 1 1 d . . . . .
 H19B H 0.215909 0.684963 0.409455 0.076 Uiso 1 1 calc R U . . .
 C5 C 0.4380(3) -0.0236(2) 0.5743(2) 0.0674(12) Uani 1 1 d . . . . .
 H5 H 0.464173 -0.054610 0.576120 0.081 Uiso 1 1 calc R U . . .
 C6 C 0.3883(3) -0.0287(2) 0.5456(2) 0.0717(13) Uani 1 1 d . . . . .
 H6 H 0.379053 -0.063820 0.529036 0.086 Uiso 1 1 calc R U . . .
 C38 C 0.6396(3) 0.1907(2) 0.7730(2) 0.0744(15) Uani 1 1 d . . . . .
 C22B C 0.0248(2) 0.6842(2) 0.18410(17) 0.0607(11) Uani 1 1 d . . . . .
 H22B H 0.041416 0.721110 0.183083 0.073 Uiso 1 1 calc R U . . .
 N2 N 0.6128(3) 0.2345(2) 0.77391(19) 0.0860(15) Uani 1 1 d . . . . .
 C8 C 0.3620(2) 0.0676(2) 0.56623(17) 0.0573(10) Uani 1 1 d . . . . .
 H8 H 0.335552 0.098252 0.562888 0.069 Uiso 1 1 calc R U . . .
 C33 C 0.5748(2) 0.09222(19) 0.67665(16) 0.0532(9) Uani 1 1 d . . . . .
 C18B C 0.2419(3) 0.7551(2) 0.3696(2) 0.0750(14) Uani 1 1 d . . . . .
 H18B H 0.267720 0.768076 0.396280 0.090 Uiso 1 1 calc R U . . .
 C17B C 0.2363(3) 0.7859(3) 0.3221(2) 0.0783(15) Uani 1 1 d . . . . .
 H17B H 0.260016 0.818249 0.316016 0.094 Uiso 1 1 calc R U . . .
 C36 C 0.6824(2) 0.1126(3) 0.7201(2) 0.0729(13) Uani 1 1 d . . . . .
 H36 H 0.719061 0.120490 0.735174 0.088 Uiso 1 1 calc R U . . .
 C29A C 0.4076(2) 0.2210(3) 0.3679(2) 0.0848(18) Uani 1 1 d . . . . .
 C22 C 0.3710(3) 0.3803(2) 0.5718(2) 0.0735(14) Uani 1 1 d . . . . .
 H22 H 0.336347 0.384824 0.591466 0.088 Uiso 1 1 calc R U . . .
 C37 C 0.6336(2) 0.1434(2) 0.73426(17) 0.0663(12) Uani 1 1 d . . . . .
 C34 C 0.6226(2) 0.0601(3) 0.66069(19) 0.0683(13) Uani 1 1 d . . . . .
 H34 H 0.618343 0.031619 0.634277 0.082 Uiso 1 1 calc R U . . .
 C16B C 0.1976(3) 0.7701(2) 0.2850(2) 0.0708(13) Uani 1 1 d . . . . .
 H16B H 0.193964 0.791798 0.253448 0.085 Uiso 1 1 calc R U . . .
 N2B N 0.4459(2) 0.4812(3) 0.3636(2) 0.0889(15) Uani 1 1 d . . . . .
 C37B C 0.3461(2) 0.4706(3) 0.3929(2) 0.0696(12) Uani 1 1 d . . . . .
 C27A C 0.3597(2) 0.2184(3) 0.4608(2) 0.0672(13) Uani 1 1 d . . . . .
 H27A H 0.360981 0.187345 0.487287 0.081 Uiso 1 1 calc R U . . .
 H27B H 0.391993 0.244951 0.467703 0.081 Uiso 1 1 calc R U . . .
 C8B C 0.0632(2) 0.6368(2) 0.44243(19) 0.0667(12) Uani 1 1 d . . . . .
 H8B H 0.056188 0.665376 0.416637 0.080 Uiso 1 1 calc R U . . .
 C24B C -0.0426(2) 0.6149(3) 0.15075(18) 0.0697(14) Uani 1 1 d . . . . .
 H24B H -0.071847 0.603800 0.126477 0.084 Uiso 1 1 calc R U . . .
 C24 C 0.4472(3) 0.4213(3) 0.5204(3) 0.0763(15) Uani 1 1 d . . . . .
 H24 H 0.465377 0.452886 0.503843 0.092 Uiso 1 1 calc R U . . .
 C23B C -0.0184(2) 0.6685(3) 0.14814(18) 0.0699(14) Uani 1 1 d . . . . .
 H23B H -0.031025 0.694780 0.121981 0.084 Uiso 1 1 calc R U . . .
 C39A C 0.2955(3) 0.6135(3) 0.4973(2) 0.0803(16) Uani 1 1 d . . . . .
 H39A H 0.259643 0.636358 0.497806 0.096 Uiso 1 1 calc R U . . .
 H39B H 0.300128 0.596380 0.461676 0.096 Uiso 1 1 calc R U . . .
 C31 C 0.7182(2) 0.3632(3) 0.4677(2) 0.0721(14) Uani 1 1 d . . . . .
 H31D H 0.726412 0.369319 0.430039 0.108 Uiso 1 1 calc R U . . .
 H31E H 0.713512 0.322395 0.474432 0.108 Uiso 1 1 calc R U . . .
 H31F H 0.750202 0.377873 0.489042 0.108 Uiso 1 1 calc R U . . .
 C30 C 0.6689(3) 0.4572(3) 0.4674(3) 0.0918(19) Uani 1 1 d . . . . .
 H30D H 0.698586 0.475002 0.489467 0.138 Uiso 1 1 calc R U . . .
 H30E H 0.632012 0.476606 0.472849 0.138 Uiso 1 1 calc R U . . .
 H30F H 0.680030 0.460086 0.429977 0.138 Uiso 1 1 calc R U . . .
 C6B C 0.0370(2) 0.5926(3) 0.52560(18) 0.0745(15) Uani 1 1 d . . . . .
 H6B H 0.012341 0.591558 0.555655 0.089 Uiso 1 1 calc R U . . .
 C40A C 0.3480(3) 0.6504(3) 0.5115(2) 0.0739(14) Uani 1 1 d . . . . .
 H40A H 0.335541 0.691069 0.513949 0.089 Uiso 1 1 calc R U . . .
 C28B C -0.0950(2) 0.4411(3) 0.1743(2) 0.0815(17) Uani 1 1 d . . . . .
 H28B H -0.133769 0.433558 0.190105 0.098 Uiso 1 1 calc R U . . .
 C35 C 0.6750(2) 0.0696(3) 0.6829(2) 0.0792(16) Uani 1 1 d . . . . .
 H35 H 0.706896 0.046670 0.672854 0.095 Uiso 1 1 calc R U . . .
 C23 C 0.3972(3) 0.4270(2) 0.5488(3) 0.0899(19) Uani 1 1 d . . . . .
 H23 H 0.380292 0.463595 0.552850 0.108 Uiso 1 1 calc R U . . .
 C38B C 0.3943(3) 0.4960(3) 0.3621(2) 0.0790(15) Uani 1 1 d . . . . .
 C41A C 0.4008(3) 0.6463(4) 0.4735(2) 0.094(2) Uani 1 1 d . . . . .
 C40 C 0.6364(3) 0.2685(3) 0.8201(3) 0.0858(17) Uani 1 1 d . . . . .
 H40 H 0.657034 0.302072 0.804765 0.103 Uiso 1 1 calc R U . . .
 C7B C 0.0295(2) 0.6335(3) 0.4866(2) 0.0741(14) Uani 1 1 d . . . . .
 H7B H -0.000540 0.660618 0.490909 0.089 Uiso 1 1 calc R U . . .
 C34B C 0.2561(3) 0.4306(2) 0.4531(2) 0.0730(14) Uani 1 1 d . . . . .
 H34B H 0.225087 0.417904 0.474600 0.088 Uiso 1 1 calc R U . . .
 C30A C 0.4041(4) 0.1925(5) 0.3145(3) 0.126(3) Uani 1 1 d . . . . .
 H30A H 0.438325 0.202052 0.293625 0.188 Uiso 1 1 calc R U . . .
 H30B H 0.369459 0.205611 0.295870 0.188 Uiso 1 1 calc R U . . .
 H30C H 0.402044 0.151150 0.319340 0.188 Uiso 1 1 calc R U . . .
 C43A C 0.4240(3) 0.5856(4) 0.4722(3) 0.099(2) Uani 1 1 d . . . . .
 H43A H 0.418451 0.567844 0.507022 0.149 Uiso 1 1 calc R U . . .
 H43B H 0.465203 0.586247 0.463637 0.149 Uiso 1 1 calc R U . . .
 H43C H 0.403257 0.563640 0.445275 0.149 Uiso 1 1 calc R U . . .
 C27B C -0.0485(3) 0.4270(3) 0.2169(3) 0.091(2) Uani 1 1 d . . . . .
 H27E H -0.066364 0.412363 0.249763 0.109 Uiso 1 1 calc R U . . .
 H27F H -0.020459 0.398657 0.203460 0.109 Uiso 1 1 calc R U . . .
 C35B C 0.3051(3) 0.3988(3) 0.4469(3) 0.0870(17) Uani 1 1 d . . . . .
 H35B H 0.307625 0.362359 0.463018 0.104 Uiso 1 1 calc R U . . .
 C32 C 0.6525(3) 0.3892(4) 0.5430(2) 0.093(2) Uani 1 1 d . . . . .
 H32D H 0.645890 0.349266 0.552246 0.140 Uiso 1 1 calc R U . . .
 H32E H 0.618681 0.411818 0.552867 0.140 Uiso 1 1 calc R U . . .
 H32F H 0.686415 0.403348 0.562049 0.140 Uiso 1 1 calc R U . . .
 C29B C -0.0903(3) 0.4067(3) 0.1224(3) 0.0897(18) Uani 1 1 d . . . . .
 C41 C 0.5873(4) 0.2916(3) 0.8529(3) 0.094(2) Uani 1 1 d . . . . .
 C31A C 0.4683(3) 0.2113(4) 0.3915(3) 0.097(2) Uani 1 1 d . . . . .
 H31A H 0.482664 0.173933 0.380567 0.146 Uiso 1 1 calc R U . . .
 H31B H 0.466138 0.212891 0.430313 0.146 Uiso 1 1 calc R U . . .
 H31C H 0.494544 0.240959 0.378764 0.146 Uiso 1 1 calc R U . . .
 C36B C 0.3512(3) 0.4192(3) 0.4174(3) 0.0903(17) Uani 1 1 d . . . . .
 H36B H 0.385759 0.397747 0.414364 0.108 Uiso 1 1 calc R U . . .
 C44A C 0.4462(4) 0.6883(5) 0.4949(4) 0.122(3) Uani 1 1 d . . . . .
 H44A H 0.429743 0.726719 0.495944 0.183 Uiso 1 1 calc R U . . .
 H44B H 0.480067 0.688078 0.471718 0.183 Uiso 1 1 calc R U . . .
 H44C H 0.457621 0.676932 0.530791 0.183 Uiso 1 1 calc R U . . .
 C42A C 0.3800(4) 0.6653(5) 0.4186(3) 0.121(3) Uani 1 1 d . . . . .
 H42A H 0.353829 0.636516 0.404001 0.181 Uiso 1 1 calc R U . . .
 H42B H 0.413221 0.669785 0.394962 0.181 Uiso 1 1 calc R U . . .
 H42C H 0.359615 0.701638 0.421688 0.181 Uiso 1 1 calc R U . . .
 C40B C 0.4788(3) 0.5237(4) 0.3320(2) 0.094(2) Uani 1 1 d . . . . .
 H40B H 0.499435 0.549308 0.357378 0.113 Uiso 1 1 calc R U . . .
 C30B C -0.1424(3) 0.4213(4) 0.0884(4) 0.112(3) Uani 1 1 d . . . . .
 H30G H -0.169159 0.444971 0.108860 0.168 Uiso 1 1 calc R U . . .
 H30H H -0.161930 0.386173 0.077598 0.168 Uiso 1 1 calc R U . . .
 H30I H -0.129839 0.442150 0.056803 0.168 Uiso 1 1 calc R U . . .
 C32A C 0.3978(4) 0.2859(4) 0.3643(5) 0.130(4) Uani 1 1 d . . . . .
 H32A H 0.434566 0.304919 0.356875 0.195 Uiso 1 1 calc R U . . .
 H32B H 0.382286 0.299866 0.398004 0.195 Uiso 1 1 calc R U . . .
 H32C H 0.370426 0.294141 0.335748 0.195 Uiso 1 1 calc R U . . .
 C32B C -0.0345(4) 0.4234(5) 0.0913(4) 0.125(3) Uani 1 1 d . . . . .
 H32G H -0.030927 0.464869 0.090270 0.188 Uiso 1 1 calc R U . . .
 H32H H -0.036861 0.408536 0.055084 0.188 Uiso 1 1 calc R U . . .
 H32I H -0.000788 0.407079 0.109138 0.188 Uiso 1 1 calc R U . . .
 C42 C 0.6147(4) 0.3223(4) 0.9003(3) 0.110(3) Uani 1 1 d . . . . .
 H42D H 0.633251 0.294359 0.923493 0.165 Uiso 1 1 calc R U . . .
 H42E H 0.584707 0.342599 0.920088 0.165 Uiso 1 1 calc R U . . .
 H42F H 0.643502 0.349500 0.887514 0.165 Uiso 1 1 calc R U . . .
 C39 C 0.6804(4) 0.2317(3) 0.8432(3) 0.099(2) Uani 1 1 d . . . . .
 H39C H 0.717391 0.252246 0.846884 0.119 Uiso 1 1 calc R U . . .
 H39D H 0.668156 0.217956 0.878547 0.119 Uiso 1 1 calc R U . . .
 C41B C 0.5239(3) 0.4969(4) 0.2957(3) 0.103(2) Uani 1 1 d . . . . .
 C43 C 0.5527(4) 0.3364(4) 0.8221(3) 0.111(3) Uani 1 1 d . . . . .
 H43D H 0.578443 0.367299 0.811083 0.166 Uiso 1 1 calc R U . . .
 H43E H 0.522187 0.351765 0.844842 0.166 Uiso 1 1 calc R U . . .
 H43F H 0.535410 0.318791 0.790700 0.166 Uiso 1 1 calc R U . . .
 C39B C 0.4318(3) 0.5592(4) 0.3042(4) 0.118(3) Uani 1 1 d . . . . .
 H39E H 0.439013 0.600407 0.308460 0.142 Uiso 1 1 calc R U . . .
 H39F H 0.429716 0.550006 0.265967 0.142 Uiso 1 1 calc R U . . .
 C42B C 0.5524(4) 0.5431(6) 0.2636(4) 0.133(4) Uani 1 1 d . . . . .
 H42G H 0.525990 0.555956 0.235794 0.200 Uiso 1 1 calc R U . . .
 H42H H 0.587697 0.528127 0.247346 0.200 Uiso 1 1 calc R U . . .
 H42I H 0.562138 0.575090 0.286796 0.200 Uiso 1 1 calc R U . . .
 C44 C 0.5475(4) 0.2435(4) 0.8711(4) 0.106(2) Uani 1 1 d . . . . .
 H44D H 0.539291 0.218241 0.841132 0.158 Uiso 1 1 calc R U . . .
 H44E H 0.511336 0.259581 0.884481 0.158 Uiso 1 1 calc R U . . .
 H44F H 0.566394 0.221787 0.899369 0.158 Uiso 1 1 calc R U . . .
 C44B C 0.5681(5) 0.4668(8) 0.3330(5) 0.175(6) Uani 1 1 d . . . . .
 H44G H 0.572021 0.488634 0.365865 0.263 Uiso 1 1 calc R U . . .
 H44H H 0.605650 0.464516 0.315243 0.263 Uiso 1 1 calc R U . . .
 H44I H 0.554464 0.428356 0.341207 0.263 Uiso 1 1 calc R U . . .
 C31B C -0.0920(5) 0.3447(4) 0.1309(5) 0.143(4) Uani 1 1 d . . . . .
 H31G H -0.054112 0.331502 0.142906 0.214 Uiso 1 1 calc R U . . .
 H31H H -0.102013 0.325646 0.097577 0.214 Uiso 1 1 calc R U . . .
 H31I H -0.121047 0.335687 0.157822 0.214 Uiso 1 1 calc R U . . .
 C43B C 0.4942(5) 0.4535(5) 0.2578(4) 0.129(3) Uani 1 1 d . . . . .
 H43G H 0.461566 0.435695 0.276003 0.193 Uiso 1 1 calc R U . . .
 H43H H 0.522068 0.424151 0.247462 0.193 Uiso 1 1 calc R U . . .
 H43I H 0.480438 0.473360 0.226099 0.193 Uiso 1 1 calc R U . . .

loop_
  _atom_site_aniso_label
  _atom_site_aniso_U_11
  _atom_site_aniso_U_22
  _atom_site_aniso_U_33
  _atom_site_aniso_U_23
  _atom_site_aniso_U_13
  _atom_site_aniso_U_12
 O2A 0.0338(13) 0.0758(17) 0.0353(12) -0.0060(11) -0.0077(10) 0.0073(12)
 O1 0.0601(17) 0.0616(17) 0.0444(14) -0.0061(12) -0.0003(12) 0.0169(14)
 O2 0.0402(14) 0.0693(17) 0.0513(15) 0.0095(13) 0.0119(12) 0.0120(13)
 O4A 0.0426(15) 0.091(2) 0.0399(13) -0.0043(14) -0.0009(11) 0.0119(15)
 O1A 0.0498(15) 0.0675(17) 0.0373(12) 0.0096(12) -0.0095(11) -0.0134(13)
 O2B 0.0677(19) 0.080(2) 0.0375(13) 0.0127(13) -0.0111(13) -0.0137(16)
 O1B 0.072(2) 0.0739(19) 0.0377(13) 0.0073(13) 0.0049(13) -0.0092(15)
 O4 0.0555(18) 0.0644(18) 0.084(2) 0.0052(16) 0.0205(17) 0.0072(15)
 O3A 0.070(2) 0.081(2) 0.069(2) 0.0211(17) -0.0264(17) -0.0297(18)
 N3 0.0459(18) 0.0616(19) 0.0456(16) 0.0087(14) 0.0046(14) 0.0121(15)
 N1A 0.0457(18) 0.0611(19) 0.0448(16) 0.0010(14) -0.0050(14) -0.0126(15)
 C12A 0.0330(17) 0.0532(19) 0.0320(15) 0.0023(13) -0.0077(13) 0.0012(14)
 N3A 0.0348(15) 0.069(2) 0.0344(14) -0.0023(13) -0.0037(12) -0.0038(14)
 C9A 0.0334(17) 0.059(2) 0.0310(15) -0.0020(14) -0.0010(13) -0.0008(15)
 C13A 0.0342(17) 0.064(2) 0.0277(14) 0.0009(14) -0.0050(13) -0.0019(15)
 N1B 0.072(3) 0.077(2) 0.0500(19) 0.0053(18) -0.0022(18) -0.003(2)
 O4B 0.060(2) 0.120(3) 0.066(2) 0.037(2) -0.0211(17) -0.032(2)
 N3B 0.059(2) 0.080(2) 0.0322(15) 0.0064(15) -0.0055(14) 0.0010(18)
 N1 0.069(2) 0.065(2) 0.0372(15) -0.0042(14) -0.0066(15) 0.0168(18)
 C11A 0.0356(17) 0.056(2) 0.0299(15) 0.0009(13) -0.0062(13) -0.0050(15)
 C20A 0.0335(17) 0.059(2) 0.0343(16) 0.0022(14) -0.0041(13) 0.0032(15)
 C1 0.051(2) 0.053(2) 0.0393(17) 0.0023(15) 0.0072(15) 0.0131(17)
 N4A 0.052(2) 0.112(3) 0.054(2) -0.022(2) -0.0070(17) 0.020(2)
 C2A 0.0388(19) 0.055(2) 0.0393(17) 0.0001(15) -0.0029(15) -0.0061(16)
 N4 0.057(2) 0.073(2) 0.077(3) 0.024(2) 0.014(2) 0.0124(19)
 C15A 0.0335(18) 0.073(2) 0.0383(17) 0.0033(16) -0.0006(14) 0.0019(17)
 C11 0.045(2) 0.060(2) 0.0391(17) 0.0035(15) 0.0029(15) 0.0146(17)
 C4A 0.0410(19) 0.0537(19) 0.0348(16) 0.0002(14) -0.0045(14) -0.0009(16)
 C21 0.046(2) 0.064(2) 0.0433(19) 0.0040(17) 0.0019(16) 0.0142(18)
 C10 0.049(2) 0.058(2) 0.0380(17) 0.0042(15) 0.0093(15) 0.0140(17)
 C12 0.0407(19) 0.062(2) 0.0331(15) -0.0006(15) 0.0035(14) 0.0090(17)
 C14A 0.0335(17) 0.082(3) 0.0302(15) 0.0004(16) -0.0051(13) 0.0032(18)
 C13 0.042(2) 0.064(2) 0.0398(17) 0.0032(16) -0.0023(15) 0.0104(17)
 C12B 0.068(3) 0.061(2) 0.0345(17) 0.0094(16) -0.0020(17) -0.005(2)
 C11B 0.057(2) 0.065(2) 0.0364(17) 0.0029(17) 0.0009(16) -0.0059(19)
 C15B 0.070(3) 0.069(3) 0.041(2) 0.0031(18) 0.0087(19) 0.001(2)
 C7A 0.049(2) 0.070(3) 0.051(2) 0.0082(19) 0.0023(17) -0.008(2)
 C23A 0.057(2) 0.077(3) 0.0346(17) -0.0081(17) -0.0040(16) -0.008(2)
 C20 0.043(2) 0.065(2) 0.0365(17) -0.0061(16) 0.0049(15) 0.0082(17)
 N2A 0.074(3) 0.087(3) 0.056(2) 0.006(2) -0.0043(19) -0.031(2)
 C10A 0.0346(17) 0.057(2) 0.0283(15) 0.0011(13) -0.0039(13) 0.0010(15)
 C28 0.051(2) 0.074(3) 0.060(2) 0.015(2) 0.0093(19) 0.005(2)
 O3B 0.084(3) 0.110(3) 0.100(3) 0.036(3) 0.024(2) 0.012(2)
 C33A 0.046(2) 0.060(2) 0.0416(18) -0.0021(16) -0.0075(16) -0.0080(18)
 C25A 0.0385(19) 0.069(2) 0.0377(17) -0.0024(16) -0.0015(15) -0.0026(17)
 N4B 0.065(3) 0.102(3) 0.069(3) 0.007(2) -0.026(2) -0.007(2)
 C8A 0.0386(19) 0.062(2) 0.0418(18) 0.0040(16) -0.0068(15) -0.0049(17)
 C21A 0.0355(17) 0.059(2) 0.0350(16) 0.0012(14) -0.0031(13) -0.0057(15)
 C1A 0.0361(17) 0.056(2) 0.0327(15) 0.0010(14) -0.0054(13) -0.0005(15)
 C1B 0.064(3) 0.068(2) 0.0283(16) 0.0057(16) -0.0015(16) -0.012(2)
 C24A 0.048(2) 0.084(3) 0.0372(18) -0.0128(18) -0.0038(16) -0.001(2)
 C15 0.0371(19) 0.065(2) 0.0409(17) -0.0060(16) -0.0003(15) 0.0045(17)
 C25 0.052(2) 0.064(2) 0.055(2) 0.0095(19) -0.0003(18) 0.012(2)
 C19A 0.0396(19) 0.073(3) 0.0390(17) 0.0017(17) -0.0012(15) 0.0044(18)
 C3 0.066(3) 0.053(2) 0.0426(19) 0.0044(16) 0.0050(18) 0.0177(19)
 C9 0.046(2) 0.057(2) 0.0453(18) 0.0085(16) 0.0066(16) 0.0062(17)
 C10B 0.066(3) 0.069(2) 0.0313(17) 0.0064(16) -0.0037(17) -0.023(2)
 C4B 0.064(3) 0.077(3) 0.0287(16) 0.0072(17) -0.0040(17) -0.018(2)
 C38A 0.054(2) 0.068(3) 0.056(2) 0.006(2) -0.0125(19) -0.014(2)
 C3A 0.047(2) 0.063(2) 0.0335(16) -0.0036(15) -0.0100(15) -0.0023(17)
 C22A 0.047(2) 0.063(2) 0.0378(17) -0.0012(16) -0.0073(15) -0.0031(18)
 C18A 0.047(2) 0.088(3) 0.051(2) 0.002(2) 0.0044(18) 0.014(2)
 C14 0.0370(18) 0.064(2) 0.0458(18) -0.0054(17) -0.0028(15) 0.0147(17)
 C26B 0.052(3) 0.102(4) 0.049(2) 0.013(2) -0.0063(19) 0.003(2)
 C20B 0.066(3) 0.069(3) 0.0360(18) 0.0035(17) 0.0117(18) -0.008(2)
 C18 0.060(3) 0.086(3) 0.052(2) -0.009(2) 0.015(2) -0.004(2)
 C26A 0.043(2) 0.086(3) 0.0397(19) -0.0079(19) 0.0000(16) 0.007(2)
 C26 0.049(2) 0.072(3) 0.063(2) 0.016(2) 0.004(2) 0.007(2)
 C25B 0.051(2) 0.097(3) 0.0389(19) 0.009(2) -0.0103(17) 0.001(2)
 C5B 0.074(3) 0.101(4) 0.039(2) 0.014(2) 0.005(2) -0.019(3)
 C34A 0.047(2) 0.077(3) 0.060(2) 0.001(2) -0.0160(19) -0.014(2)
 C37A 0.050(2) 0.072(3) 0.049(2) 0.0009(19) -0.0017(18) -0.014(2)
 C21B 0.058(2) 0.082(3) 0.0325(17) 0.0009(18) 0.0046(16) 0.013(2)
 C14B 0.078(3) 0.065(2) 0.0411(19) 0.0125(18) 0.009(2) 0.001(2)
 C28A 0.054(3) 0.090(3) 0.052(2) -0.007(2) 0.0006(19) 0.019(2)
 C2 0.051(2) 0.060(2) 0.0356(16) 0.0051(15) 0.0086(15) 0.0199(18)
 C2B 0.065(3) 0.065(2) 0.0349(17) 0.0062(17) -0.0037(17) -0.015(2)
 C36A 0.055(3) 0.080(3) 0.055(2) -0.008(2) -0.005(2) -0.015(2)
 C16A 0.039(2) 0.100(3) 0.0412(19) -0.001(2) -0.0071(16) 0.011(2)
 C7 0.062(3) 0.075(3) 0.064(3) -0.004(2) -0.003(2) -0.006(2)
 C17A 0.045(2) 0.110(4) 0.054(2) 0.003(2) -0.0032(19) 0.022(2)
 O3 0.093(3) 0.104(3) 0.092(3) -0.029(3) -0.019(2) 0.017(2)
 C3B 0.063(3) 0.073(3) 0.0389(19) 0.0113(18) -0.0037(17) -0.020(2)
 C5A 0.060(2) 0.067(2) 0.0334(17) 0.0048(16) -0.0049(16) -0.004(2)
 C35A 0.051(3) 0.095(4) 0.066(3) -0.004(3) -0.018(2) -0.013(2)
 C4 0.066(3) 0.049(2) 0.0443(19) 0.0031(15) 0.0018(18) 0.0089(18)
 C9B 0.054(2) 0.076(3) 0.0346(17) -0.0007(17) -0.0006(16) -0.014(2)
 C17 0.040(2) 0.086(3) 0.060(2) -0.018(2) 0.0073(19) 0.004(2)
 C6A 0.065(3) 0.082(3) 0.0371(18) 0.0106(19) -0.0055(18) -0.008(2)
 C13B 0.067(3) 0.071(3) 0.0278(16) 0.0084(16) 0.0035(17) -0.001(2)
 C19 0.049(2) 0.069(3) 0.0451(19) -0.0025(18) 0.0060(17) 0.0036(19)
 C16 0.036(2) 0.081(3) 0.058(2) -0.014(2) -0.0003(17) 0.005(2)
 C29 0.066(3) 0.087(3) 0.049(2) 0.002(2) 0.017(2) 0.008(2)
 C33B 0.075(3) 0.065(2) 0.0373(18) 0.0039(17) 0.0011(19) -0.010(2)
 C27 0.051(3) 0.086(3) 0.089(4) 0.012(3) 0.023(3) 0.009(2)
 C19B 0.070(3) 0.075(3) 0.045(2) -0.0015(19) 0.002(2) -0.017(2)
 C5 0.080(3) 0.060(3) 0.062(3) 0.007(2) 0.004(2) 0.008(2)
 C6 0.085(4) 0.065(3) 0.066(3) -0.001(2) -0.007(3) -0.003(3)
 C38 0.095(4) 0.069(3) 0.059(3) -0.006(2) -0.016(3) 0.026(3)
 C22B 0.066(3) 0.073(3) 0.043(2) 0.0108(18) 0.0099(19) 0.020(2)
 N2 0.100(4) 0.097(4) 0.061(2) -0.012(2) -0.026(2) 0.017(3)
 C8 0.055(2) 0.069(3) 0.048(2) -0.0014(18) 0.0019(18) 0.002(2)
 C33 0.061(2) 0.060(2) 0.0381(17) -0.0002(16) -0.0012(17) 0.017(2)
 C18B 0.081(4) 0.075(3) 0.069(3) -0.010(2) 0.015(3) -0.026(3)
 C17B 0.095(4) 0.075(3) 0.065(3) 0.002(2) 0.017(3) -0.024(3)
 C36 0.059(3) 0.092(4) 0.067(3) -0.011(3) 0.002(2) 0.013(3)
 C29A 0.055(3) 0.127(5) 0.073(3) 0.006(3) 0.017(3) 0.027(3)
 C22 0.075(3) 0.072(3) 0.073(3) 0.010(2) 0.021(3) 0.017(3)
 C37 0.077(3) 0.080(3) 0.043(2) -0.004(2) -0.008(2) 0.012(3)
 C34 0.061(3) 0.088(3) 0.055(2) -0.015(2) -0.004(2) 0.026(2)
 C16B 0.088(4) 0.063(3) 0.061(3) 0.010(2) 0.016(3) -0.012(3)
 N2B 0.072(3) 0.124(4) 0.070(3) 0.015(3) -0.008(2) 0.006(3)
 C37B 0.067(3) 0.085(3) 0.056(2) 0.004(2) -0.004(2) 0.001(3)
 C27A 0.044(2) 0.103(4) 0.055(2) -0.009(2) -0.0044(19) 0.018(2)
 C8B 0.070(3) 0.081(3) 0.049(2) 0.004(2) 0.000(2) -0.013(3)
 C24B 0.053(3) 0.113(4) 0.043(2) 0.007(2) -0.0084(19) 0.013(3)
 C24 0.071(3) 0.070(3) 0.087(4) 0.020(3) 0.017(3) 0.014(3)
 C23B 0.066(3) 0.096(4) 0.047(2) 0.013(2) -0.003(2) 0.032(3)
 C39A 0.090(4) 0.085(3) 0.066(3) 0.019(3) -0.019(3) -0.025(3)
 C31 0.051(2) 0.111(4) 0.054(2) 0.001(3) 0.011(2) 0.006(3)
 C30 0.090(4) 0.087(4) 0.098(4) -0.010(3) 0.024(4) -0.007(3)
 C6B 0.069(3) 0.113(4) 0.042(2) 0.009(2) 0.013(2) -0.008(3)
 C40A 0.084(4) 0.077(3) 0.060(3) 0.016(2) 0.000(3) -0.025(3)
 C28B 0.053(3) 0.127(5) 0.065(3) 0.022(3) -0.016(2) -0.013(3)
 C35 0.057(3) 0.113(4) 0.067(3) -0.021(3) 0.001(2) 0.026(3)
 C23 0.093(4) 0.059(3) 0.118(5) 0.011(3) 0.036(4) 0.022(3)
 C38B 0.079(4) 0.093(4) 0.065(3) -0.003(3) 0.007(3) 0.001(3)
 C41A 0.096(4) 0.133(6) 0.053(3) 0.024(3) -0.003(3) -0.033(4)
 C40 0.069(3) 0.088(4) 0.100(4) -0.027(3) 0.001(3) 0.009(3)
 C7B 0.065(3) 0.102(4) 0.055(3) 0.005(3) 0.007(2) -0.005(3)
 C34B 0.095(4) 0.060(3) 0.064(3) 0.008(2) -0.008(3) -0.013(3)
 C30A 0.094(5) 0.217(11) 0.066(4) -0.003(5) 0.030(4) 0.033(6)
 C43A 0.095(5) 0.137(6) 0.065(3) -0.008(4) -0.001(3) 0.009(4)
 C27B 0.077(4) 0.116(5) 0.079(3) 0.034(3) -0.024(3) -0.037(4)
 C35B 0.103(5) 0.073(3) 0.085(4) 0.025(3) -0.008(3) -0.007(3)
 C32 0.076(4) 0.164(7) 0.039(2) -0.005(3) 0.015(2) 0.004(4)
 C29B 0.065(3) 0.099(4) 0.105(5) 0.019(4) -0.012(3) -0.021(3)
 C41 0.116(5) 0.090(4) 0.077(4) -0.009(3) -0.021(4) 0.031(4)
 C31A 0.053(3) 0.139(6) 0.100(4) -0.002(4) 0.011(3) 0.020(4)
 C36B 0.091(4) 0.095(4) 0.086(4) 0.004(3) 0.000(3) 0.011(3)
 C44A 0.097(5) 0.159(8) 0.110(6) 0.046(6) -0.005(4) -0.057(5)
 C42A 0.130(6) 0.169(8) 0.063(4) 0.048(5) -0.007(4) -0.027(6)
 C40B 0.073(4) 0.152(6) 0.056(3) 0.005(3) 0.005(3) -0.015(4)
 C30B 0.093(5) 0.140(7) 0.102(5) -0.002(5) -0.040(4) -0.017(5)
 C32A 0.096(5) 0.125(6) 0.168(9) 0.054(6) 0.046(6) 0.036(5)
 C32B 0.100(5) 0.165(9) 0.111(6) -0.023(6) 0.022(5) -0.036(6)
 C42 0.118(6) 0.116(5) 0.096(5) -0.045(4) -0.027(4) 0.037(5)
 C39 0.122(6) 0.093(4) 0.084(4) -0.021(3) -0.024(4) 0.019(4)
 C41B 0.086(4) 0.149(7) 0.074(4) 0.011(4) 0.006(3) 0.015(4)
 C43 0.132(6) 0.112(5) 0.088(4) -0.011(4) -0.030(4) 0.058(5)
 C39B 0.084(4) 0.134(6) 0.137(7) 0.043(6) 0.054(5) 0.007(4)
 C42B 0.091(5) 0.216(11) 0.093(5) 0.011(6) 0.021(4) -0.040(6)
 C44 0.107(5) 0.100(5) 0.110(5) -0.007(4) 0.005(4) 0.005(4)
 C44B 0.106(7) 0.280(18) 0.140(9) 0.055(11) 0.003(6) 0.064(9)
 C31B 0.140(8) 0.100(5) 0.188(11) 0.014(6) -0.059(8) -0.038(5)
 C43B 0.145(8) 0.147(8) 0.094(5) -0.008(5) 0.022(5) 0.011(7)

_geom_special_details
;
 All esds (except the esd in the dihedral angle between two l.s. planes)
 are estimated using the full covariance matrix.  The cell esds are taken
 into account individually in the estimation of esds in distances, angles
 and torsion angles; correlations between esds in cell parameters are only
 used when they are defined by crystal symmetry.  An approximate (isotropic)
 treatment of cell esds is used for estimating esds involving l.s. planes.
;
loop_
  _geom_bond_atom_site_label_1
  _geom_bond_atom_site_label_2
  _geom_bond_distance
  _geom_bond_site_symmetry_2
  _geom_bond_publ_flag
 O2A H2A 0.8400 . ?
 O2A C12A 1.364(4) . ?
 O1 H1 0.8400 . ?
 O1 C1 1.349(5) . ?
 O2 H2 0.8400 . ?
 O2 C12 1.366(5) . ?
 O4A C26A 1.350(5) . ?
 O4A C27A 1.461(6) . ?
 O1A H1A 0.8400 . ?
 O1A C1A 1.362(5) . ?
 O2B H2B 0.8400 . ?
 O2B C12B 1.352(6) . ?
 O1B H1B 0.8400 . ?
 O1B C1B 1.361(5) . ?
 O4 C26 1.350(6) . ?
 O4 C27 1.460(6) . ?
 O3A C38A 1.375(6) . ?
 O3A C39A 1.454(6) . ?
 N3 C21 1.360(5) . ?
 N3 C25 1.339(6) . ?
 N1A C33A 1.345(6) . ?
 N1A C37A 1.365(6) . ?
 C12A C13A 1.450(5) . ?
 C12A C11A 1.389(5) . ?
 N3A C25A 1.334(5) . ?
 N3A C21A 1.365(5) . ?
 C9A C4A 1.428(5) . ?
 C9A C10A 1.420(5) . ?
 C9A C8A 1.411(6) . ?
 C13A C14A 1.381(6) . ?
 C13A C21A 1.482(5) . ?
 N1B C33B 1.348(7) . ?
 N1B C37B 1.335(7) . ?
 O4B C26B 1.353(7) . ?
 O4B C27B 1.481(8) . ?
 N3B C25B 1.368(6) . ?
 N3B C21B 1.338(7) . ?
 N1 C33 1.370(6) . ?
 N1 C37 1.344(7) . ?
 C11A C20A 1.419(5) . ?
 C11A C10A 1.480(4) . ?
 C20A C15A 1.422(5) . ?
 C20A C19A 1.420(6) . ?
 C1 C10 1.387(6) . ?
 C1 C2 1.458(5) . ?
 N4A C26A 1.293(6) . ?
 N4A C28A 1.466(6) . ?
 C2A C33A 1.473(6) . ?
 C2A C1A 1.437(5) . ?
 C2A C3A 1.373(6) . ?
 N4 C28 1.485(6) . ?
 N4 C26 1.257(7) . ?
 C15A C14A 1.403(6) . ?
 C15A C16A 1.417(6) . ?
 C11 C10 1.497(5) . ?
 C11 C12 1.386(6) . ?
 C11 C20 1.417(6) . ?
 C4A C3A 1.412(6) . ?
 C4A C5A 1.413(5) . ?
 C21 C13 1.482(6) . ?
 C21 C22 1.373(7) . ?
 C10 C9 1.417(6) . ?
 C12 C13 1.424(6) . ?
 C14A H14A 0.9500 . ?
 C13 C14 1.388(6) . ?
 C12B C11B 1.375(6) . ?
 C12B C13B 1.450(5) . ?
 C11B C10B 1.499(6) . ?
 C11B C20B 1.407(7) . ?
 C15B C20B 1.428(6) . ?
 C15B C14B 1.380(7) . ?
 C15B C16B 1.412(7) . ?
 C7A H7A 0.9500 . ?
 C7A C8A 1.368(6) . ?
 C7A C6A 1.403(6) . ?
 C23A H23A 0.9500 . ?
 C23A C24A 1.370(7) . ?
 C23A C22A 1.387(6) . ?
 C20 C15 1.407(6) . ?
 C20 C19 1.420(7) . ?
 N2A C38A 1.247(7) . ?
 N2A C40A 1.500(7) . ?
 C10A C1A 1.382(5) . ?
 C28 H28 1.0000 . ?
 C28 C29 1.530(8) . ?
 C28 C27 1.537(8) . ?
 O3B C38B 1.379(8) . ?
 O3B C39B 1.456(8) . ?
 C33A C34A 1.398(6) . ?
 C25A C24A 1.395(6) . ?
 C25A C26A 1.471(6) . ?
 N4B C26B 1.285(7) . ?
 N4B C28B 1.473(9) . ?
 C8A H8A 0.9500 . ?
 C21A C22A 1.387(5) . ?
 C1B C10B 1.342(7) . ?
 C1B C2B 1.459(6) . ?
 C24A H24A 0.9500 . ?
 C15 C14 1.407(6) . ?
 C15 C16 1.422(6) . ?
 C25 C26 1.507(7) . ?
 C25 C24 1.364(7) . ?
 C19A H19A 0.9500 . ?
 C19A C18A 1.382(6) . ?
 C3 H3 0.9500 . ?
 C3 C2 1.364(7) . ?
 C3 C4 1.409(7) . ?
 C9 C4 1.434(6) . ?
 C9 C8 1.414(6) . ?
 C10B C9B 1.437(6) . ?
 C4B C5B 1.437(6) . ?
 C4B C3B 1.403(8) . ?
 C4B C9B 1.428(6) . ?
 C38A C37A 1.459(6) . ?
 C3A H3A 0.9500 . ?
 C22A H22A 0.9500 . ?
 C18A H18A 0.9500 . ?
 C18A C17A 1.402(7) . ?
 C14 H14 0.9500 . ?
 C26B C25B 1.439(8) . ?
 C20B C19B 1.431(7) . ?
 C18 H18 0.9500 . ?
 C18 C17 1.435(8) . ?
 C18 C19 1.364(7) . ?
 C25B C24B 1.397(7) . ?
 C5B H5B 0.9500 . ?
 C5B C6B 1.340(9) . ?
 C34A H34A 0.9500 . ?
 C34A C35A 1.388(7) . ?
 C37A C36A 1.377(7) . ?
 C21B C13B 1.471(6) . ?
 C21B C22B 1.410(6) . ?
 C14B H14B 0.9500 . ?
 C14B C13B 1.369(7) . ?
 C28A H28A 1.0000 . ?
 C28A C29A 1.516(8) . ?
 C28A C27A 1.540(7) . ?
 C2 C33 1.457(6) . ?
 C2B C3B 1.380(6) . ?
 C2B C33B 1.473(7) . ?
 C36A H36A 0.9500 . ?
 C36A C35A 1.379(8) . ?
 C16A H16A 0.9500 . ?
 C16A C17A 1.382(7) . ?
 C7 H7 0.9500 . ?
 C7 C6 1.397(8) . ?
 C7 C8 1.366(7) . ?
 C17A H17A 0.9500 . ?
 O3 C38 1.381(7) . ?
 O3 C39 1.436(8) . ?
 C3B H3B 0.9500 . ?
 C5A H5A 0.9500 . ?
 C5A C6A 1.341(7) . ?
 C35A H35A 0.9500 . ?
 C4 C5 1.413(7) . ?
 C9B C8B 1.411(8) . ?
 C17 H17 0.9500 . ?
 C17 C16 1.342(8) . ?
 C6A H6A 0.9500 . ?
 C19 H19 0.9500 . ?
 C16 H16 0.9500 . ?
 C29 C31 1.524(7) . ?
 C29 C30 1.535(9) . ?
 C29 C32 1.545(6) . ?
 C33B C34B 1.407(7) . ?
 C27 H27C 0.9900 . ?
 C27 H27D 0.9900 . ?
 C19B H19B 0.9500 . ?
 C19B C18B 1.372(7) . ?
 C5 H5 0.9500 . ?
 C5 C6 1.367(8) . ?
 C6 H6 0.9500 . ?
 C38 N2 1.202(8) . ?
 C38 C37 1.487(7) . ?
 C22B H22B 0.9500 . ?
 C22B C23B 1.401(8) . ?
 N2 C40 1.517(8) . ?
 C8 H8 0.9500 . ?
 C33 C34 1.401(7) . ?
 C18B H18B 0.9500 . ?
 C18B C17B 1.409(9) . ?
 C17B H17B 0.9500 . ?
 C17B C16B 1.348(9) . ?
 C36 H36 0.9500 . ?
 C36 C37 1.390(8) . ?
 C36 C35 1.391(8) . ?
 C29A C30A 1.508(11) . ?
 C29A C31A 1.545(9) . ?
 C29A C32A 1.545(12) . ?
 C22 H22 0.9500 . ?
 C22 C23 1.382(9) . ?
 C34 H34 0.9500 . ?
 C34 C35 1.355(8) . ?
 C16B H16B 0.9500 . ?
 N2B C38B 1.248(8) . ?
 N2B C40B 1.489(9) . ?
 C37B C38B 1.487(9) . ?
 C37B C36B 1.362(9) . ?
 C27A H27A 0.9900 . ?
 C27A H27B 0.9900 . ?
 C8B H8B 0.9500 . ?
 C8B C7B 1.363(7) . ?
 C24B H24B 0.9500 . ?
 C24B C23B 1.382(9) . ?
 C24 H24 0.9500 . ?
 C24 C23 1.372(8) . ?
 C23B H23B 0.9500 . ?
 C39A H39A 0.9900 . ?
 C39A H39B 0.9900 . ?
 C39A C40A 1.537(8) . ?
 C31 H31D 0.9800 . ?
 C31 H31E 0.9800 . ?
 C31 H31F 0.9800 . ?
 C30 H30D 0.9800 . ?
 C30 H30E 0.9800 . ?
 C30 H30F 0.9800 . ?
 C6B H6B 0.9500 . ?
 C6B C7B 1.387(8) . ?
 C40A H40A 1.0000 . ?
 C40A C41A 1.559(9) . ?
 C28B H28B 1.0000 . ?
 C28B C27B 1.558(7) . ?
 C28B C29B 1.542(11) . ?
 C35 H35 0.9500 . ?
 C23 H23 0.9500 . ?
 C41A C43A 1.526(12) . ?
 C41A C44A 1.542(11) . ?
 C41A C42A 1.533(8) . ?
 C40 H40 1.0000 . ?
 C40 C41 1.509(10) . ?
 C40 C39 1.458(10) . ?
 C7B H7B 0.9500 . ?
 C34B H34B 0.9500 . ?
 C34B C35B 1.370(10) . ?
 C30A H30A 0.9800 . ?
 C30A H30B 0.9800 . ?
 C30A H30C 0.9800 . ?
 C43A H43A 0.9800 . ?
 C43A H43B 0.9800 . ?
 C43A H43C 0.9800 . ?
 C27B H27E 0.9900 . ?
 C27B H27F 0.9900 . ?
 C35B H35B 0.9500 . ?
 C35B C36B 1.388(10) . ?
 C32 H32D 0.9800 . ?
 C32 H32E 0.9800 . ?
 C32 H32F 0.9800 . ?
 C29B C30B 1.522(10) . ?
 C29B C32B 1.561(11) . ?
 C29B C31B 1.475(12) . ?
 C41 C42 1.533(10) . ?
 C41 C43 1.535(9) . ?
 C41 C44 1.531(12) . ?
 C31A H31A 0.9800 . ?
 C31A H31B 0.9800 . ?
 C31A H31C 0.9800 . ?
 C36B H36B 0.9500 . ?
 C44A H44A 0.9800 . ?
 C44A H44B 0.9800 . ?
 C44A H44C 0.9800 . ?
 C42A H42A 0.9800 . ?
 C42A H42B 0.9800 . ?
 C42A H42C 0.9800 . ?
 C40B H40B 1.0000 . ?
 C40B C41B 1.527(11) . ?
 C40B C39B 1.541(12) . ?
 C30B H30G 0.9800 . ?
 C30B H30H 0.9800 . ?
 C30B H30I 0.9800 . ?
 C32A H32A 0.9800 . ?
 C32A H32B 0.9800 . ?
 C32A H32C 0.9800 . ?
 C32B H32G 0.9800 . ?
 C32B H32H 0.9800 . ?
 C32B H32I 0.9800 . ?
 C42 H42D 0.9800 . ?
 C42 H42E 0.9800 . ?
 C42 H42F 0.9800 . ?
 C39 H39C 0.9900 . ?
 C39 H39D 0.9900 . ?
 C41B C42B 1.507(13) . ?
 C41B C44B 1.560(13) . ?
 C41B C43B 1.559(14) . ?
 C43 H43D 0.9800 . ?
 C43 H43E 0.9800 . ?
 C43 H43F 0.9800 . ?
 C39B H39E 0.9900 . ?
 C39B H39F 0.9900 . ?
 C42B H42G 0.9800 . ?
 C42B H42H 0.9800 . ?
 C42B H42I 0.9800 . ?
 C44 H44D 0.9800 . ?
 C44 H44E 0.9800 . ?
 C44 H44F 0.9800 . ?
 C44B H44G 0.9800 . ?
 C44B H44H 0.9800 . ?
 C44B H44I 0.9800 . ?
 C31B H31G 0.9800 . ?
 C31B H31H 0.9800 . ?
 C31B H31I 0.9800 . ?
 C43B H43G 0.9800 . ?
 C43B H43H 0.9800 . ?
 C43B H43I 0.9800 . ?

loop_
  _geom_angle_atom_site_label_1
  _geom_angle_atom_site_label_2
  _geom_angle_atom_site_label_3
  _geom_angle
  _geom_angle_site_symmetry_1
  _geom_angle_site_symmetry_3
  _geom_angle_publ_flag
 C12A O2A H2A 109.5 . . ?
 C1 O1 H1 109.5 . . ?
 C12 O2 H2 109.5 . . ?
 C26A O4A C27A 105.3(3) . . ?
 C1A O1A H1A 109.5 . . ?
 C12B O2B H2B 109.5 . . ?
 C1B O1B H1B 109.5 . . ?
 C26 O4 C27 104.8(4) . . ?
 C38A O3A C39A 105.4(4) . . ?
 C25 N3 C21 118.8(4) . . ?
 C33A N1A C37A 119.6(3) . . ?
 O2A C12A C13A 121.2(3) . . ?
 O2A C12A C11A 117.2(3) . . ?
 C11A C12A C13A 121.6(3) . . ?
 C25A N3A C21A 119.7(3) . . ?
 C10A C9A C4A 119.5(3) . . ?
 C8A C9A C4A 117.9(3) . . ?
 C8A C9A C10A 122.7(3) . . ?
 C12A C13A C21A 121.8(3) . . ?
 C14A C13A C12A 117.5(3) . . ?
 C14A C13A C21A 120.6(3) . . ?
 C37B N1B C33B 119.7(5) . . ?
 C26B O4B C27B 107.0(4) . . ?
 C21B N3B C25B 119.6(4) . . ?
 C37 N1 C33 118.2(4) . . ?
 C12A C11A C20A 119.4(3) . . ?
 C12A C11A C10A 119.2(3) . . ?
 C20A C11A C10A 121.3(3) . . ?
 C11A C20A C15A 119.4(3) . . ?
 C11A C20A C19A 121.9(3) . . ?
 C19A C20A C15A 118.7(3) . . ?
 O1 C1 C10 118.0(3) . . ?
 O1 C1 C2 120.9(4) . . ?
 C10 C1 C2 121.1(4) . . ?
 C26A N4A C28A 107.0(4) . . ?
 C1A C2A C33A 120.9(3) . . ?
 C3A C2A C33A 121.4(3) . . ?
 C3A C2A C1A 117.7(3) . . ?
 C26 N4 C28 106.5(4) . . ?
 C14A C15A C20A 119.8(3) . . ?
 C14A C15A C16A 120.8(4) . . ?
 C16A C15A C20A 119.3(4) . . ?
 C12 C11 C10 117.6(3) . . ?
 C12 C11 C20 119.9(4) . . ?
 C20 C11 C10 122.5(4) . . ?
 C3A C4A C9A 118.5(3) . . ?
 C3A C4A C5A 121.7(3) . . ?
 C5A C4A C9A 119.7(4) . . ?
 N3 C21 C13 115.5(4) . . ?
 N3 C21 C22 119.7(4) . . ?
 C22 C21 C13 124.7(4) . . ?
 C1 C10 C11 119.1(4) . . ?
 C1 C10 C9 119.4(4) . . ?
 C9 C10 C11 121.4(4) . . ?
 O2 C12 C11 116.7(3) . . ?
 O2 C12 C13 121.7(4) . . ?
 C11 C12 C13 121.6(3) . . ?
 C13A C14A C15A 122.2(3) . . ?
 C13A C14A H14A 118.9 . . ?
 C15A C14A H14A 118.9 . . ?
 C12 C13 C21 122.2(4) . . ?
 C14 C13 C21 120.5(4) . . ?
 C14 C13 C12 117.3(4) . . ?
 O2B C12B C11B 117.8(4) . . ?
 O2B C12B C13B 121.2(4) . . ?
 C11B C12B C13B 121.0(4) . . ?
 C12B C11B C10B 118.7(4) . . ?
 C12B C11B C20B 119.9(4) . . ?
 C20B C11B C10B 121.2(4) . . ?
 C14B C15B C20B 119.0(4) . . ?
 C14B C15B C16B 121.9(4) . . ?
 C16B C15B C20B 119.0(5) . . ?
 C8A C7A H7A 120.0 . . ?
 C8A C7A C6A 119.9(4) . . ?
 C6A C7A H7A 120.0 . . ?
 C24A C23A H23A 119.8 . . ?
 C24A C23A C22A 120.3(4) . . ?
 C22A C23A H23A 119.8 . . ?
 C11 C20 C19 123.0(4) . . ?
 C15 C20 C11 119.4(4) . . ?
 C15 C20 C19 117.5(4) . . ?
 C38A N2A C40A 107.2(4) . . ?
 C9A C10A C11A 121.5(3) . . ?
 C1A C10A C9A 119.7(3) . . ?
 C1A C10A C11A 118.8(3) . . ?
 N4 C28 H28 108.1 . . ?
 N4 C28 C29 111.7(4) . . ?
 N4 C28 C27 103.3(4) . . ?
 C29 C28 H28 108.1 . . ?
 C29 C28 C27 117.3(5) . . ?
 C27 C28 H28 108.1 . . ?
 C38B O3B C39B 105.4(5) . . ?
 N1A C33A C2A 115.9(3) . . ?
 N1A C33A C34A 121.0(4) . . ?
 C34A C33A C2A 123.1(4) . . ?
 N3A C25A C24A 122.7(4) . . ?
 N3A C25A C26A 116.9(3) . . ?
 C24A C25A C26A 120.2(4) . . ?
 C26B N4B C28B 108.1(5) . . ?
 C9A C8A H8A 119.6 . . ?
 C7A C8A C9A 120.9(4) . . ?
 C7A C8A H8A 119.6 . . ?
 N3A C21A C13A 117.0(3) . . ?
 N3A C21A C22A 119.9(4) . . ?
 C22A C21A C13A 123.1(3) . . ?
 O1A C1A C2A 121.8(3) . . ?
 O1A C1A C10A 116.5(3) . . ?
 C10A C1A C2A 121.7(3) . . ?
 O1B C1B C2B 121.2(4) . . ?
 C10B C1B O1B 117.5(4) . . ?
 C10B C1B C2B 121.3(4) . . ?
 C23A C24A C25A 117.7(4) . . ?
 C23A C24A H24A 121.2 . . ?
 C25A C24A H24A 121.2 . . ?
 C20 C15 C14 119.1(4) . . ?
 C20 C15 C16 119.8(4) . . ?
 C14 C15 C16 121.0(4) . . ?
 N3 C25 C26 115.5(4) . . ?
 N3 C25 C24 124.4(4) . . ?
 C24 C25 C26 120.0(5) . . ?
 C20A C19A H19A 119.8 . . ?
 C18A C19A C20A 120.4(4) . . ?
 C18A C19A H19A 119.8 . . ?
 C2 C3 H3 118.3 . . ?
 C2 C3 C4 123.4(4) . . ?
 C4 C3 H3 118.3 . . ?
 C10 C9 C4 120.0(4) . . ?
 C8 C9 C10 123.0(4) . . ?
 C8 C9 C4 117.0(4) . . ?
 C1B C10B C11B 118.9(4) . . ?
 C1B C10B C9B 121.1(4) . . ?
 C9B C10B C11B 120.0(4) . . ?
 C3B C4B C5B 121.8(4) . . ?
 C3B C4B C9B 119.9(4) . . ?
 C9B C4B C5B 118.3(5) . . ?
 O3A C38A C37A 115.4(4) . . ?
 N2A C38A O3A 118.7(4) . . ?
 N2A C38A C37A 125.9(4) . . ?
 C2A C3A C4A 122.8(3) . . ?
 C2A C3A H3A 118.6 . . ?
 C4A C3A H3A 118.6 . . ?
 C23A C22A H22A 120.2 . . ?
 C21A C22A C23A 119.6(4) . . ?
 C21A C22A H22A 120.2 . . ?
 C19A C18A H18A 119.5 . . ?
 C19A C18A C17A 120.9(4) . . ?
 C17A C18A H18A 119.5 . . ?
 C13 C14 C15 122.5(4) . . ?
 C13 C14 H14 118.7 . . ?
 C15 C14 H14 118.7 . . ?
 O4B C26B C25B 118.9(4) . . ?
 N4B C26B O4B 117.3(6) . . ?
 N4B C26B C25B 123.8(5) . . ?
 C11B C20B C15B 119.4(4) . . ?
 C11B C20B C19B 122.1(4) . . ?
 C15B C20B C19B 118.5(4) . . ?
 C17 C18 H18 120.0 . . ?
 C19 C18 H18 120.0 . . ?
 C19 C18 C17 120.0(5) . . ?
 O4A C26A C25A 117.2(4) . . ?
 N4A C26A O4A 118.3(4) . . ?
 N4A C26A C25A 124.5(4) . . ?
 O4 C26 C25 115.0(4) . . ?
 N4 C26 O4 119.7(4) . . ?
 N4 C26 C25 125.1(5) . . ?
 N3B C25B C26B 117.6(4) . . ?
 N3B C25B C24B 121.7(5) . . ?
 C24B C25B C26B 120.6(5) . . ?
 C4B C5B H5B 119.1 . . ?
 C6B C5B C4B 121.7(5) . . ?
 C6B C5B H5B 119.1 . . ?
 C33A C34A H34A 120.6 . . ?
 C35A C34A C33A 118.7(5) . . ?
 C35A C34A H34A 120.6 . . ?
 N1A C37A C38A 115.7(4) . . ?
 N1A C37A C36A 121.6(4) . . ?
 C36A C37A C38A 122.7(4) . . ?
 N3B C21B C13B 117.7(4) . . ?
 N3B C21B C22B 121.6(4) . . ?
 C22B C21B C13B 120.6(5) . . ?
 C15B C14B H14B 118.4 . . ?
 C13B C14B C15B 123.2(4) . . ?
 C13B C14B H14B 118.4 . . ?
 N4A C28A H28A 108.4 . . ?
 N4A C28A C29A 111.4(5) . . ?
 N4A C28A C27A 103.8(4) . . ?
 C29A C28A H28A 108.4 . . ?
 C29A C28A C27A 116.3(5) . . ?
 C27A C28A H28A 108.4 . . ?
 C3 C2 C1 117.5(4) . . ?
 C3 C2 C33 120.9(4) . . ?
 C33 C2 C1 121.5(4) . . ?
 C1B C2B C33B 120.3(4) . . ?
 C3B C2B C1B 117.7(4) . . ?
 C3B C2B C33B 122.0(4) . . ?
 C37A C36A H36A 120.5 . . ?
 C37A C36A C35A 118.9(4) . . ?
 C35A C36A H36A 120.5 . . ?
 C15A C16A H16A 119.6 . . ?
 C17A C16A C15A 120.7(4) . . ?
 C17A C16A H16A 119.6 . . ?
 C6 C7 H7 119.6 . . ?
 C8 C7 H7 119.6 . . ?
 C8 C7 C6 120.7(5) . . ?
 C18A C17A H17A 120.1 . . ?
 C16A C17A C18A 119.8(4) . . ?
 C16A C17A H17A 120.1 . . ?
 C38 O3 C39 104.5(5) . . ?
 C4B C3B H3B 119.1 . . ?
 C2B C3B C4B 121.9(4) . . ?
 C2B C3B H3B 119.1 . . ?
 C4A C5A H5A 120.0 . . ?
 C6A C5A C4A 120.0(4) . . ?
 C6A C5A H5A 120.0 . . ?
 C34A C35A H35A 120.0 . . ?
 C36A C35A C34A 120.0(4) . . ?
 C36A C35A H35A 120.0 . . ?
 C3 C4 C9 118.1(4) . . ?
 C3 C4 C5 121.6(4) . . ?
 C5 C4 C9 120.0(4) . . ?
 C4B C9B C10B 117.9(4) . . ?
 C8B C9B C10B 123.8(4) . . ?
 C8B C9B C4B 118.2(4) . . ?
 C18 C17 H17 120.4 . . ?
 C16 C17 C18 119.2(4) . . ?
 C16 C17 H17 120.4 . . ?
 C7A C6A H6A 119.2 . . ?
 C5A C6A C7A 121.6(4) . . ?
 C5A C6A H6A 119.2 . . ?
 C12B C13B C21B 121.0(4) . . ?
 C14B C13B C12B 117.4(4) . . ?
 C14B C13B C21B 121.6(4) . . ?
 C20 C19 H19 119.1 . . ?
 C18 C19 C20 121.7(5) . . ?
 C18 C19 H19 119.1 . . ?
 C15 C16 H16 119.2 . . ?
 C17 C16 C15 121.7(5) . . ?
 C17 C16 H16 119.2 . . ?
 C28 C29 C30 109.2(5) . . ?
 C28 C29 C32 109.5(5) . . ?
 C31 C29 C28 110.0(4) . . ?
 C31 C29 C30 108.8(5) . . ?
 C31 C29 C32 109.7(5) . . ?
 C30 C29 C32 109.6(6) . . ?
 N1B C33B C2B 116.2(4) . . ?
 N1B C33B C34B 121.5(5) . . ?
 C34B C33B C2B 122.3(5) . . ?
 O4 C27 C28 104.1(4) . . ?
 O4 C27 H27C 110.9 . . ?
 O4 C27 H27D 110.9 . . ?
 C28 C27 H27C 110.9 . . ?
 C28 C27 H27D 110.9 . . ?
 H27C C27 H27D 109.0 . . ?
 C20B C19B H19B 120.0 . . ?
 C18B C19B C20B 119.9(5) . . ?
 C18B C19B H19B 120.0 . . ?
 C4 C5 H5 119.8 . . ?
 C6 C5 C4 120.4(5) . . ?
 C6 C5 H5 119.8 . . ?
 C7 C6 H6 119.9 . . ?
 C5 C6 C7 120.2(5) . . ?
 C5 C6 H6 119.9 . . ?
 O3 C38 C37 114.0(4) . . ?
 N2 C38 O3 118.3(5) . . ?
 N2 C38 C37 127.2(5) . . ?
 C21B C22B H22B 120.8 . . ?
 C23B C22B C21B 118.4(5) . . ?
 C23B C22B H22B 120.8 . . ?
 C38 N2 C40 106.2(5) . . ?
 C9 C8 H8 119.2 . . ?
 C7 C8 C9 121.7(5) . . ?
 C7 C8 H8 119.2 . . ?
 N1 C33 C2 117.2(4) . . ?
 N1 C33 C34 120.2(4) . . ?
 C34 C33 C2 122.6(4) . . ?
 C19B C18B H18B 119.7 . . ?
 C19B C18B C17B 120.7(5) . . ?
 C17B C18B H18B 119.7 . . ?
 C18B C17B H17B 119.7 . . ?
 C16B C17B C18B 120.6(5) . . ?
 C16B C17B H17B 119.7 . . ?
 C37 C36 H36 121.6 . . ?
 C37 C36 C35 116.9(5) . . ?
 C35 C36 H36 121.6 . . ?
 C28A C29A C31A 109.3(5) . . ?
 C28A C29A C32A 109.9(5) . . ?
 C30A C29A C28A 108.5(7) . . ?
 C30A C29A C31A 109.2(6) . . ?
 C30A C29A C32A 112.3(8) . . ?
 C32A C29A C31A 107.6(7) . . ?
 C21 C22 H22 120.1 . . ?
 C21 C22 C23 119.7(5) . . ?
 C23 C22 H22 120.1 . . ?
 N1 C37 C38 117.2(5) . . ?
 N1 C37 C36 123.9(5) . . ?
 C36 C37 C38 118.9(5) . . ?
 C33 C34 H34 119.9 . . ?
 C35 C34 C33 120.1(5) . . ?
 C35 C34 H34 119.9 . . ?
 C15B C16B H16B 119.4 . . ?
 C17B C16B C15B 121.1(5) . . ?
 C17B C16B H16B 119.4 . . ?
 C38B N2B C40B 106.7(6) . . ?
 N1B C37B C38B 116.3(5) . . ?
 N1B C37B C36B 121.9(6) . . ?
 C36B C37B C38B 121.8(6) . . ?
 O4A C27A C28A 104.4(4) . . ?
 O4A C27A H27A 110.9 . . ?
 O4A C27A H27B 110.9 . . ?
 C28A C27A H27A 110.9 . . ?
 C28A C27A H27B 110.9 . . ?
 H27A C27A H27B 108.9 . . ?
 C9B C8B H8B 120.1 . . ?
 C7B C8B C9B 119.7(5) . . ?
 C7B C8B H8B 120.1 . . ?
 C25B C24B H24B 120.7 . . ?
 C23B C24B C25B 118.7(5) . . ?
 C23B C24B H24B 120.7 . . ?
 C25 C24 H24 121.8 . . ?
 C25 C24 C23 116.3(5) . . ?
 C23 C24 H24 121.8 . . ?
 C22B C23B H23B 120.0 . . ?
 C24B C23B C22B 120.0(4) . . ?
 C24B C23B H23B 120.0 . . ?
 O3A C39A H39A 110.9 . . ?
 O3A C39A H39B 110.9 . . ?
 O3A C39A C40A 104.3(4) . . ?
 H39A C39A H39B 108.9 . . ?
 C40A C39A H39A 110.9 . . ?
 C40A C39A H39B 110.9 . . ?
 C29 C31 H31D 109.5 . . ?
 C29 C31 H31E 109.5 . . ?
 C29 C31 H31F 109.5 . . ?
 H31D C31 H31E 109.5 . . ?
 H31D C31 H31F 109.5 . . ?
 H31E C31 H31F 109.5 . . ?
 C29 C30 H30D 109.5 . . ?
 C29 C30 H30E 109.5 . . ?
 C29 C30 H30F 109.5 . . ?
 H30D C30 H30E 109.5 . . ?
 H30D C30 H30F 109.5 . . ?
 H30E C30 H30F 109.5 . . ?
 C5B C6B H6B 120.6 . . ?
 C5B C6B C7B 118.8(5) . . ?
 C7B C6B H6B 120.6 . . ?
 N2A C40A C39A 103.2(4) . . ?
 N2A C40A H40A 108.9 . . ?
 N2A C40A C41A 110.2(5) . . ?
 C39A C40A H40A 108.9 . . ?
 C39A C40A C41A 116.3(5) . . ?
 C41A C40A H40A 108.9 . . ?
 N4B C28B H28B 108.1 . . ?
 N4B C28B C27B 104.3(5) . . ?
 N4B C28B C29B 112.8(5) . . ?
 C27B C28B H28B 108.1 . . ?
 C29B C28B H28B 108.1 . . ?
 C29B C28B C27B 115.2(6) . . ?
 C36 C35 H35 119.7 . . ?
 C34 C35 C36 120.6(5) . . ?
 C34 C35 H35 119.7 . . ?
 C22 C23 H23 119.6 . . ?
 C24 C23 C22 120.9(5) . . ?
 C24 C23 H23 119.6 . . ?
 O3B C38B C37B 114.7(5) . . ?
 N2B C38B O3B 118.8(6) . . ?
 N2B C38B C37B 126.4(6) . . ?
 C43A C41A C40A 110.4(5) . . ?
 C43A C41A C44A 111.5(7) . . ?
 C43A C41A C42A 111.4(7) . . ?
 C44A C41A C40A 106.3(6) . . ?
 C42A C41A C40A 106.9(6) . . ?
 C42A C41A C44A 110.2(6) . . ?
 N2 C40 H40 106.8 . . ?
 C41 C40 N2 109.8(5) . . ?
 C41 C40 H40 106.8 . . ?
 C39 C40 N2 104.2(5) . . ?
 C39 C40 H40 106.8 . . ?
 C39 C40 C41 121.5(7) . . ?
 C8B C7B C6B 123.2(6) . . ?
 C8B C7B H7B 118.4 . . ?
 C6B C7B H7B 118.4 . . ?
 C33B C34B H34B 121.4 . . ?
 C35B C34B C33B 117.2(6) . . ?
 C35B C34B H34B 121.4 . . ?
 C29A C30A H30A 109.5 . . ?
 C29A C30A H30B 109.5 . . ?
 C29A C30A H30C 109.5 . . ?
 H30A C30A H30B 109.5 . . ?
 H30A C30A H30C 109.5 . . ?
 H30B C30A H30C 109.5 . . ?
 C41A C43A H43A 109.5 . . ?
 C41A C43A H43B 109.5 . . ?
 C41A C43A H43C 109.5 . . ?
 H43A C43A H43B 109.5 . . ?
 H43A C43A H43C 109.5 . . ?
 H43B C43A H43C 109.5 . . ?
 O4B C27B C28B 102.9(5) . . ?
 O4B C27B H27E 111.2 . . ?
 O4B C27B H27F 111.2 . . ?
 C28B C27B H27E 111.2 . . ?
 C28B C27B H27F 111.2 . . ?
 H27E C27B H27F 109.1 . . ?
 C34B C35B H35B 119.6 . . ?
 C34B C35B C36B 120.7(6) . . ?
 C36B C35B H35B 119.6 . . ?
 C29 C32 H32D 109.5 . . ?
 C29 C32 H32E 109.5 . . ?
 C29 C32 H32F 109.5 . . ?
 H32D C32 H32E 109.5 . . ?
 H32D C32 H32F 109.5 . . ?
 H32E C32 H32F 109.5 . . ?
 C28B C29B C32B 110.7(6) . . ?
 C30B C29B C28B 107.7(6) . . ?
 C30B C29B C32B 108.6(7) . . ?
 C31B C29B C28B 113.1(8) . . ?
 C31B C29B C30B 106.4(7) . . ?
 C31B C29B C32B 110.1(9) . . ?
 C40 C41 C42 106.5(7) . . ?
 C40 C41 C43 111.4(7) . . ?
 C40 C41 C44 110.7(6) . . ?
 C42 C41 C43 106.8(6) . . ?
 C44 C41 C42 111.3(7) . . ?
 C44 C41 C43 110.1(7) . . ?
 C29A C31A H31A 109.5 . . ?
 C29A C31A H31B 109.5 . . ?
 C29A C31A H31C 109.5 . . ?
 H31A C31A H31B 109.5 . . ?
 H31A C31A H31C 109.5 . . ?
 H31B C31A H31C 109.5 . . ?
 C37B C36B C35B 118.9(6) . . ?
 C37B C36B H36B 120.6 . . ?
 C35B C36B H36B 120.6 . . ?
 C41A C44A H44A 109.5 . . ?
 C41A C44A H44B 109.5 . . ?
 C41A C44A H44C 109.5 . . ?
 H44A C44A H44B 109.5 . . ?
 H44A C44A H44C 109.5 . . ?
 H44B C44A H44C 109.5 . . ?
 C41A C42A H42A 109.5 . . ?
 C41A C42A H42B 109.5 . . ?
 C41A C42A H42C 109.5 . . ?
 H42A C42A H42B 109.5 . . ?
 H42A C42A H42C 109.5 . . ?
 H42B C42A H42C 109.5 . . ?
 N2B C40B H40B 107.8 . . ?
 N2B C40B C41B 113.2(8) . . ?
 N2B C40B C39B 104.1(5) . . ?
 C41B C40B H40B 107.8 . . ?
 C41B C40B C39B 115.9(6) . . ?
 C39B C40B H40B 107.8 . . ?
 C29B C30B H30G 109.5 . . ?
 C29B C30B H30H 109.5 . . ?
 C29B C30B H30I 109.5 . . ?
 H30G C30B H30H 109.5 . . ?
 H30G C30B H30I 109.5 . . ?
 H30H C30B H30I 109.5 . . ?
 C29A C32A H32A 109.5 . . ?
 C29A C32A H32B 109.5 . . ?
 C29A C32A H32C 109.5 . . ?
 H32A C32A H32B 109.5 . . ?
 H32A C32A H32C 109.5 . . ?
 H32B C32A H32C 109.5 . . ?
 C29B C32B H32G 109.5 . . ?
 C29B C32B H32H 109.5 . . ?
 C29B C32B H32I 109.5 . . ?
 H32G C32B H32H 109.5 . . ?
 H32G C32B H32I 109.5 . . ?
 H32H C32B H32I 109.5 . . ?
 C41 C42 H42D 109.5 . . ?
 C41 C42 H42E 109.5 . . ?
 C41 C42 H42F 109.5 . . ?
 H42D C42 H42E 109.5 . . ?
 H42D C42 H42F 109.5 . . ?
 H42E C42 H42F 109.5 . . ?
 O3 C39 C40 105.2(5) . . ?
 O3 C39 H39C 110.7 . . ?
 O3 C39 H39D 110.7 . . ?
 C40 C39 H39C 110.7 . . ?
 C40 C39 H39D 110.7 . . ?
 H39C C39 H39D 108.8 . . ?
 C40B C41B C44B 106.0(7) . . ?
 C40B C41B C43B 109.6(7) . . ?
 C42B C41B C40B 109.0(8) . . ?
 C42B C41B C44B 111.2(8) . . ?
 C42B C41B C43B 109.6(7) . . ?
 C43B C41B C44B 111.3(10) . . ?
 C41 C43 H43D 109.5 . . ?
 C41 C43 H43E 109.5 . . ?
 C41 C43 H43F 109.5 . . ?
 H43D C43 H43E 109.5 . . ?
 H43D C43 H43F 109.5 . . ?
 H43E C43 H43F 109.5 . . ?
 O3B C39B C40B 103.4(6) . . ?
 O3B C39B H39E 111.1 . . ?
 O3B C39B H39F 111.1 . . ?
 C40B C39B H39E 111.1 . . ?
 C40B C39B H39F 111.1 . . ?
 H39E C39B H39F 109.0 . . ?
 C41B C42B H42G 109.5 . . ?
 C41B C42B H42H 109.5 . . ?
 C41B C42B H42I 109.5 . . ?
 H42G C42B H42H 109.5 . . ?
 H42G C42B H42I 109.5 . . ?
 H42H C42B H42I 109.5 . . ?
 C41 C44 H44D 109.5 . . ?
 C41 C44 H44E 109.5 . . ?
 C41 C44 H44F 109.5 . . ?
 H44D C44 H44E 109.5 . . ?
 H44D C44 H44F 109.5 . . ?
 H44E C44 H44F 109.5 . . ?
 C41B C44B H44G 109.5 . . ?
 C41B C44B H44H 109.5 . . ?
 C41B C44B H44I 109.5 . . ?
 H44G C44B H44H 109.5 . . ?
 H44G C44B H44I 109.5 . . ?
 H44H C44B H44I 109.5 . . ?
 C29B C31B H31G 109.5 . . ?
 C29B C31B H31H 109.5 . . ?
 C29B C31B H31I 109.5 . . ?
 H31G C31B H31H 109.5 . . ?
 H31G C31B H31I 109.5 . . ?
 H31H C31B H31I 109.5 . . ?
 C41B C43B H43G 109.5 . . ?
 C41B C43B H43H 109.5 . . ?
 C41B C43B H43I 109.5 . . ?
 H43G C43B H43H 109.5 . . ?
 H43G C43B H43I 109.5 . . ?
 H43H C43B H43I 109.5 . . ?

loop_
  _geom_torsion_atom_site_label_1
  _geom_torsion_atom_site_label_2
  _geom_torsion_atom_site_label_3
  _geom_torsion_atom_site_label_4
  _geom_torsion
  _geom_torsion_site_symmetry_1
  _geom_torsion_site_symmetry_2
  _geom_torsion_site_symmetry_3
  _geom_torsion_site_symmetry_4
  _geom_torsion_publ_flag
 O2A C12A C13A C14A 179.7(4) . . . . ?
 O2A C12A C13A C21A 0.4(6) . . . . ?
 O2A C12A C11A C20A -179.8(3) . . . . ?
 O2A C12A C11A C10A 0.9(5) . . . . ?
 O1 C1 C10 C11 6.0(5) . . . . ?
 O1 C1 C10 C9 -176.5(3) . . . . ?
 O1 C1 C2 C3 174.6(4) . . . . ?
 O1 C1 C2 C33 -8.6(6) . . . . ?
 O2 C12 C13 C21 -6.8(6) . . . . ?
 O2 C12 C13 C14 175.3(4) . . . . ?
 O2B C12B C11B C10B 3.2(7) . . . . ?
 O2B C12B C11B C20B 177.5(4) . . . . ?
 O2B C12B C13B C21B 4.7(7) . . . . ?
 O2B C12B C13B C14B -175.5(4) . . . . ?
 O1B C1B C10B C11B 3.0(6) . . . . ?
 O1B C1B C10B C9B -177.3(4) . . . . ?
 O1B C1B C2B C3B -179.7(4) . . . . ?
 O1B C1B C2B C33B 1.2(6) . . . . ?
 O3A C38A C37A N1A -8.6(7) . . . . ?
 O3A C38A C37A C36A 169.7(5) . . . . ?
 O3A C39A C40A N2A -10.8(7) . . . . ?
 O3A C39A C40A C41A 110.0(6) . . . . ?
 N3 C21 C13 C12 15.4(6) . . . . ?
 N3 C21 C13 C14 -166.8(4) . . . . ?
 N3 C21 C22 C23 -0.4(9) . . . . ?
 N3 C25 C26 O4 -3.2(6) . . . . ?
 N3 C25 C26 N4 -178.7(5) . . . . ?
 N3 C25 C24 C23 3.0(9) . . . . ?
 N1A C33A C34A C35A 1.2(7) . . . . ?
 N1A C37A C36A C35A 1.5(8) . . . . ?
 C12A C13A C14A C15A 0.8(6) . . . . ?
 C12A C13A C21A N3A -5.1(5) . . . . ?
 C12A C13A C21A C22A 173.6(4) . . . . ?
 C12A C11A C20A C15A -0.6(6) . . . . ?
 C12A C11A C20A C19A -179.5(4) . . . . ?
 C12A C11A C10A C9A -103.9(4) . . . . ?
 C12A C11A C10A C1A 76.0(5) . . . . ?
 N3A C25A C24A C23A 1.1(7) . . . . ?
 N3A C25A C26A O4A -3.4(6) . . . . ?
 N3A C25A C26A N4A 177.1(5) . . . . ?
 N3A C21A C22A C23A -2.8(6) . . . . ?
 C9A C4A C3A C2A 2.1(6) . . . . ?
 C9A C4A C5A C6A -1.0(7) . . . . ?
 C9A C10A C1A O1A -178.5(3) . . . . ?
 C9A C10A C1A C2A 0.7(6) . . . . ?
 C13A C12A C11A C20A 0.7(6) . . . . ?
 C13A C12A C11A C10A -178.6(3) . . . . ?
 C13A C21A C22A C23A 178.6(4) . . . . ?
 N1B C33B C34B C35B -0.8(8) . . . . ?
 N1B C37B C38B O3B -13.3(8) . . . . ?
 N1B C37B C38B N2B 163.1(6) . . . . ?
 N1B C37B C36B C35B -0.6(10) . . . . ?
 O4B C26B C25B N3B -6.7(7) . . . . ?
 O4B C26B C25B C24B 170.3(5) . . . . ?
 N3B C25B C24B C23B -1.2(7) . . . . ?
 N3B C21B C13B C12B -13.3(6) . . . . ?
 N3B C21B C13B C14B 166.8(4) . . . . ?
 N3B C21B C22B C23B -1.4(6) . . . . ?
 N1 C33 C34 C35 1.5(8) . . . . ?
 C11A C12A C13A C14A -0.8(6) . . . . ?
 C11A C12A C13A C21A 179.9(4) . . . . ?
 C11A C20A C15A C14A 0.5(6) . . . . ?
 C11A C20A C15A C16A 178.6(4) . . . . ?
 C11A C20A C19A C18A -179.9(4) . . . . ?
 C11A C10A C1A O1A 1.5(5) . . . . ?
 C11A C10A C1A C2A -179.3(4) . . . . ?
 C20A C11A C10A C9A 76.7(5) . . . . ?
 C20A C11A C10A C1A -103.3(4) . . . . ?
 C20A C15A C14A C13A -0.7(7) . . . . ?
 C20A C15A C16A C17A 2.5(8) . . . . ?
 C20A C19A C18A C17A 0.1(8) . . . . ?
 C1 C10 C9 C4 1.5(6) . . . . ?
 C1 C10 C9 C8 -178.1(4) . . . . ?
 C1 C2 C33 N1 21.9(6) . . . . ?
 C1 C2 C33 C34 -155.4(4) . . . . ?
 N4A C28A C29A C30A -61.3(7) . . . . ?
 N4A C28A C29A C31A 179.7(5) . . . . ?
 N4A C28A C29A C32A 61.8(8) . . . . ?
 N4A C28A C27A O4A -11.4(6) . . . . ?
 C2A C33A C34A C35A -178.6(5) . . . . ?
 N4 C28 C29 C31 177.4(4) . . . . ?
 N4 C28 C29 C30 -63.3(5) . . . . ?
 N4 C28 C29 C32 56.7(6) . . . . ?
 N4 C28 C27 O4 -12.2(6) . . . . ?
 C15A C20A C19A C18A 1.1(6) . . . . ?
 C15A C16A C17A C18A -1.2(9) . . . . ?
 C11 C10 C9 C4 179.0(3) . . . . ?
 C11 C10 C9 C8 -0.7(6) . . . . ?
 C11 C12 C13 C21 172.8(4) . . . . ?
 C11 C12 C13 C14 -5.1(6) . . . . ?
 C11 C20 C15 C14 -3.8(6) . . . . ?
 C11 C20 C15 C16 177.5(4) . . . . ?
 C11 C20 C19 C18 -177.1(4) . . . . ?
 C4A C9A C10A C11A 179.9(3) . . . . ?
 C4A C9A C10A C1A 0.0(6) . . . . ?
 C4A C9A C8A C7A -0.3(6) . . . . ?
 C4A C5A C6A C7A -0.2(8) . . . . ?
 C21 N3 C25 C26 176.2(4) . . . . ?
 C21 N3 C25 C24 -3.6(7) . . . . ?
 C21 C13 C14 C15 -176.5(4) . . . . ?
 C21 C22 C23 C24 -0.1(11) . . . . ?
 C10 C1 C2 C3 -6.6(6) . . . . ?
 C10 C1 C2 C33 170.2(4) . . . . ?
 C10 C11 C12 O2 1.0(5) . . . . ?
 C10 C11 C12 C13 -178.6(4) . . . . ?
 C10 C11 C20 C15 -176.7(4) . . . . ?
 C10 C11 C20 C19 1.8(6) . . . . ?
 C10 C9 C4 C3 -5.7(6) . . . . ?
 C10 C9 C4 C5 179.8(4) . . . . ?
 C10 C9 C8 C7 -180.0(4) . . . . ?
 C12 C11 C10 C1 66.8(5) . . . . ?
 C12 C11 C10 C9 -110.7(5) . . . . ?
 C12 C11 C20 C15 0.3(6) . . . . ?
 C12 C11 C20 C19 178.8(4) . . . . ?
 C12 C13 C14 C15 1.5(6) . . . . ?
 C14A C13A C21A N3A 175.6(4) . . . . ?
 C14A C13A C21A C22A -5.7(6) . . . . ?
 C14A C15A C16A C17A -179.5(5) . . . . ?
 C13 C21 C22 C23 178.6(6) . . . . ?
 C12B C11B C10B C1B 98.9(5) . . . . ?
 C12B C11B C10B C9B -80.8(5) . . . . ?
 C12B C11B C20B C15B -0.7(7) . . . . ?
 C12B C11B C20B C19B 178.2(5) . . . . ?
 C11B C12B C13B C21B -176.7(4) . . . . ?
 C11B C12B C13B C14B 3.2(7) . . . . ?
 C11B C10B C9B C4B 175.4(4) . . . . ?
 C11B C10B C9B C8B -7.7(6) . . . . ?
 C11B C20B C19B C18B -179.9(5) . . . . ?
 C15B C20B C19B C18B -1.0(8) . . . . ?
 C15B C14B C13B C12B -3.5(7) . . . . ?
 C15B C14B C13B C21B 176.4(4) . . . . ?
 C20 C11 C10 C1 -116.2(5) . . . . ?
 C20 C11 C10 C9 66.4(5) . . . . ?
 C20 C11 C12 O2 -176.1(3) . . . . ?
 C20 C11 C12 C13 4.3(6) . . . . ?
 C20 C15 C14 C13 2.9(6) . . . . ?
 C20 C15 C16 C17 0.2(6) . . . . ?
 N2A C38A C37A N1A 172.0(5) . . . . ?
 N2A C38A C37A C36A -9.7(9) . . . . ?
 N2A C40A C41A C43A 56.0(7) . . . . ?
 N2A C40A C41A C44A -65.0(7) . . . . ?
 N2A C40A C41A C42A 177.3(6) . . . . ?
 C10A C9A C4A C3A -1.3(6) . . . . ?
 C10A C9A C4A C5A -179.5(4) . . . . ?
 C10A C9A C8A C7A -179.6(4) . . . . ?
 C10A C11A C20A C15A 178.8(4) . . . . ?
 C10A C11A C20A C19A -0.2(6) . . . . ?
 C28 N4 C26 O4 -3.8(7) . . . . ?
 C28 N4 C26 C25 171.6(5) . . . . ?
 C33A N1A C37A C38A 178.8(4) . . . . ?
 C33A N1A C37A C36A 0.5(7) . . . . ?
 C33A C2A C1A O1A 0.1(6) . . . . ?
 C33A C2A C1A C10A -179.1(4) . . . . ?
 C33A C2A C3A C4A 177.6(4) . . . . ?
 C33A C34A C35A C36A 0.9(8) . . . . ?
 C25A N3A C21A C13A -178.1(4) . . . . ?
 C25A N3A C21A C22A 3.1(6) . . . . ?
 N4B C26B C25B N3B 173.9(5) . . . . ?
 N4B C26B C25B C24B -9.1(8) . . . . ?
 N4B C28B C27B O4B -2.0(7) . . . . ?
 N4B C28B C29B C30B -66.5(7) . . . . ?
 N4B C28B C29B C32B 52.2(8) . . . . ?
 N4B C28B C29B C31B 176.2(6) . . . . ?
 C8A C9A C4A C3A 179.4(4) . . . . ?
 C8A C9A C4A C5A 1.3(6) . . . . ?
 C8A C9A C10A C11A -0.8(6) . . . . ?
 C8A C9A C10A C1A 179.2(4) . . . . ?
 C8A C7A C6A C5A 1.1(8) . . . . ?
 C21A N3A C25A C24A -2.3(6) . . . . ?
 C21A N3A C25A C26A -178.1(4) . . . . ?
 C21A C13A C14A C15A -179.9(4) . . . . ?
 C1A C2A C33A N1A 12.6(6) . . . . ?
 C1A C2A C33A C34A -167.7(4) . . . . ?
 C1A C2A C3A C4A -1.4(6) . . . . ?
 C1B C10B C9B C4B -4.3(6) . . . . ?
 C1B C10B C9B C8B 172.7(4) . . . . ?
 C1B C2B C3B C4B -1.4(6) . . . . ?
 C1B C2B C33B N1B 21.6(6) . . . . ?
 C1B C2B C33B C34B -159.2(4) . . . . ?
 C24A C23A C22A C21A 1.6(7) . . . . ?
 C24A C25A C26A O4A -179.3(4) . . . . ?
 C24A C25A C26A N4A 1.2(8) . . . . ?
 C15 C20 C19 C18 1.4(6) . . . . ?
 C25 N3 C21 C13 -176.9(4) . . . . ?
 C25 N3 C21 C22 2.1(7) . . . . ?
 C25 C24 C23 C22 -1.1(11) . . . . ?
 C19A C20A C15A C14A 179.5(4) . . . . ?
 C19A C20A C15A C16A -2.4(6) . . . . ?
 C19A C18A C17A C16A -0.1(9) . . . . ?
 C3 C2 C33 N1 -161.4(4) . . . . ?
 C3 C2 C33 C34 21.3(7) . . . . ?
 C3 C4 C5 C6 -175.6(5) . . . . ?
 C9 C4 C5 C6 -1.3(7) . . . . ?
 C10B C11B C20B C15B 173.5(4) . . . . ?
 C10B C11B C20B C19B -7.6(7) . . . . ?
 C10B C1B C2B C3B -1.8(6) . . . . ?
 C10B C1B C2B C33B 179.1(4) . . . . ?
 C10B C9B C8B C7B -178.0(5) . . . . ?
 C4B C5B C6B C7B 0.8(9) . . . . ?
 C4B C9B C8B C7B -1.1(7) . . . . ?
 C38A O3A C39A C40A 9.3(6) . . . . ?
 C38A N2A C40A C39A 8.7(7) . . . . ?
 C38A N2A C40A C41A -116.2(6) . . . . ?
 C38A C37A C36A C35A -176.6(5) . . . . ?
 C3A C2A C33A N1A -166.5(4) . . . . ?
 C3A C2A C33A C34A 13.3(7) . . . . ?
 C3A C2A C1A O1A 179.2(4) . . . . ?
 C3A C2A C1A C10A 0.0(6) . . . . ?
 C3A C4A C5A C6A -179.1(4) . . . . ?
 C22A C23A C24A C25A -0.7(7) . . . . ?
 C14 C15 C16 C17 -178.4(4) . . . . ?
 C26B O4B C27B C28B -1.5(7) . . . . ?
 C26B N4B C28B C27B 5.1(7) . . . . ?
 C26B N4B C28B C29B -120.6(5) . . . . ?
 C26B C25B C24B C23B -178.1(5) . . . . ?
 C20B C11B C10B C1B -75.4(6) . . . . ?
 C20B C11B C10B C9B 105.0(5) . . . . ?
 C20B C15B C14B C13B 1.7(7) . . . . ?
 C20B C15B C16B C17B -2.7(8) . . . . ?
 C20B C19B C18B C17B -2.7(9) . . . . ?
 C18 C17 C16 C15 0.4(7) . . . . ?
 C26A O4A C27A C28A 9.3(6) . . . . ?
 C26A N4A C28A C29A -116.4(6) . . . . ?
 C26A N4A C28A C27A 9.4(6) . . . . ?
 C26A C25A C24A C23A 176.7(4) . . . . ?
 C26 O4 C27 C28 10.3(6) . . . . ?
 C26 N4 C28 C29 -117.0(5) . . . . ?
 C26 N4 C28 C27 9.9(6) . . . . ?
 C26 C25 C24 C23 -176.7(6) . . . . ?
 C25B N3B C21B C13B 178.2(4) . . . . ?
 C25B N3B C21B C22B 0.5(6) . . . . ?
 C25B C24B C23B C22B 0.2(7) . . . . ?
 C5B C4B C3B C2B -176.7(4) . . . . ?
 C5B C4B C9B C10B 179.5(4) . . . . ?
 C5B C4B C9B C8B 2.4(6) . . . . ?
 C5B C6B C7B C8B 0.7(9) . . . . ?
 C37A N1A C33A C2A 177.9(4) . . . . ?
 C37A N1A C33A C34A -1.9(7) . . . . ?
 C37A C36A C35A C34A -2.2(8) . . . . ?
 C21B N3B C25B C26B 177.9(4) . . . . ?
 C21B N3B C25B C24B 0.8(7) . . . . ?
 C21B C22B C23B C24B 1.0(7) . . . . ?
 C14B C15B C20B C11B 0.5(7) . . . . ?
 C14B C15B C20B C19B -178.5(5) . . . . ?
 C14B C15B C16B C17B 179.5(5) . . . . ?
 C28A N4A C26A O4A -3.9(7) . . . . ?
 C28A N4A C26A C25A 175.6(5) . . . . ?
 C2 C1 C10 C11 -172.8(3) . . . . ?
 C2 C1 C10 C9 4.7(6) . . . . ?
 C2 C3 C4 C9 3.8(6) . . . . ?
 C2 C3 C4 C5 178.1(4) . . . . ?
 C2 C33 C34 C35 178.7(5) . . . . ?
 C2B C1B C10B C11B -174.9(4) . . . . ?
 C2B C1B C10B C9B 4.7(6) . . . . ?
 C2B C33B C34B C35B 180.0(5) . . . . ?
 C16A C15A C14A C13A -178.7(4) . . . . ?
 O3 C38 N2 C40 -7.3(9) . . . . ?
 O3 C38 C37 N1 156.5(5) . . . . ?
 O3 C38 C37 C36 -25.3(8) . . . . ?
 C3B C4B C5B C6B 176.1(5) . . . . ?
 C3B C4B C9B C10B 1.0(6) . . . . ?
 C3B C4B C9B C8B -176.1(4) . . . . ?
 C3B C2B C33B N1B -157.4(4) . . . . ?
 C3B C2B C33B C34B 21.8(7) . . . . ?
 C5A C4A C3A C2A -179.8(4) . . . . ?
 C4 C3 C2 C1 2.2(6) . . . . ?
 C4 C3 C2 C33 -174.6(4) . . . . ?
 C4 C9 C8 C7 0.3(6) . . . . ?
 C4 C5 C6 C7 3.3(8) . . . . ?
 C9B C4B C5B C6B -2.3(8) . . . . ?
 C9B C4B C3B C2B 1.8(7) . . . . ?
 C9B C8B C7B C6B -0.5(9) . . . . ?
 C17 C18 C19 C20 -0.9(7) . . . . ?
 C6A C7A C8A C9A -0.8(7) . . . . ?
 C13B C12B C11B C10B -175.5(4) . . . . ?
 C13B C12B C11B C20B -1.1(7) . . . . ?
 C13B C21B C22B C23B -179.1(4) . . . . ?
 C19 C20 C15 C14 177.6(4) . . . . ?
 C19 C20 C15 C16 -1.1(6) . . . . ?
 C19 C18 C17 C16 -0.1(7) . . . . ?
 C16 C15 C14 C13 -178.4(4) . . . . ?
 C29 C28 C27 O4 111.1(5) . . . . ?
 C33B N1B C37B C38B -175.8(5) . . . . ?
 C33B N1B C37B C36B 2.9(8) . . . . ?
 C33B C2B C3B C4B 177.6(4) . . . . ?
 C33B C34B C35B C36B 3.2(9) . . . . ?
 C27 O4 C26 N4 -4.5(7) . . . . ?
 C27 O4 C26 C25 179.6(4) . . . . ?
 C27 C28 C29 C31 58.4(6) . . . . ?
 C27 C28 C29 C30 177.7(4) . . . . ?
 C27 C28 C29 C32 -62.2(6) . . . . ?
 C19B C18B C17B C16B 3.8(10) . . . . ?
 C6 C7 C8 C9 1.6(8) . . . . ?
 C38 O3 C39 C40 -11.8(8) . . . . ?
 C38 N2 C40 C41 -132.8(7) . . . . ?
 C38 N2 C40 C39 -1.2(8) . . . . ?
 C22B C21B C13B C12B 164.5(4) . . . . ?
 C22B C21B C13B C14B -15.4(7) . . . . ?
 N2 C38 C37 N1 -32.0(10) . . . . ?
 N2 C38 C37 C36 146.2(7) . . . . ?
 N2 C40 C41 C42 176.8(6) . . . . ?
 N2 C40 C41 C43 -67.2(9) . . . . ?
 N2 C40 C41 C44 55.7(8) . . . . ?
 N2 C40 C39 O3 8.2(8) . . . . ?
 C8 C9 C4 C3 174.0(4) . . . . ?
 C8 C9 C4 C5 -0.5(6) . . . . ?
 C8 C7 C6 C5 -3.5(8) . . . . ?
 C33 N1 C37 C38 177.6(4) . . . . ?
 C33 N1 C37 C36 -0.4(8) . . . . ?
 C33 C34 C35 C36 -2.5(10) . . . . ?
 C18B C17B C16B C15B -1.0(9) . . . . ?
 C29A C28A C27A O4A 111.3(5) . . . . ?
 C22 C21 C13 C12 -163.6(5) . . . . ?
 C22 C21 C13 C14 14.2(7) . . . . ?
 C37 N1 C33 C2 -177.4(4) . . . . ?
 C37 N1 C33 C34 0.0(7) . . . . ?
 C37 C38 N2 C40 -178.5(7) . . . . ?
 C37 C36 C35 C34 2.0(10) . . . . ?
 C16B C15B C20B C11B -177.4(5) . . . . ?
 C16B C15B C20B C19B 3.7(7) . . . . ?
 C16B C15B C14B C13B 179.5(5) . . . . ?
 N2B C40B C41B C42B 177.1(6) . . . . ?
 N2B C40B C41B C44B -63.1(10) . . . . ?
 N2B C40B C41B C43B 57.2(8) . . . . ?
 N2B C40B C39B O3B 12.2(9) . . . . ?
 C37B N1B C33B C2B 177.0(4) . . . . ?
 C37B N1B C33B C34B -2.2(7) . . . . ?
 C27A O4A C26A N4A -3.9(6) . . . . ?
 C27A O4A C26A C25A 176.6(4) . . . . ?
 C27A C28A C29A C30A -179.8(6) . . . . ?
 C27A C28A C29A C31A 61.2(7) . . . . ?
 C27A C28A C29A C32A -56.7(8) . . . . ?
 C24 C25 C26 O4 176.6(5) . . . . ?
 C24 C25 C26 N4 1.0(8) . . . . ?
 C39A O3A C38A N2A -4.4(7) . . . . ?
 C39A O3A C38A C37A 176.2(5) . . . . ?
 C39A C40A C41A C43A -61.0(7) . . . . ?
 C39A C40A C41A C44A 178.0(6) . . . . ?
 C39A C40A C41A C42A 60.3(8) . . . . ?
 C40A N2A C38A O3A -3.1(7) . . . . ?
 C40A N2A C38A C37A 176.3(5) . . . . ?
 C28B N4B C26B O4B -6.9(7) . . . . ?
 C28B N4B C26B C25B 172.5(5) . . . . ?
 C35 C36 C37 N1 -0.5(9) . . . . ?
 C35 C36 C37 C38 -178.6(5) . . . . ?
 C38B O3B C39B C40B -10.3(9) . . . . ?
 C38B N2B C40B C41B -136.7(6) . . . . ?
 C38B N2B C40B C39B -10.0(8) . . . . ?
 C38B C37B C36B C35B 178.0(6) . . . . ?
 C34B C35B C36B C37B -2.5(11) . . . . ?
 C27B O4B C26B N4B 5.5(7) . . . . ?
 C27B O4B C26B C25B -174.0(5) . . . . ?
 C27B C28B C29B C30B 173.9(6) . . . . ?
 C27B C28B C29B C32B -67.4(8) . . . . ?
 C27B C28B C29B C31B 56.6(8) . . . . ?
 C29B C28B C27B O4B 122.1(6) . . . . ?
 C41 C40 C39 O3 132.6(7) . . . . ?
 C36B C37B C38B O3B 168.0(6) . . . . ?
 C36B C37B C38B N2B -15.6(10) . . . . ?
 C40B N2B C38B O3B 3.8(9) . . . . ?
 C40B N2B C38B C37B -172.4(6) . . . . ?
 C39 O3 C38 N2 12.8(9) . . . . ?
 C39 O3 C38 C37 -174.8(6) . . . . ?
 C39 C40 C41 C42 55.0(9) . . . . ?
 C39 C40 C41 C43 171.0(7) . . . . ?
 C39 C40 C41 C44 -66.1(9) . . . . ?
 C41B C40B C39B O3B 137.2(8) . . . . ?
 C39B O3B C38B N2B 4.6(9) . . . . ?
 C39B O3B C38B C37B -178.8(7) . . . . ?
 C39B C40B C41B C42B 56.9(10) . . . . ?
 C39B C40B C41B C44B 176.7(9) . . . . ?
 C39B C40B C41B C43B -63.0(10) . . . . ?

_smtbx_masks_special_details       ?
loop_
  _smtbx_masks_void_nr
  _smtbx_masks_void_average_x
  _smtbx_masks_void_average_y
  _smtbx_masks_void_average_z
  _smtbx_masks_void_volume
  _smtbx_masks_void_count_electrons
  _smtbx_masks_void_content
 1 -0.769 -0.248 -0.527 4381.4 497.6 ?

_smtbx_masks_void_probe_radius     1.2
_smtbx_masks_void_truncation_radius  1.2
_shelx_res_file
;
TITL mj23715_0m_a.res in P2(1)2(1)2(1)
    mj23715_0m.res
    created by SHELXL-2018/3 at 08:37:17 on 06-Dec-2023
REM Old TITL mj23715_0m in P2(1)2(1)2(1)
REM SHELXT solution in P2(1)2(1)2(1): R1 0.371, Rweak 0.121, Alpha 0.007
REM <I/s> 0.826 for 40 systematic absences, Orientation as input
REM Flack x = 0.314 ( 0.046 ) from 8467 Parsons' quotients
REM Formula found by SHELXT: C134 N14 O11
CELL 1.34139 23.192 23.5097 25.2306 90 90 90
ZERR 12 0.0006 0.0008 0.0007 0 0 0
LATT -1
SYMM 0.5-X,-Y,0.5+Z
SYMM -X,0.5+Y,0.5-Z
SYMM 0.5+X,0.5-Y,-Z
SFAC C H N O
DISP C 0.0137 0.0067 57.1
DISP H -0 0 0.6481
DISP N 0.0241 0.0134 109.9
DISP O 0.0389 0.0241 193.4
UNIT 528 504 48 48

L.S. 8 0 0
PLAN  67
SIZE 0.05 0.17 0.17
TEMP -100.15
CONF
BOND
list 4
MORE -1
ABIN
BOND $H
fmap 2 53
acta
OMIT 0 2 2
OMIT 0 2 4
OMIT 1 0 2
OMIT 1 4 0
OMIT 4 0 3
OMIT 7 2 0
REM <olex2.extras>
REM <HklSrc "%.\\mj23715_0m.hkl">
REM </olex2.extras>

WGHT    0.149100
FVAR       0.19592
O2A   4    0.205014    0.323333    0.545050    11.00000    0.03381    0.07579 =
         0.03529   -0.00603   -0.00773    0.00731
AFIX 147
H2A   2    0.215614    0.309602    0.515899    11.00000   -1.50000
AFIX   0
O1    4    0.484581    0.178535    0.681668    11.00000    0.06008    0.06158 =
         0.04437   -0.00613   -0.00026    0.01688
AFIX 147
H1    2    0.516316    0.176173    0.697563    11.00000   -1.50000
AFIX   0
O2    4    0.459077    0.219718    0.571960    11.00000    0.04024    0.06932 =
         0.05130    0.00945    0.01190    0.01196
AFIX 147
H2    2    0.464443    0.247183    0.551244    11.00000   -1.50000
AFIX   0
O4A   4    0.304439    0.248161    0.462857    11.00000    0.04262    0.09080 =
         0.03994   -0.00428   -0.00086    0.01192
O1A   4    0.219421    0.453000    0.580665    11.00000    0.04980    0.06749 =
         0.03728    0.00963   -0.00949   -0.01343
AFIX 147
H1A   2    0.227798    0.487054    0.587164    11.00000   -1.50000
AFIX   0
O2B   4    0.067435    0.574212    0.314688    11.00000    0.06775    0.07985 =
         0.03753    0.01270   -0.01105   -0.01369
AFIX 147
H2B   2    0.047562    0.567346    0.287600    11.00000   -1.50000
AFIX   0
O1B   4    0.229280    0.569114    0.346580    11.00000    0.07168    0.07392 =
         0.03769    0.00727    0.00488   -0.00919
AFIX 147
H1B   2    0.253262    0.542339    0.346804    11.00000   -1.50000
AFIX   0
O4    4    0.545563    0.303738    0.490625    11.00000    0.05545    0.06444 =
         0.08430    0.00525    0.02050    0.00722
O3A   4    0.294342    0.569907    0.538064    11.00000    0.07020    0.08093 =
         0.06852    0.02107   -0.02640   -0.02970
N3    3    0.444562    0.321276    0.537516    11.00000    0.04585    0.06158 =
         0.04559    0.00868    0.00464    0.01209
N1A   3    0.296811    0.510101    0.626876    11.00000    0.04566    0.06108 =
         0.04481    0.00099   -0.00502   -0.01258
C12A  1    0.151479    0.346667    0.539642    11.00000    0.03297    0.05325 =
         0.03205    0.00228   -0.00774    0.00124
N3A   3    0.195362    0.285076    0.450217    11.00000    0.03485    0.06876 =
         0.03437   -0.00233   -0.00370   -0.00381
C9A   1    0.156462    0.355643    0.676898    11.00000    0.03345    0.05865 =
         0.03097   -0.00201   -0.00100   -0.00082
C13A  1    0.118102    0.338747    0.491629    11.00000    0.03423    0.06373 =
         0.02773    0.00087   -0.00504   -0.00189
N1B   3    0.297876    0.501468    0.396079    11.00000    0.07181    0.07699 =
         0.05004    0.00529   -0.00217   -0.00303
O4B   4   -0.020442    0.482773    0.225996    11.00000    0.06009    0.11958 =
         0.06608    0.03734   -0.02113   -0.03154
N3B   3    0.019443    0.591965    0.224545    11.00000    0.05901    0.07954 =
         0.03224    0.00642   -0.00555    0.00101
N1    3    0.580912    0.134213    0.713861    11.00000    0.06894    0.06524 =
         0.03718   -0.00416   -0.00665    0.01677
C11A  1    0.130641    0.378540    0.581840    11.00000    0.03557    0.05587 =
         0.02990    0.00086   -0.00618   -0.00499
C20A  1    0.075108    0.403556    0.578322    11.00000    0.03347    0.05904 =
         0.03428    0.00222   -0.00408    0.00317
C1    1    0.475245    0.130378    0.653864    11.00000    0.05108    0.05335 =
         0.03934    0.00231    0.00716    0.01314
N4A   3    0.304387    0.202903    0.383420    11.00000    0.05183    0.11204 =
         0.05405   -0.02163   -0.00702    0.02042
C2A   1    0.250149    0.433242    0.671550    11.00000    0.03879    0.05531 =
         0.03935    0.00008   -0.00293   -0.00606
N4    3    0.556459    0.395941    0.468139    11.00000    0.05726    0.07261 =
         0.07722    0.02367    0.01398    0.01235
C15A  1    0.041922    0.395982    0.531440    11.00000    0.03354    0.07297 =
         0.03832    0.00325   -0.00056    0.00194
C11   1    0.385535    0.176742    0.621432    11.00000    0.04485    0.05980 =
         0.03912    0.00353    0.00295    0.01458
C4A   1    0.192927    0.364481    0.721743    11.00000    0.04096    0.05365 =
         0.03481    0.00025   -0.00452   -0.00093
C21   1    0.395190    0.327374    0.566019    11.00000    0.04638    0.06450 =
         0.04331    0.00395    0.00188    0.01416
C10   1    0.424555    0.126151    0.624990    11.00000    0.04899    0.05811 =
         0.03801    0.00424    0.00927    0.01397
C12   1    0.405523    0.223950    0.594105    11.00000    0.04067    0.06205 =
         0.03311   -0.00063    0.00347    0.00904
C14A  1    0.064172    0.363568    0.489477    11.00000    0.03348    0.08221 =
         0.03022    0.00043   -0.00505    0.00321
AFIX  43
H14A  2    0.041384    0.358520    0.458544    11.00000   -1.20000
AFIX   0
C13   1    0.371954    0.274436    0.589676    11.00000    0.04215    0.06386 =
         0.03980    0.00318   -0.00234    0.01038
C12B  1    0.096835    0.623292    0.307618    11.00000    0.06759    0.06101 =
         0.03448    0.00941   -0.00201   -0.00530
C11B  1    0.136547    0.638390    0.345531    11.00000    0.05736    0.06494 =
         0.03635    0.00290    0.00093   -0.00590
C15B  1    0.162331    0.721741    0.292401    11.00000    0.07031    0.06895 =
         0.04142    0.00311    0.00868    0.00084
C7A   1    0.101353    0.288386    0.728750    11.00000    0.04900    0.06986 =
         0.05124    0.00824    0.00228   -0.00752
AFIX  43
H7A   2    0.069900    0.262725    0.731929    11.00000   -1.20000
AFIX   0
C23A  1    0.131461    0.261099    0.360986    11.00000    0.05711    0.07657 =
         0.03455   -0.00807   -0.00401   -0.00794
AFIX  43
H23A  2    0.109305    0.253037    0.330220    11.00000   -1.20000
AFIX   0
C20   1    0.328988    0.176720    0.642665    11.00000    0.04340    0.06503 =
         0.03648   -0.00612    0.00490    0.00818
N2A   3    0.364152    0.629810    0.565790    11.00000    0.07384    0.08691 =
         0.05563    0.00553   -0.00432   -0.03149
C10A  1    0.167150    0.386246    0.629388    11.00000    0.03463    0.05725 =
         0.02833    0.00106   -0.00386    0.00095
C28   1    0.611699    0.368559    0.452789    11.00000    0.05057    0.07370 =
         0.06050    0.01463    0.00930    0.00525
AFIX  13
H28   2    0.617818    0.375169    0.414043    11.00000   -1.20000
AFIX   0
O3B   4    0.379119    0.542199    0.331417    11.00000    0.08355    0.11025 =
         0.10014    0.03615    0.02424    0.01189
C33A  1    0.297824    0.474500    0.668593    11.00000    0.04617    0.06046 =
         0.04156   -0.00206   -0.00754   -0.00798
C25A  1    0.218150    0.255680    0.410151    11.00000    0.03854    0.06871 =
         0.03773   -0.00239   -0.00146   -0.00256
N4B   3   -0.089382    0.502827    0.165876    11.00000    0.06511    0.10234 =
         0.06919    0.00698   -0.02569   -0.00659
C8A   1    0.110417    0.316803    0.682172    11.00000    0.03862    0.06190 =
         0.04181    0.00401   -0.00679   -0.00491
AFIX  43
H8A   2    0.085384    0.310306    0.652990    11.00000   -1.20000
AFIX   0
C21A  1    0.140178    0.304869    0.446459    11.00000    0.03546    0.05868 =
         0.03500    0.00120   -0.00307   -0.00573
C1A   1    0.212582    0.424171    0.627074    11.00000    0.03613    0.05556 =
         0.03268    0.00104   -0.00537   -0.00048
C1B   1    0.193270    0.563879    0.388872    11.00000    0.06387    0.06769 =
         0.02831    0.00569   -0.00146   -0.01226
C24A  1    0.187188    0.242170    0.364448    11.00000    0.04776    0.08447 =
         0.03720   -0.01277   -0.00380   -0.00086
AFIX  43
H24A  2    0.204162    0.220594    0.336696    11.00000   -1.20000
AFIX   0
C15   1    0.293580    0.224711    0.635494    11.00000    0.03708    0.06452 =
         0.04089   -0.00596   -0.00028    0.00446
C25   1    0.469529    0.367695    0.517055    11.00000    0.05154    0.06380 =
         0.05463    0.00946   -0.00025    0.01188
C19A  1    0.051816    0.436907    0.620065    11.00000    0.03959    0.07308 =
         0.03896    0.00166   -0.00122    0.00440
AFIX  43
H19A  2    0.073699    0.442972    0.651388    11.00000   -1.20000
AFIX   0
C3    1    0.503323    0.035465    0.628196    11.00000    0.06624    0.05339 =
         0.04256    0.00438    0.00505    0.01773
AFIX  43
H3    2    0.530126    0.004913    0.628745    11.00000   -1.20000
AFIX   0
C9    1    0.411899    0.074922    0.597766    11.00000    0.04560    0.05680 =
         0.04527    0.00850    0.00661    0.00619
C10B  1    0.147270    0.598463    0.390794    11.00000    0.06579    0.06913 =
         0.03132    0.00640   -0.00367   -0.02308
C4B   1    0.117983    0.555740    0.475397    11.00000    0.06386    0.07692 =
         0.02871    0.00723   -0.00398   -0.01755
C38A  1    0.334480    0.586699    0.575011    11.00000    0.05413    0.06848 =
         0.05559    0.00599   -0.01249   -0.01351
C3A   1    0.239499    0.402812    0.716932    11.00000    0.04711    0.06264 =
         0.03348   -0.00360   -0.01003   -0.00232
AFIX  43
H3A   2    0.264541    0.407753    0.746371    11.00000   -1.20000
AFIX   0
C22A  1    0.107218    0.291992    0.402197    11.00000    0.04688    0.06336 =
         0.03780   -0.00115   -0.00732   -0.00306
AFIX  43
H22A  2    0.068254    0.304257    0.400107    11.00000   -1.20000
AFIX   0
C18A  1   -0.002464    0.460598    0.615428    11.00000    0.04723    0.08778 =
         0.05124    0.00247    0.00441    0.01387
AFIX  43
H18A  2   -0.017480    0.482876    0.643646    11.00000   -1.20000
AFIX   0
C14   1    0.316402    0.273028    0.610130    11.00000    0.03695    0.06364 =
         0.04576   -0.00544   -0.00276    0.01469
AFIX  43
H14   2    0.292899    0.305940    0.606879    11.00000   -1.20000
AFIX   0
C26B  1   -0.046018    0.520481    0.193007    11.00000    0.05197    0.10231 =
         0.04887    0.01337   -0.00629    0.00329
C20B  1    0.169835    0.687932    0.338935    11.00000    0.06600    0.06894 =
         0.03596    0.00355    0.01175   -0.00793
C18   1    0.249787    0.129858    0.688276    11.00000    0.06042    0.08633 =
         0.05151   -0.00881    0.01466   -0.00395
AFIX  43
H18   2    0.234798    0.097539    0.706194    11.00000   -1.20000
AFIX   0
C26A  1    0.277126    0.233997    0.417477    11.00000    0.04327    0.08582 =
         0.03972   -0.00790   -0.00005    0.00693
C26   1    0.526057    0.357812    0.489082    11.00000    0.04883    0.07157 =
         0.06271    0.01617    0.00438    0.00668
C25B  1   -0.023292    0.577324    0.189778    11.00000    0.05095    0.09675 =
         0.03886    0.00935   -0.01033    0.00098
C5B   1    0.079632    0.554637    0.520108    11.00000    0.07376    0.10054 =
         0.03923    0.01394    0.00473   -0.01882
AFIX  43
H5B   2    0.084643    0.526215    0.546474    11.00000   -1.20000
AFIX   0
C34A  1    0.341822    0.477466    0.706393    11.00000    0.04653    0.07699 =
         0.05992    0.00080   -0.01597   -0.01406
AFIX  43
H34A  2    0.342689    0.451741    0.735420    11.00000   -1.20000
AFIX   0
C37A  1    0.338428    0.550847    0.622066    11.00000    0.04951    0.07181 =
         0.04900    0.00093   -0.00173   -0.01376
C21B  1    0.043126    0.643774    0.221831    11.00000    0.05759    0.08159 =
         0.03251    0.00095    0.00463    0.01261
C14B  1    0.122183    0.705139    0.255102    11.00000    0.07816    0.06457 =
         0.04108    0.01251    0.00883    0.00145
AFIX  43
H14B  2    0.118253    0.727302    0.223825    11.00000   -1.20000
AFIX   0
C28A  1    0.362846    0.194546    0.404075    11.00000    0.05430    0.09025 =
         0.05229   -0.00732    0.00061    0.01910
AFIX  13
H28A  2    0.370495    0.152751    0.406258    11.00000   -1.20000
AFIX   0
C2    1    0.517767    0.084716    0.653462    11.00000    0.05111    0.05973 =
         0.03562    0.00510    0.00859    0.01992
C2B   1    0.203287    0.520970    0.429603    11.00000    0.06527    0.06509 =
         0.03490    0.00623   -0.00371   -0.01500
C36A  1    0.382016    0.556289    0.658799    11.00000    0.05522    0.07964 =
         0.05519   -0.00822   -0.00525   -0.01537
AFIX  43
H36A  2    0.410107    0.585460    0.655317    11.00000   -1.20000
AFIX   0
C16A  1   -0.014047    0.419920    0.528462    11.00000    0.03870    0.10025 =
         0.04124   -0.00063   -0.00706    0.01099
AFIX  43
H16A  2   -0.036955    0.413696    0.497792    11.00000   -1.20000
AFIX   0
C7    1    0.351010    0.017711    0.540455    11.00000    0.06187    0.07528 =
         0.06411   -0.00376   -0.00275   -0.00648
AFIX  43
H7    2    0.317641    0.014489    0.518824    11.00000   -1.20000
AFIX   0
C17A  1   -0.035697    0.452235    0.569690    11.00000    0.04505    0.10996 =
         0.05361    0.00269   -0.00321    0.02214
AFIX  43
H17A  2   -0.072983    0.468720    0.567026    11.00000   -1.20000
AFIX   0
O3    4    0.686021    0.185062    0.806791    11.00000    0.09346    0.10380 =
         0.09186   -0.02891   -0.01863    0.01660
C3B   1    0.164717    0.518138    0.471176    11.00000    0.06314    0.07297 =
         0.03891    0.01131   -0.00372   -0.02012
AFIX  43
H3B   2    0.169969    0.489917    0.497690    11.00000   -1.20000
AFIX   0
C5A   1    0.182808    0.333799    0.768979    11.00000    0.06018    0.06714 =
         0.03344    0.00477   -0.00494   -0.00355
AFIX  43
H5A   2    0.207335    0.339098    0.798729    11.00000   -1.20000
AFIX   0
C35A  1    0.384214    0.518715    0.700699    11.00000    0.05081    0.09484 =
         0.06593   -0.00442   -0.01770   -0.01293
AFIX  43
H35A  2    0.414757    0.521048    0.725694    11.00000   -1.20000
AFIX   0
C4    1    0.450680    0.027568    0.601319    11.00000    0.06561    0.04895 =
         0.04434    0.00313    0.00181    0.00892
C9B   1    0.108419    0.597426    0.435173    11.00000    0.05418    0.07621 =
         0.03462   -0.00070   -0.00062   -0.01373
C17   1    0.214097    0.178933    0.680179    11.00000    0.04043    0.08595 =
         0.06028   -0.01765    0.00726    0.00369
AFIX  43
H17   2    0.175433    0.179360    0.692608    11.00000   -1.20000
AFIX   0
C6A   1    0.138565    0.297188    0.771813    11.00000    0.06520    0.08165 =
         0.03708    0.01060   -0.00553   -0.00795
AFIX  43
H6A   2    0.132273    0.276718    0.803758    11.00000   -1.20000
AFIX   0
C13B  1    0.087763    0.658283    0.261010    11.00000    0.06732    0.07081 =
         0.02784    0.00835    0.00346   -0.00099
C19   1    0.305228    0.129587    0.670259    11.00000    0.04918    0.06937 =
         0.04512   -0.00248    0.00604    0.00358
AFIX  43
H19   2    0.328558    0.097018    0.676328    11.00000   -1.20000
AFIX   0
C16   1    0.235996    0.224232    0.654832    11.00000    0.03589    0.08145 =
         0.05812   -0.01354   -0.00028    0.00548
AFIX  43
H16   2    0.212421    0.256811    0.649678    11.00000   -1.20000
AFIX   0
C29   1    0.662841    0.394276    0.482646    11.00000    0.06569    0.08681 =
         0.04873    0.00187    0.01744    0.00828
C33B  1    0.253642    0.482970    0.426137    11.00000    0.07500    0.06516 =
         0.03728    0.00395    0.00108   -0.00955
C27   1    0.599673    0.304891    0.461069    11.00000    0.05145    0.08611 =
         0.08927    0.01158    0.02339    0.00908
AFIX  23
H27C  2    0.595616    0.285034    0.426669    11.00000   -1.20000
H27D  2    0.631073    0.286740    0.481574    11.00000   -1.20000
AFIX   0
C19B  1    0.210585    0.706389    0.377909    11.00000    0.06989    0.07489 =
         0.04545   -0.00150    0.00180   -0.01732
AFIX  43
H19B  2    0.215909    0.684963    0.409455    11.00000   -1.20000
AFIX   0
C5    1    0.438003   -0.023585    0.574304    11.00000    0.08032    0.05962 =
         0.06227    0.00716    0.00418    0.00764
AFIX  43
H5    2    0.464173   -0.054610    0.576120    11.00000   -1.20000
AFIX   0
C6    1    0.388281   -0.028673    0.545565    11.00000    0.08453    0.06486 =
         0.06574   -0.00067   -0.00734   -0.00317
AFIX  43
H6    2    0.379053   -0.063820    0.529036    11.00000   -1.20000
AFIX   0
C38   1    0.639561    0.190740    0.772997    11.00000    0.09542    0.06860 =
         0.05919   -0.00591   -0.01642    0.02648
C22B  1    0.024835    0.684177    0.184098    11.00000    0.06640    0.07285 =
         0.04280    0.01080    0.00985    0.02023
AFIX  43
H22B  2    0.041416    0.721110    0.183083    11.00000   -1.20000
AFIX   0
N2    3    0.612805    0.234525    0.773910    11.00000    0.09991    0.09735 =
         0.06079   -0.01168   -0.02629    0.01654
C8    1    0.362047    0.067645    0.566235    11.00000    0.05491    0.06882 =
         0.04817   -0.00142    0.00189    0.00172
AFIX  43
H8    2    0.335552    0.098252    0.562888    11.00000   -1.20000
AFIX   0
C33   1    0.574778    0.092215    0.676651    11.00000    0.06100    0.06042 =
         0.03812   -0.00017   -0.00121    0.01729
C18B  1    0.241942    0.755057    0.369650    11.00000    0.08137    0.07476 =
         0.06880   -0.01033    0.01548   -0.02603
AFIX  43
H18B  2    0.267720    0.768076    0.396280    11.00000   -1.20000
AFIX   0
C17B  1    0.236307    0.785943    0.322064    11.00000    0.09521    0.07517 =
         0.06461    0.00150    0.01676   -0.02368
AFIX  43
H17B  2    0.260016    0.818249    0.316016    11.00000   -1.20000
AFIX   0
C36   1    0.682389    0.112573    0.720108    11.00000    0.05941    0.09238 =
         0.06700   -0.01073    0.00228    0.01337
AFIX  43
H36   2    0.719061    0.120490    0.735174    11.00000   -1.20000
AFIX   0
C29A  1    0.407630    0.221048    0.367907    11.00000    0.05486    0.12663 =
         0.07298    0.00577    0.01728    0.02730
C22   1    0.370969    0.380323    0.571787    11.00000    0.07537    0.07209 =
         0.07301    0.00993    0.02082    0.01701
AFIX  43
H22   2    0.336347    0.384824    0.591466    11.00000   -1.20000
AFIX   0
C37   1    0.633606    0.143411    0.734261    11.00000    0.07664    0.07952 =
         0.04278   -0.00374   -0.00829    0.01173
C34   1    0.622613    0.060105    0.660692    11.00000    0.06136    0.08831 =
         0.05536   -0.01522   -0.00415    0.02590
AFIX  43
H34   2    0.618343    0.031619    0.634277    11.00000   -1.20000
AFIX   0
C16B  1    0.197589    0.770086    0.285029    11.00000    0.08849    0.06305 =
         0.06081    0.00979    0.01648   -0.01192
AFIX  43
H16B  2    0.193964    0.791798    0.253448    11.00000   -1.20000
AFIX   0
N2B   3    0.445938    0.481219    0.363621    11.00000    0.07226    0.12441 =
         0.06988    0.01487   -0.00813    0.00642
C37B  1    0.346069    0.470610    0.392883    11.00000    0.06712    0.08546 =
         0.05628    0.00364   -0.00433    0.00132
C27A  1    0.359690    0.218426    0.460840    11.00000    0.04390    0.10286 =
         0.05497   -0.00887   -0.00438    0.01767
AFIX  23
H27A  2    0.360981    0.187345    0.487287    11.00000   -1.20000
H27B  2    0.391993    0.244951    0.467703    11.00000   -1.20000
AFIX   0
C8B   1    0.063169    0.636759    0.442434    11.00000    0.07002    0.08116 =
         0.04892    0.00367    0.00010   -0.01257
AFIX  43
H8B   2    0.056188    0.665376    0.416637    11.00000   -1.20000
AFIX   0
C24B  1   -0.042621    0.614892    0.150750    11.00000    0.05303    0.11328 =
         0.04276    0.00663   -0.00839    0.01338
AFIX  43
H24B  2   -0.071847    0.603800    0.126477    11.00000   -1.20000
AFIX   0
C24   1    0.447237    0.421286    0.520356    11.00000    0.07136    0.07021 =
         0.08722    0.01992    0.01657    0.01419
AFIX  43
H24   2    0.465377    0.452886    0.503843    11.00000   -1.20000
AFIX   0
C23B  1   -0.018383    0.668532    0.148143    11.00000    0.06627    0.09629 =
         0.04704    0.01295   -0.00290    0.03174
AFIX  43
H23B  2   -0.031025    0.694780    0.121981    11.00000   -1.20000
AFIX   0
C39A  1    0.295519    0.613545    0.497254    11.00000    0.09026    0.08456 =
         0.06596    0.01862   -0.01859   -0.02507
AFIX  23
H39A  2    0.259643    0.636358    0.497806    11.00000   -1.20000
H39B  2    0.300128    0.596380    0.461676    11.00000   -1.20000
AFIX   0
C31   1    0.718182    0.363191    0.467706    11.00000    0.05123    0.11113 =
         0.05383    0.00121    0.01128    0.00551
AFIX 137
H31D  2    0.726412    0.369319    0.430039    11.00000   -1.50000
H31E  2    0.713512    0.322395    0.474432    11.00000   -1.50000
H31F  2    0.750202    0.377873    0.489042    11.00000   -1.50000
AFIX   0
C30   1    0.668916    0.457176    0.467353    11.00000    0.08965    0.08734 =
         0.09839   -0.01019    0.02380   -0.00713
AFIX 137
H30D  2    0.698586    0.475002    0.489467    11.00000   -1.50000
H30E  2    0.632012    0.476606    0.472849    11.00000   -1.50000
H30F  2    0.680030    0.460086    0.429977    11.00000   -1.50000
AFIX   0
C6B   1    0.036993    0.592628    0.525601    11.00000    0.06896    0.11299 =
         0.04158    0.00869    0.01322   -0.00798
AFIX  43
H6B   2    0.012341    0.591558    0.555655    11.00000   -1.20000
AFIX   0
C40A  1    0.348002    0.650433    0.511505    11.00000    0.08449    0.07722 =
         0.06002    0.01643   -0.00049   -0.02527
AFIX  13
H40A  2    0.335541    0.691069    0.513949    11.00000   -1.20000
AFIX   0
C28B  1   -0.094972    0.441058    0.174285    11.00000    0.05250    0.12730 =
         0.06472    0.02174   -0.01579   -0.01321
AFIX  13
H28B  2   -0.133769    0.433558    0.190105    11.00000   -1.20000
AFIX   0
C35   1    0.674968    0.069595    0.682858    11.00000    0.05721    0.11302 =
         0.06734   -0.02064    0.00145    0.02557
AFIX  43
H35   2    0.706896    0.046670    0.672854    11.00000   -1.20000
AFIX   0
C23   1    0.397168    0.427027    0.548845    11.00000    0.09276    0.05934 =
         0.11765    0.01104    0.03573    0.02154
AFIX  43
H23   2    0.380292    0.463595    0.552850    11.00000   -1.20000
AFIX   0
C38B  1    0.394272    0.495992    0.362070    11.00000    0.07853    0.09344 =
         0.06492   -0.00271    0.00659    0.00052
C41A  1    0.400797    0.646299    0.473477    11.00000    0.09563    0.13277 =
         0.05256    0.02353   -0.00265   -0.03332
C40   1    0.636442    0.268545    0.820150    11.00000    0.06905    0.08803 =
         0.10034   -0.02721    0.00063    0.00856
AFIX  13
H40   2    0.657034    0.302072    0.804765    11.00000   -1.20000
AFIX   0
C7B   1    0.029500    0.633535    0.486619    11.00000    0.06521    0.10228 =
         0.05477    0.00534    0.00679   -0.00508
AFIX  43
H7B   2   -0.000540    0.660618    0.490909    11.00000   -1.20000
AFIX   0
C34B  1    0.256108    0.430638    0.453062    11.00000    0.09504    0.06041 =
         0.06353    0.00825   -0.00848   -0.01256
AFIX  43
H34B  2    0.225087    0.417904    0.474600    11.00000   -1.20000
AFIX   0
C30A  1    0.404051    0.192464    0.314513    11.00000    0.09413    0.21691 =
         0.06561   -0.00276    0.03036    0.03284
AFIX 137
H30A  2    0.438325    0.202052    0.293625    11.00000   -1.50000
H30B  2    0.369459    0.205611    0.295870    11.00000   -1.50000
H30C  2    0.402044    0.151150    0.319340    11.00000   -1.50000
AFIX   0
C43A  1    0.424002    0.585576    0.472242    11.00000    0.09532    0.13726 =
         0.06451   -0.00821   -0.00126    0.00920
AFIX 137
H43A  2    0.418451    0.567844    0.507022    11.00000   -1.50000
H43B  2    0.465203    0.586247    0.463637    11.00000   -1.50000
H43C  2    0.403257    0.563640    0.445275    11.00000   -1.50000
AFIX   0
C27B  1   -0.048454    0.427007    0.216863    11.00000    0.07651    0.11612 =
         0.07910    0.03353   -0.02410   -0.03673
AFIX  23
H27E  2   -0.066364    0.412363    0.249763    11.00000   -1.20000
H27F  2   -0.020459    0.398657    0.203460    11.00000   -1.20000
AFIX   0
C35B  1    0.305139    0.398803    0.446914    11.00000    0.10300    0.07308 =
         0.08482    0.02452   -0.00788   -0.00726
AFIX  43
H35B  2    0.307625    0.362359    0.463018    11.00000   -1.20000
AFIX   0
C32   1    0.652512    0.389214    0.542969    11.00000    0.07645    0.16394 =
         0.03882   -0.00543    0.01505    0.00424
AFIX 137
H32D  2    0.645890    0.349266    0.552246    11.00000   -1.50000
H32E  2    0.618681    0.411818    0.552867    11.00000   -1.50000
H32F  2    0.686415    0.403348    0.562049    11.00000   -1.50000
AFIX   0
C29B  1   -0.090264    0.406734    0.122368    11.00000    0.06493    0.09857 =
         0.10550    0.01912   -0.01240   -0.02054
C41   1    0.587299    0.291648    0.852915    11.00000    0.11572    0.09020 =
         0.07687   -0.00893   -0.02065    0.03102
C31A  1    0.468291    0.211318    0.391550    11.00000    0.05309    0.13859 =
         0.09999   -0.00204    0.01068    0.01960
AFIX 137
H31A  2    0.482664    0.173933    0.380567    11.00000   -1.50000
H31B  2    0.466138    0.212891    0.430313    11.00000   -1.50000
H31C  2    0.494544    0.240959    0.378764    11.00000   -1.50000
AFIX   0
C36B  1    0.351222    0.419228    0.417406    11.00000    0.09067    0.09455 =
         0.08565    0.00438    0.00021    0.01091
AFIX  43
H36B  2    0.385759    0.397747    0.414364    11.00000   -1.20000
AFIX   0
C44A  1    0.446194    0.688339    0.494938    11.00000    0.09705    0.15937 =
         0.11007    0.04592   -0.00518   -0.05715
AFIX 137
H44A  2    0.429743    0.726719    0.495944    11.00000   -1.50000
H44B  2    0.480067    0.688078    0.471718    11.00000   -1.50000
H44C  2    0.457621    0.676932    0.530791    11.00000   -1.50000
AFIX   0
C42A  1    0.379989    0.665270    0.418581    11.00000    0.12973    0.16943 =
         0.06290    0.04771   -0.00750   -0.02712
AFIX 137
H42A  2    0.353829    0.636516    0.404001    11.00000   -1.50000
H42B  2    0.413221    0.669785    0.394962    11.00000   -1.50000
H42C  2    0.359615    0.701638    0.421688    11.00000   -1.50000
AFIX   0
C40B  1    0.478821    0.523743    0.331993    11.00000    0.07338    0.15215 =
         0.05577    0.00513    0.00510   -0.01508
AFIX  13
H40B  2    0.499435    0.549308    0.357378    11.00000   -1.20000
AFIX   0
C30B  1   -0.142445    0.421305    0.088381    11.00000    0.09319    0.14031 =
         0.10240   -0.00166   -0.03952   -0.01740
AFIX 137
H30G  2   -0.169159    0.444971    0.108860    11.00000   -1.50000
H30H  2   -0.161930    0.386173    0.077598    11.00000   -1.50000
H30I  2   -0.129839    0.442150    0.056803    11.00000   -1.50000
AFIX   0
C32A  1    0.397832    0.285922    0.364304    11.00000    0.09638    0.12529 =
         0.16843    0.05357    0.04648    0.03573
AFIX 137
H32A  2    0.434566    0.304919    0.356875    11.00000   -1.50000
H32B  2    0.382286    0.299866    0.398004    11.00000   -1.50000
H32C  2    0.370426    0.294141    0.335748    11.00000   -1.50000
AFIX   0
C32B  1   -0.034522    0.423351    0.091326    11.00000    0.10041    0.16471 =
         0.11116   -0.02330    0.02198   -0.03642
AFIX 137
H32G  2   -0.030927    0.464869    0.090270    11.00000   -1.50000
H32H  2   -0.036861    0.408536    0.055084    11.00000   -1.50000
H32I  2   -0.000788    0.407079    0.109138    11.00000   -1.50000
AFIX   0
C42   1    0.614656    0.322289    0.900271    11.00000    0.11752    0.11618 =
         0.09552   -0.04475   -0.02692    0.03657
AFIX 137
H42D  2    0.633251    0.294359    0.923493    11.00000   -1.50000
H42E  2    0.584707    0.342599    0.920088    11.00000   -1.50000
H42F  2    0.643502    0.349500    0.887514    11.00000   -1.50000
AFIX   0
C39   1    0.680354    0.231689    0.843189    11.00000    0.12196    0.09252 =
         0.08370   -0.02123   -0.02369    0.01897
AFIX  23
H39C  2    0.717391    0.252246    0.846884    11.00000   -1.20000
H39D  2    0.668156    0.217956    0.878547    11.00000   -1.20000
AFIX   0
C41B  1    0.523918    0.496884    0.295716    11.00000    0.08579    0.14872 =
         0.07441    0.01069    0.00617    0.01470
C43   1    0.552708    0.336423    0.822100    11.00000    0.13235    0.11166 =
         0.08837   -0.01135   -0.02951    0.05751
AFIX 137
H43D  2    0.578443    0.367299    0.811083    11.00000   -1.50000
H43E  2    0.522187    0.351765    0.844842    11.00000   -1.50000
H43F  2    0.535410    0.318791    0.790700    11.00000   -1.50000
AFIX   0
C39B  1    0.431761    0.559159    0.304220    11.00000    0.08404    0.13448 =
         0.13683    0.04321    0.05387    0.00665
AFIX  23
H39E  2    0.439013    0.600407    0.308460    11.00000   -1.20000
H39F  2    0.429716    0.550006    0.265967    11.00000   -1.20000
AFIX   0
C42B  1    0.552429    0.543052    0.263605    11.00000    0.09103    0.21623 =
         0.09272    0.01083    0.02087   -0.03991
AFIX 137
H42G  2    0.525990    0.555956    0.235794    11.00000   -1.50000
H42H  2    0.587697    0.528127    0.247346    11.00000   -1.50000
H42I  2    0.562138    0.575090    0.286796    11.00000   -1.50000
AFIX   0
C44   1    0.547497    0.243478    0.871112    11.00000    0.10700    0.09964 =
         0.10987   -0.00677    0.00529    0.00494
AFIX 137
H44D  2    0.539291    0.218241    0.841132    11.00000   -1.50000
H44E  2    0.511336    0.259581    0.884481    11.00000   -1.50000
H44F  2    0.566394    0.221787    0.899369    11.00000   -1.50000
AFIX   0
C44B  1    0.568124    0.466800    0.332972    11.00000    0.10606    0.27952 =
         0.14016    0.05463    0.00264    0.06423
AFIX 137
H44G  2    0.572021    0.488634    0.365865    11.00000   -1.50000
H44H  2    0.605650    0.464516    0.315243    11.00000   -1.50000
H44I  2    0.554464    0.428356    0.341207    11.00000   -1.50000
AFIX   0
C31B  1   -0.092005    0.344687    0.130883    11.00000    0.13991    0.09974 =
         0.18815    0.01353   -0.05882   -0.03771
AFIX 137
H31G  2   -0.054112    0.331502    0.142906    11.00000   -1.50000
H31H  2   -0.102013    0.325646    0.097577    11.00000   -1.50000
H31I  2   -0.121047    0.335687    0.157822    11.00000   -1.50000
AFIX   0
C43B  1    0.494243    0.453496    0.257801    11.00000    0.14523    0.14707 =
         0.09403   -0.00787    0.02166    0.01116
AFIX 137
H43G  2    0.461566    0.435695    0.276003    11.00000   -1.50000
H43H  2    0.522068    0.424151    0.247462    11.00000   -1.50000
H43I  2    0.480438    0.473360    0.226099    11.00000   -1.50000
AFIX   0
HKLF 4


REM  mj23715_0m_a.res in P2(1)2(1)2(1)
REM wR2 = 0.2037, GooF = S = 1.019, Restrained GooF = 1.019 for all data
REM R1 = 0.0677 for 20633 Fo > 4sig(Fo) and 0.0809 for all 26194 data
REM 1429 parameters refined using 0 restraints

END

WGHT      0.1493      0.0000

REM Highest difference peak  0.672,  deepest hole -0.333,  1-sigma level  0.055
Q1    1   0.5648  0.2026  0.7972  11.00000  0.05    0.67
Q2    1   0.5821  0.2402  0.8379  11.00000  0.05    0.31
Q3    1   0.6602  0.3215  0.8239  11.00000  0.05    0.28
Q4    1   0.6589  0.2217  0.7974  11.00000  0.05    0.27
Q5    1   0.6369  0.3593  0.8590  11.00000  0.05    0.23
Q6    1   0.3674  0.4980  0.6204  11.00000  0.05    0.21
Q7    1   0.3838  0.2826  0.6558  11.00000  0.05    0.20
Q8    1   0.0781  0.6947  0.3784  11.00000  0.05    0.19
Q9    1   0.6198  0.3232  0.7747  11.00000  0.05    0.19
Q10   1   0.4454  0.2563  0.4767  11.00000  0.05    0.18
Q11   1   0.3026  0.4670  0.4720  11.00000  0.05    0.18
Q12   1   0.5388  0.1807  0.8986  11.00000  0.05    0.18
Q13   1   0.3818  0.6093  0.2808  11.00000  0.05    0.18
Q14   1   0.2564  0.3186  0.3960  11.00000  0.05    0.18
Q15   1   0.2834  0.3976  0.6267  11.00000  0.05    0.17
Q16   1   0.6923  0.1370  0.6504  11.00000  0.05    0.17
Q17   1   0.3902  0.2606  0.6442  11.00000  0.05    0.17
Q18   1  -0.1069  0.5165  0.2615  11.00000  0.05    0.17
Q19   1   0.0999  0.7368  0.1768  11.00000  0.05    0.17
Q20   1   0.3857  0.4414  0.3395  11.00000  0.05    0.17
Q21   1   0.6413  0.2508  0.4639  11.00000  0.05    0.17
Q22   1   0.1272  0.2383  0.7224  11.00000  0.05    0.17
Q23   1   0.1239  0.2938  0.6968  11.00000  0.05    0.17
Q24   1   0.6112  0.2837  0.5402  11.00000  0.05    0.16
Q25   1   0.3087  0.4611  0.5263  11.00000  0.05    0.16
Q26   1   0.0884  0.4577  0.5629  11.00000  0.05    0.16
Q27   1   0.6031  0.0995  0.5951  11.00000  0.05    0.16
Q28   1   0.3387  0.5665  0.7023  11.00000  0.05    0.16
Q29   1   0.1921  0.4388  0.4348  11.00000  0.05    0.16
Q30   1   0.6648  0.3234  0.3959  11.00000  0.05    0.16
Q31   1  -0.0455  0.6216  0.2424  11.00000  0.05    0.16
Q32   1   0.3384  0.5202  0.2979  11.00000  0.05    0.16
Q33   1   0.4550  0.3189  0.5600  11.00000  0.05    0.15
Q34   1   0.3949  0.6165  0.2429  11.00000  0.05    0.15
Q35   1   0.0726  0.3393  0.5969  11.00000  0.05    0.15
Q36   1   0.5039 -0.0176  0.6311  11.00000  0.05    0.15
Q37   1   0.7120  0.0962  0.6424  11.00000  0.05    0.15
Q38   1   0.1146  0.4479  0.5600  11.00000  0.05    0.15
Q39   1   0.1588  0.4208  0.4612  11.00000  0.05    0.15
Q40   1  -0.1344  0.2832  0.1848  11.00000  0.05    0.15
Q41   1   0.6146  0.4666  0.2439  11.00000  0.05    0.15
Q42   1   0.2372  0.5375  0.5449  11.00000  0.05    0.15
Q43   1   0.1377  0.2579  0.6930  11.00000  0.05    0.15
Q44   1   0.2629  0.3626  0.5222  11.00000  0.05    0.15
Q45   1   0.1303  0.3639  0.7940  11.00000  0.05    0.15
Q46   1  -0.1586  0.2955  0.1384  11.00000  0.05    0.15
Q47   1   0.0654  0.4771  0.4921  11.00000  0.05    0.15
Q48   1   0.2045  0.2754  0.6798  11.00000  0.05    0.15
Q49   1   0.3011  0.3648  0.6455  11.00000  0.05    0.15
Q50   1   0.6658  0.1178  0.6589  11.00000  0.05    0.15
Q51   1  -0.0644  0.5587  0.0913  11.00000  0.05    0.14
Q52   1   0.3605  0.6172  0.3405  11.00000  0.05    0.14
Q53   1   0.3514  0.4600  0.3279  11.00000  0.05    0.14
Q54   1  -0.1538  0.5173  0.2356  11.00000  0.05    0.14
Q55   1   0.2796  0.3947  0.5213  11.00000  0.05    0.14
Q56   1   0.0628  0.4048  0.5644  11.00000  0.05    0.14
Q57   1   0.4757  0.3213  0.4418  11.00000  0.05    0.14
Q58   1   0.4433  0.2839  0.5433  11.00000  0.05    0.14
Q59   1   0.3125  0.3401  0.5434  11.00000  0.05    0.14
Q60   1   0.6087  0.0787  0.7212  11.00000  0.05    0.14
Q61   1   0.6769  0.4133  0.8036  11.00000  0.05    0.14
Q62   1   0.2408  0.5158  0.6583  11.00000  0.05    0.14
Q63   1   0.3328  0.3794  0.3830  11.00000  0.05    0.14
Q64   1   0.1573  0.5249  0.5478  11.00000  0.05    0.14
Q65   1   0.0608  0.6414  0.3776  11.00000  0.05    0.14
Q66   1   0.5620  0.4379  0.4759  11.00000  0.05    0.14
Q67   1   0.4382  0.4011  0.4605  11.00000  0.05    0.14
;
_shelx_res_checksum                41398
_shelx_hkl_file
;
   2   0   0   36.90    2.80
   2   0   0   36.40    2.40
  -2   0   0   35.70    2.80
   3   0   0    0.20    0.20
  -3   0   0   -0.60    0.80
  -3   0   0    0.10    0.10
   3   0   0    0.20    0.70
  -4   0   0 5836.72  377.26
   4   0   0 6156.28  377.26
  -5   0   0    0.10    0.20
  -5   0   0   -2.80    1.30
   5   0   0   -0.10    0.40
   5   0   0    1.60    1.30
   6   0   0   92.59    6.80
   6   0   0   89.49    5.70
  -6   0   0   82.19    5.60
  -6   0   0   90.19    7.60
  -7   0   0    0.50    0.20
  -7   0   0   -0.40    1.90
   7   0   0    0.20    0.50
  -8   0   0  174.68   11.70
  -8   0   0  150.08   10.10
   8   0   0  156.58   10.30
   8   0   0  164.68   11.30
  -9   0   0    0.30    0.20
   9   0   0    0.90    0.60
 -10   0   0   24.90    1.70
  10   0   0   26.00    2.20
  11   0   0   -1.10    0.70
 -11   0   0    0.20    0.30
  12   0   0 1289.37   79.19
 -12   0   0 1219.78   78.89
 -13   0   0   -0.40    0.40
  13   0   0   -1.10    1.00
  14   0   0   93.69    6.40
  14   0   0   89.39    6.40
  15   0   0    1.20    0.80
  15   0   0    0.10    1.10
  15   0   0   -1.30    1.70
  16   0   0   15.70    2.10
  16   0   0   14.80    2.20
  17   0   0    1.20    1.40
  17   0   0    0.20    1.40
  17   0   0   -0.10    1.00
  17   0   0   -0.80    0.80
  18   0   0   29.10    3.20
  18   0   0   28.70    2.60
  18   0   0   25.50    2.70
  18   0   0   30.90    3.20
  19   0   0   -1.00    1.60
  19   0   0   -1.10    1.00
  19   0   0   -1.10    1.50
  19   0   0   -0.10    1.10
  20   0   0   71.79    5.10
  20   0   0   72.59    5.60
  20   0   0   62.19    5.00
  21   0   0    0.90    1.10
  21   0   0    3.00    2.10
  21   0   0    1.20    1.40
  22   0   0   68.79    5.70
  22   0   0   69.19    5.10
  23   0   0    0.00    1.70
  23   0   0    0.40    1.20
  24   0   0    3.20    1.90
  24   0   0    2.80    1.30
  25   0   0    0.70    1.70
  25   0   0    1.80    1.20
  26   0   0    1.60    1.30
  26   0   0    5.80    1.80
  27   0   0    1.30    1.50
  28   0   0    2.00    1.70
  -2  -1   0   34.90    2.10
   2   1   0   31.00    2.10
   2  -1   0   33.30    2.10
  -2   1   0   38.20    3.20
  -2   1   0   31.40    2.10
   2   1   0   33.60    2.20
   2   1   0   38.10    3.30
   2  -1   0   31.50    2.20
  -2  -1   0   38.70    3.20
   3   1   0    3.40    0.30
  -3   1   0    2.40    1.30
   3  -1   0    4.90    1.40
   3  -1   0    5.10    0.50
   3   1   0    4.90    1.40
  -3   1   0    3.20    0.40
  -3  -1   0    3.40    1.40
   3   1   0    4.10    0.30
   4   1   0  150.88   11.50
   4  -1   0  169.18   10.40
  -4  -1   0  167.88   11.70
   4   1   0  162.18   10.40
  -4   1   0  160.38   11.60
   4  -1   0  167.58   11.60
  -5  -1   0 1569.44   96.59
   5  -1   0 1509.85   97.89
  -5  -1   0 1555.84   97.99
   5   1   0 1522.15   97.89
  -5   1   0 1529.95   97.89
  -6   1   0  380.96   27.50
   6  -1   0  380.16   24.10
  -6  -1   0  383.56   24.00
   6   1   0  377.26   24.10
   6   1   0  384.66   25.40
   7   1   0   17.40    2.80
   7  -1   0   18.60    1.60
  -7   1   0   11.00    2.90
  -7  -1   0   19.40    1.30
  -7  -1   0   16.80    3.10
   7   1   0   20.20    1.60
  -8   1   0   33.80    4.80
  -8  -1   0   38.20    4.80
   8  -1   0   39.70    2.90
  -8   1   0   46.40    4.90
   8   1   0   39.10    2.90
  -8  -1   0   41.60    2.60
   8   1   0   34.20    4.30
   9  -1   0  265.17   16.40
  -9   1   0  256.37   17.70
  -9  -1   0  243.08   16.20
   9   1   0  252.87   16.40
   9   1   0  262.07   17.30
  -9   1   0  256.07   17.50
  -9  -1   0  260.77   17.40
 -10  -1   0    2.30    0.40
  10   1   0    5.20    1.00
  10  -1   0    3.10    0.80
  11   1   0    1.70    0.80
  11  -1   0    1.20    1.20
 -11   1   0    2.10    0.40
 -11  -1   0    2.30    0.40
 -12  -1   0  309.87   20.30
  12   1   0  345.67   20.60
 -12   1   0  306.17   20.30
  12  -1   0  319.17   20.50
  13  -1   0  173.98   10.80
 -13   1   0  156.48   10.40
 -13  -1   0  155.08   10.40
  13   1   0  165.58   10.70
  14  -1   0  123.39    8.10
  14   1   0  111.39    8.00
  14  -1   0  122.19    8.10
  15  -1   0   36.60    3.30
  15  -1   0   35.30    3.00
  15   1   0   38.60    3.30
  15   1   0   39.90    3.30
  15  -1   0   41.10    3.50
  16   1   0   12.70    1.80
  16  -1   0   13.30    1.80
  16  -1   0   13.50    1.90
  16  -1   0    9.50    1.40
  16   1   0    9.80    1.60
  16   1   0    7.60    1.30
  17   1   0   11.20    1.50
  17  -1   0   13.00    1.70
  17  -1   0   16.80    2.10
  17   1   0   11.50    1.90
  17  -1   0    9.70    1.50
  17   1   0   10.90    1.80
  17   1   0   13.30    1.60
  17  -1   0   15.00    2.10
  18   1   0    5.80    1.60
  18  -1   0    7.80    2.50
  18  -1   0    5.10    1.70
  18   1   0    8.90    1.30
  18   1   0    5.60    1.20
  18   1   0    3.10    1.60
  18  -1   0    5.50    1.30
  19  -1   0   28.10    2.60
  19  -1   0   29.10    3.20
  19   1   0   20.30    2.50
  19   1   0   26.10    2.50
  19   1   0   23.40    3.70
  19  -1   0   32.50    3.40
  20  -1   0   39.00    4.00
  20  -1   0   37.10    3.30
  20  -1   0   37.90    3.30
  20   1   0   38.60    3.90
  20   1   0   39.40    3.20
  20   1   0   31.90    3.10
  20  -1   0   39.40    3.90
  21   1   0   48.10    4.40
  21   1   0   34.70    3.40
  21  -1   0   45.90    4.30
  21  -1   0   38.70    3.50
  22   1   0    6.00    1.90
  22  -1   0    1.00    1.90
  22  -1   0    3.80    1.40
  22   1   0   -1.90    1.10
  23   1   0   65.09    5.20
  23   1   0   59.29    4.50
  23  -1   0   64.39    5.30
  23  -1   0   52.59    4.60
  24  -1   0    1.70    1.70
  24   1   0   -0.50    1.60
  24  -1   0    0.70    1.20
  25  -1   0    0.90    1.70
  25   1   0    0.70    1.60
  25   1   0    2.60    1.20
  25  -1   0   -0.50    1.20
  26  -1   0    2.40    1.80
  26   1   0    3.30    1.30
  26  -1   0    2.60    1.40
  26   1   0    1.70    1.60
  27   1   0    1.90    1.50
  27  -1   0    2.60    1.30
  27  -1   0    3.30    1.70
  27   1   0   -0.40    0.80
  28  -1   0    2.80    1.20
  28  -1   0    3.20    2.40
  28   1   0    3.40    1.40
   0   2   0   98.59    7.00
   0   2   0   83.49    5.30
   0  -2   0   77.69    5.30
   0  -2   0   75.89    5.30
   0   2   0   84.09    5.30
   0  -2   0   98.09    6.90
   1  -2   0  281.17   17.70
   1  -2   0  310.67   19.30
  -1  -2   0  255.17   17.70
  -1   2   0  331.37   19.50
   1  -2   0  271.47   17.70
   1   2   0  277.87   17.80
  -1   2   0  268.47   17.80
  -1  -2   0  314.37   19.40
   1   2   0  235.98   20.20
  -2   2   0  598.94   41.20
  -2  -2   0  629.74   41.20
   2   2   0  655.83   42.80
   2  -2   0  568.24   41.20
  -2  -2   0  727.53   42.90
  -2   2   0  718.43   42.80
   2   2   0  698.53   41.20
   3   2   0  920.11   55.59
  -3  -2   0  782.22   53.59
   3  -2   0  809.72   53.59
  -3   2   0  940.71   55.49
   3  -2   0  768.52   53.59
   3   2   0  828.22   53.59
  -3   2   0  865.01   55.19
  -3  -2   0  935.61   55.49
   3   2   0  847.52   53.59
  -4  -2   0 1980.90  127.09
  -4   2   0 2042.90  127.09
   4   2   0 2005.60  127.39
  -4   2   0 1950.80  127.09
  -5  -2   0   13.70    1.00
  -5   2   0   12.10    1.00
  -5   2   0   12.30    2.80
   5  -2   0   17.50    1.30
  -5   2   0   11.00    2.80
   5   2   0   16.40    1.30
  -5  -2   0   13.00    3.00
   5   2   0   11.60    3.00
  -6   2   0   15.70    3.60
  -6  -2   0   15.40    1.20
  -6  -2   0   18.50    3.60
   6   2   0   21.50    1.50
  -6   2   0   20.90    3.60
   6   2   0   15.90    4.40
   6  -2   0   19.70    1.50
  -6   2   0   16.90    1.30
  -7   2   0   78.89    7.60
   7   2   0   70.19    7.50
  -7  -2   0   90.69    8.00
   7  -2   0   88.79    5.50
  -7   2   0   74.49    5.30
   7   2   0   91.49    5.50
  -7   2   0   76.09    7.70
  -7  -2   0   83.29    5.30
  -8  -2   0   54.49    6.30
  -8   2   0   50.99    3.60
  -8  -2   0   60.99    3.70
   8   2   0   55.19    3.80
  -8   2   0   55.39    6.50
   8   2   0   46.80    6.00
   8  -2   0   59.89    3.90
  -8   2   0   57.69    6.50
  -9  -2   0   91.99    6.00
  -9  -2   0   91.79    8.40
  -9   2   0   94.39    8.70
  -9   2   0   87.39    5.90
   9  -2   0   89.89    6.20
   9   2   0   97.79    8.20
  -9   2   0   96.39    8.70
   9   2   0   97.09    6.20
 -10   2   0  222.08   16.40
  10   2   0  247.38   16.00
  10  -2   0  223.48   14.70
 -10   2   0  223.28   16.60
 -10   2   0  221.98   14.50
 -10  -2   0  226.68   16.10
  10   2   0  228.98   14.70
 -10  -2   0  235.48   14.50
 -11  -2   0  135.49    8.60
  11  -2   0  138.09    8.90
 -11   2   0  123.99    8.60
  11   2   0  138.19    8.80
  12   2   0  391.16   24.80
 -12   2   0  375.96   24.60
 -12  -2   0  345.47   24.60
  12  -2   0  445.96   24.90
  13   2   0   18.30    2.20
 -13   2   0   22.50    1.80
  13  -2   0   19.30    2.20
  14  -2   0   51.29    4.00
  14  -2   0   56.29    4.10
  14  -2   0   48.40    3.90
  14   2   0   52.39    4.00
  15  -2   0  218.08   14.20
  15   2   0  217.88   14.20
  15  -2   0  224.18   14.30
  15   2   0  212.78   14.20
  15  -2   0  209.98   14.10
  16   2   0    2.90    1.30
  16  -2   0    3.00    1.00
  16  -2   0    3.60    1.40
  16   2   0    3.30    1.30
  16   2   0    1.90    0.90
  16  -2   0    2.20    1.30
  17  -2   0   21.30    2.30
  17  -2   0   27.10    2.90
  17   2   0   23.10    2.90
  17  -2   0   26.30    2.40
  17   2   0   21.40    2.20
  17   2   0   25.60    2.80
  17  -2   0   25.20    2.80
  18   2   0   46.50    4.00
  18  -2   0   44.80    3.50
  18  -2   0   42.90    3.90
  18   2   0   46.50    3.40
  18  -2   0   36.90    4.80
  18   2   0   40.80    3.50
  19   2   0   26.30    2.50
  19  -2   0   19.00    2.60
  19   2   0   30.50    2.60
  19  -2   0   28.40    3.40
  19  -2   0   28.60    3.40
  20   2   0    6.20    1.90
  20  -2   0    6.10    1.90
  20  -2   0    5.60    2.00
  20   2   0   -1.10    1.20
  21  -2   0    2.90    1.30
  21   2   0   -0.10    1.10
  21  -2   0    1.70    1.80
  21   2   0    0.90    1.80
  21  -2   0    1.80    1.90
  21   2   0    1.30    1.20
  22  -2   0   65.99    5.60
  22   2   0   72.99    5.00
  22  -2   0   62.19    4.90
  22   2   0   58.29    5.20
  22   2   0   62.89    4.80
  23  -2   0    5.20    1.40
  23   2   0    5.60    1.40
  23  -2   0    5.70    2.10
  23   2   0    5.80    2.00
  24   2   0   24.70    2.60
  24  -2   0   22.30    3.40
  24  -2   0   21.00    2.60
  24   2   0   25.60    3.10
  25   2   0   10.60    1.60
  25  -2   0   11.70    2.20
  25   2   0   13.70    2.20
  25  -2   0    9.20    1.70
  26   2   0    1.50    1.60
  26   2   0   -1.60    0.90
  26  -2   0    0.20    1.60
  26  -2   0    1.50    1.20
  27  -2   0    0.80    1.30
  27   2   0    1.30    1.30
  27  -2   0    0.00    1.50
  28   2   0    1.50    1.20
  28  -2   0    0.70    1.20
   0  -3   0    0.10    0.20
   0   3   0   -1.00    1.70
   0   3   0    0.00    0.30
   0  -3   0    2.10    1.70
   1  -3   0    2.00    0.30
   1   3   0    2.50    0.40
  -1   3   0    2.60    0.40
  -1  -3   0    2.20    0.30
   1  -3   0    2.40    0.30
   1   3   0    0.70    1.70
  -1   3   0    5.50    2.10
  -1  -3   0    2.70    1.90
   1  -3   0    1.50    1.80
   2  -3   0  145.19   11.20
  -2  -3   0  136.19    8.80
  -2   3   0  152.88   11.40
   2  -3   0  138.19    8.80
   2   3   0  129.49    8.80
   2  -3   0  133.49    8.80
  -2   3   0  141.49    8.90
  -2  -3   0  153.38   11.40
  -3   3   0 2384.76  150.58
  -3   3   0 2324.27  150.58
   3   3   0 2292.17  150.38
  -3  -3   0 2420.16  150.38
  -4  -3   0  949.40   62.79
  -4  -3   0 1094.29   65.59
   4  -3   0  946.61   62.99
   4  -3   0  892.51   62.79
  -4   3   0 1105.19   65.49
   4   3   0 1067.09   65.69
  -4   3   0  899.71   62.79
   4   3   0 1021.10   62.79
  -4   3   0 1049.99   65.59
  -5  -3   0  720.33   42.50
   5   3   0  628.04   39.50
  -5   3   0  708.23   42.40
   5  -3   0  534.95   39.50
  -5   3   0  688.13   42.50
   5  -3   0  589.94   39.50
   5  -3   0  619.34   39.60
  -5   3   0  595.34   39.50
  -5  -3   0  627.34   39.50
   5   3   0  677.83   42.80
   5   3   0  564.94   39.50
   6   3   0  183.28   11.20
   6  -3   0  161.08   11.10
   6  -3   0  181.28   11.10
  -6  -3   0  172.68   11.10
   6   3   0  170.28   11.10
   6   3   0  190.28   14.50
  -6   3   0  167.48   11.10
  -6   3   0  179.18   14.10
   6  -3   0  173.48   11.20
  -6  -3   0  206.68   14.40
  -6   3   0  205.38   14.50
   6   3   0  153.58   11.00
  -7   3   0  375.06   31.70
  -7   3   0  429.26   28.10
   7  -3   0  398.86   25.20
  -7  -3   0  392.26   25.10
  -7   3   0  372.86   25.10
   7   3   0  443.76   28.50
   7   3   0  384.46   25.20
  -8  -3   0   87.49    5.80
  -8  -3   0  106.79    9.40
  -8   3   0  104.39    9.40
   8  -3   0   84.39    5.90
   8   3   0   85.59    9.20
   8   3   0   89.99    5.90
  -8   3   0   82.29    5.70
  -8   3   0   99.29    9.40
   9   3   0   -3.40    3.40
  -9   3   0    4.40    3.80
  -9  -3   0   10.50    3.90
  -9   3   0    2.70    0.40
   9  -3   0    2.50    0.70
  -9   3   0    2.70    3.60
   9   3   0    4.00    0.90
 -10   3   0   44.90    6.80
  10  -3   0   48.70    3.60
  10   3   0   48.10    3.50
 -10   3   0   44.80    3.20
 -10  -3   0   47.50    7.10
 -10  -3   0   48.50    3.20
 -10   3   0   53.79    7.80
  10   3   0   63.19    7.00
  11   3   0   89.09    9.30
 -11  -3   0  110.69    7.00
 -11   3   0  109.39   10.70
  11   3   0  113.69    7.30
  11  -3   0  111.79    7.30
 -11   3   0  107.79   10.80
 -11   3   0  108.39    7.00
 -12   3   0    8.20    1.00
  13   3   0   17.40    2.10
 -13  -3   0   20.50    1.60
 -13   3   0   21.10    1.70
  13  -3   0   25.20    2.30
 -14  -3   0   23.30    1.80
  14  -3   0   24.20    2.20
 -14   3   0   21.60    1.90
  14  -3   0   30.00    2.60
  15  -3   0   14.80    1.70
  15   3   0   14.30    2.10
  15  -3   0   15.20    2.20
  15   3   0   13.60    1.90
  15  -3   0   13.10    1.90
  16  -3   0   14.60    2.00
  16  -3   0    8.40    1.40
  16   3   0   10.20    1.40
  16  -3   0    8.30    1.50
  16   3   0    6.90    1.60
  17  -3   0    9.80    1.80
  17  -3   0   13.10    1.90
  17  -3   0   16.80    2.50
  17   3   0   11.60    1.60
  17  -3   0   14.70    1.90
  17   3   0   15.80    2.30
  18  -3   0   10.70    2.10
  18   3   0    8.70    1.50
  18  -3   0   10.60    1.70
  18   3   0   12.00    2.10
  18  -3   0   12.80    1.70
  18   3   0    8.40    1.40
  18  -3   0   10.60    2.20
  19   3   0    4.20    1.30
  19  -3   0    5.50    1.90
  19  -3   0    3.10    1.30
  19  -3   0    2.30    1.20
  19   3   0    5.90    2.50
  19  -3   0    5.20    1.90
  19   3   0    3.30    1.20
  20   3   0   55.69    4.00
  20  -3   0   49.80    4.60
  20   3   0   47.90    3.90
  20  -3   0   49.20    4.10
  20   3   0   47.80    4.40
  20  -3   0   50.19    4.60
  20  -3   0   52.49    5.10
  21  -3   0   13.60    2.00
  21   3   0   16.10    2.50
  21  -3   0   14.60    2.60
  21   3   0   16.00    2.10
  21   3   0   14.20    1.90
  21  -3   0   13.50    2.50
  22  -3   0   61.19    4.90
  22   3   0   58.39    4.70
  22  -3   0   65.89    5.50
  22   3   0   73.59    5.30
  22   3   0   64.39    4.80
  23   3   0   22.20    3.10
  23   3   0   26.50    2.70
  23  -3   0   26.90    3.70
  23  -3   0   27.80    2.90
  24  -3   0    2.20    1.30
  24   3   0    4.30    1.70
  24  -3   0    3.20    1.90
  25  -3   0    6.30    1.50
  25  -3   0    6.00    2.00
  25   3   0    1.50    1.60
  26  -3   0   10.10    1.80
  26  -3   0    6.40    2.10
  26   3   0    9.50    1.80
  27  -3   0    1.80    1.30
  27  -3   0    4.30    2.00
  27   3   0    5.80    1.50
  28  -3   0   -0.10    1.20
  28   3   0    1.10    1.10
   0   4   0  581.14   37.70
   0   4   0  523.65   34.40
   0  -4   0  532.55   34.30
   0  -4   0  614.14   37.60
   0  -4   0  501.55   34.40
  -1   4   0   44.30    3.20
  -1  -4   0   45.20    3.20
   1   4   0   46.30    3.20
   1  -4   0   51.79    3.10
   1   4   0   50.09    6.20
   1  -4   0   53.29    3.20
   2   4   0  966.10   65.89
   2  -4   0  921.91   65.49
  -2   4   0 1020.50   66.29
  -2  -4   0 1084.29   66.09
  -3  -4   0 4055.69  249.97
  -3   4   0 3957.10  250.27
  -3   4   0 3771.52  249.68
  -4  -4   0  536.15   34.80
   4   4   0  597.94   38.60
  -4   4   0  582.94   38.70
   4  -4   0  530.55   34.90
  -4  -4   0  630.24   38.60
   4  -4   0  526.95   34.80
  -4   4   0  523.45   34.90
  -4   4   0  565.14   38.20
   4   4   0  524.25   34.80
  -5  -4   0   14.80    4.30
   5   4   0   16.50    4.60
   5  -4   0   22.60    1.60
  -5   4   0   11.20    4.10
   5  -4   0   16.60    1.40
  -5   4   0   19.10    1.40
   5   4   0   18.70    1.40
  -5   4   0   10.70    4.30
   6  -4   0    1.10    0.50
  -6  -4   0   -5.40    3.20
   6   4   0   -0.80    3.50
  -6   4   0   -5.50    3.00
  -6   4   0   -3.20    3.20
   6  -4   0    1.00    0.30
   7  -4   0  138.69    8.50
  -7   4   0  146.99   12.70
  -7   4   0  129.29    8.50
  -7   4   0  128.79   12.50
  -7  -4   0  129.39    8.50
   7   4   0  132.09    8.40
   7  -4   0  128.19    8.60
  -7  -4   0  128.99   12.30
   7   4   0  146.69   14.80
   8   4   0    7.60    1.20
  -8   4   0    7.70    4.40
   8   4   0   -1.20    4.20
  -8   4   0    5.40    0.70
  -8  -4   0    2.90    4.20
   8  -4   0    5.20    0.90
  -8   4   0   -2.00    4.20
  -8  -4   0    4.70    0.70
  -9  -4   0   58.49    8.90
   9   4   0   45.50    8.10
  -9   4   0   57.39    3.90
  -9  -4   0   55.69    3.90
   9   4   0   63.39    4.10
   9  -4   0   66.19    4.20
  -9   4   0   68.39    9.20
  -9   4   0   50.09    8.70
 -10   4   0  493.15   35.40
 -10  -4   0  508.15   34.80
 -10  -4   0  478.45   31.30
 -10   4   0  543.95   35.60
  10   4   0  486.25   35.00
 -10   4   0  460.55   31.30
  10   4   0  509.95   31.40
 -11   4   0   34.30    7.00
  11  -4   0   27.20    2.40
 -11  -4   0   25.20    2.00
  11   4   0   29.50    2.50
  11   4   0   27.20    6.00
 -11   4   0   27.40    2.00
 -11   4   0   24.30    6.70
 -12   4   0   90.29   12.40
 -12   4   0  103.09   12.20
  12  -4   0  113.99    7.40
  12   4   0  123.89    7.80
 -12   4   0   99.59    7.10
  13  -4   0   25.60    3.10
  13  -4   0   26.40    2.40
  13  -4   0   23.60    2.50
 -13   4   0   25.50    2.00
  14  -4   0    0.10    0.80
  14  -4   0   -0.90    0.90
 -14   4   0   -1.40    0.60
  15   4   0   20.20    2.20
  15  -4   0   19.30    2.00
  15  -4   0   18.00    2.30
  15  -4   0   19.30    2.40
  16  -4   0    8.30    1.40
  16  -4   0    7.80    1.70
  16  -4   0    7.50    1.70
  16   4   0    7.60    1.30
  16   4   0   12.40    1.80
  17  -4   0    7.40    1.50
  17   4   0    4.50    1.50
  17  -4   0    6.50    1.30
  17   4   0    4.20    1.10
  17  -4   0    7.50    1.30
  17   4   0    2.80    1.20
  17  -4   0    9.20    1.80
  18   4   0    7.50    1.80
  18   4   0    7.10    1.30
  18  -4   0    9.00    1.80
  18  -4   0    8.30    1.50
  18  -4   0   10.20    1.50
  18   4   0    8.50    1.40
  19  -4   0    2.30    1.80
  19   4   0    3.10    1.80
  19  -4   0    2.40    1.20
  19  -4   0    2.60    1.80
  19   4   0    3.40    1.20
  19  -4   0    0.10    1.20
  19   4   0    4.60    1.30
  20  -4   0   61.49    5.00
  20   4   0   64.39    4.50
  20  -4   0   52.19    4.50
  20  -4   0   57.29    5.00
  20   4   0   59.19    4.30
  20   4   0   49.90    4.70
  21  -4   0   30.80    3.70
  21   4   0   22.20    2.60
  21   4   0   22.10    2.60
  21   4   0   24.70    3.10
  21  -4   0   24.90    2.80
  21  -4   0   31.50    3.70
  22  -4   0    3.50    1.40
  22   4   0    3.40    1.40
  22   4   0    2.90    1.60
  22  -4   0    3.20    2.10
  22   4   0    6.50    1.40
  22  -4   0    3.40    2.10
  23   4   0   92.69    6.80
  23  -4   0   89.79    7.70
  23  -4   0   94.39    6.70
  24  -4   0    1.90    1.90
  24  -4   0    2.80    1.40
  24   4   0    3.30    1.50
  25   4   0    0.30    1.30
  25  -4   0    2.80    2.00
  25  -4   0   -0.10    1.20
  26  -4   0    0.90    1.80
  26   4   0   -0.10    1.20
  26  -4   0    0.80    1.30
  27  -4   0    2.10    1.50
  27  -4   0    3.20    1.80
  28  -4   0    1.90    1.30
   0   5   0    0.00    0.50
   0   5   0    2.50    3.10
   0  -5   0   -2.90    2.60
   0  -5   0   -0.30    0.30
   0  -5   0    0.10    0.20
  -1  -5   0  316.57   21.40
   1   5   0  351.06   21.30
  -1   5   0  357.26   25.40
   1   5   0  332.37   25.20
  -1   5   0  313.07   21.30
   1  -5   0  317.97   21.20
   1  -5   0  335.77   21.30
  -1  -5   0  341.67   21.20
  -1  -5   0  391.66   25.60
   2   5   0 1204.18   84.29
  -2   5   0 1301.67   84.49
   2  -5   0 1173.58   83.79
  -2  -5   0 1441.76   84.69
   3   5   0  221.98   13.90
  -3   5   0  214.78   18.00
   3  -5   0  219.28   13.80
   3  -5   0  210.88   13.80
  -3  -5   0  213.48   13.90
  -3  -5   0  233.98   17.90
  -3   5   0  212.38   13.90
   3   5   0  231.68   18.40
   4   5   0  138.69   14.80
  -4   5   0  169.88   10.80
   4  -5   0  170.28   10.80
  -4   5   0  181.68   15.40
  -4  -5   0  170.78   10.80
   4  -5   0  175.28   10.80
   4   5   0  167.88   10.80
   5   5   0 1578.44   98.49
  -5   5   0 1530.25   98.29
   5  -5   0 1401.56   93.79
  -5   5   0 1388.96   93.89
  -5  -5   0 1680.53   98.49
  -5  -5   0 1343.27   93.79
  -5   5   0 1574.94   98.49
  -6  -5   0   12.20    1.00
   6   5   0   12.20    1.00
  -6  -5   0   15.90    5.10
   6  -5   0   13.00    1.00
   6  -5   0   11.80    1.20
   6   5   0    1.40    4.80
  -6   5   0   13.20    5.00
  -6   5   0   10.70    5.10
  -6   5   0   11.80    1.10
   7   5   0   51.39    3.20
   7  -5   0   44.90    3.10
  -7  -5   0   52.19    8.30
  -7   5   0   54.39    8.60
   7   5   0   37.40    8.00
   7   5   0   47.90    3.10
  -7   5   0   44.20    3.20
  -7  -5   0   47.30    3.20
  -7   5   0   64.29    9.10
   7  -5   0   49.70    3.30
   7  -5   0   40.80    3.10
  -8   5   0   28.00    7.00
   8  -5   0   36.10    2.50
   8  -5   0   35.10    2.50
   8  -5   0   39.30    2.80
   8   5   0   35.60    2.40
  -8   5   0   38.40    2.60
   8   5   0   38.00    2.40
   8   5   0   36.00    7.70
  -9   5   0   83.69   11.00
   9   5   0   84.39   11.20
  -9   5   0   72.19   12.00
   9  -5   0   76.29    5.20
  -9   5   0   70.59    5.00
  -9  -5   0   82.49   10.70
 -10   5   0   31.90    7.40
  10   5   0   35.90    8.10
 -10   5   0   21.10    7.10
 -10   5   0   28.40    2.10
  10  -5   0   27.00    2.40
 -10  -5   0   43.10    7.80
 -11   5   0   24.80    7.40
  11   5   0   21.50    7.60
 -11   5   0   29.40    8.30
  11  -5   0   27.90    2.50
 -11   5   0   27.90    2.10
 -11  -5   0   30.50    7.80
  12  -5   0   33.60    2.70
  12   5   0   33.90    7.50
 -12   5   0   32.80    2.40
 -12   5   0   23.00    8.70
 -12   5   0   22.40    8.10
 -12  -5   0   29.20    2.30
  13   5   0   10.70    5.80
  13  -5   0   18.90    2.10
 -13   5   0   17.20    1.50
  13   5   0   16.70    6.60
 -13   5   0   25.70    8.00
  13  -5   0   17.90    1.80
 -13   5   0   29.10    7.60
  13  -5   0   15.40    1.90
 -13  -5   0   14.50    1.40
 -14   5   0    2.40    0.80
  14  -5   0    1.30    1.00
  14  -5   0    3.70    1.00
 -14  -5   0    2.20    0.70
  14  -5   0    2.80    1.20
  15   5   0   37.30    3.20
  15   5   0   38.30    3.30
  15  -5   0   41.50    3.50
  15  -5   0   42.30    3.50
  15  -5   0   39.40    3.20
  16  -5   0   20.50    2.20
  16  -5   0   21.70    2.60
  16   5   0   20.70    2.30
  16  -5   0   17.00    2.50
  17  -5   0    3.10    1.20
  17  -5   0    1.90    1.80
  17  -5   0    4.40    1.60
  17   5   0    6.10    1.30
  17   5   0    1.70    1.30
  18  -5   0   75.59    5.60
  18  -5   0   59.09    6.00
  18   5   0   69.89    5.30
  18   5   0   71.59    5.20
  18  -5   0   67.39    5.10
  18  -5   0   77.79    5.60
  19  -5   0   -1.80    1.10
  19  -5   0    1.50    1.70
  19  -5   0    1.70    1.80
  19  -5   0    1.10    1.20
  19   5   0   -1.00    1.30
  19   5   0   -1.90    1.00
  20   5   0   19.20    2.80
  20  -5   0   24.50    2.80
  20  -5   0   23.70    3.40
  20   5   0   30.70    2.70
  20  -5   0   25.90    3.30
  21   5   0   55.99    4.20
  21   5   0   53.29    4.40
  21  -5   0   48.50    4.90
  21  -5   0   45.50    4.80
  21  -5   0   50.29    4.30
  22  -5   0   32.30    3.90
  22  -5   0   29.60    3.90
  22   5   0   30.00    2.90
  22  -5   0   28.50    3.10
  22   5   0   29.30    3.30
  23  -5   0    0.70    3.20
  23   5   0   -1.10    1.10
  23   5   0    3.40    1.60
  24  -5   0    3.90    2.10
  24   5   0    1.90    1.30
  24  -5   0    2.90    1.40
  25  -5   0    4.00    2.10
  25   5   0    1.10    1.30
  25  -5   0    1.20    1.40
  26   5   0    1.20    1.20
  26  -5   0    2.20    1.40
  26  -5   0   -0.80    1.80
  27  -5   0    0.00    1.30
  27  -5   0   -1.70    1.60
   0  -6   0  369.96   24.20
   0  -6   0  383.96   24.20
   0   6   0  384.66   24.30
   0   6   0  386.66   29.00
   0  -6   0  400.16   28.90
   1   6   0 1465.85   99.99
  -1  -6   0 1670.13  100.29
   1  -6   0 1547.95   99.79
  -1  -6   0 1412.36   95.19
  -1   6   0 1497.85   99.99
  -2   6   0  484.15   33.70
  -2  -6   0  502.05   33.30
   2  -6   0  419.56   28.20
   2  -6   0  448.56   32.70
  -2  -6   0  436.96   28.20
  -2   6   0  440.76   28.30
   2  -6   0  455.35   28.20
   2   6   0  427.66   32.90
   2   6   0  436.86   28.30
  -3   6   0   95.59    6.30
   3   6   0  106.69   11.30
   3  -6   0   96.39    6.30
  -3  -6   0  116.19   11.70
  -3  -6   0   96.79    6.30
  -3   6   0   84.69   10.90
   3   6   0  100.99    6.30
   3  -6   0   89.29    6.20
  -4  -6   0  382.86   27.00
  -4   6   0  369.06   27.40
   4   6   0  346.07   21.90
  -4   6   0  395.66   28.20
   4  -6   0  320.57   21.90
   4  -6   0  332.77   21.90
  -4   6   0  331.37   22.00
  -4  -6   0  339.77   21.90
   5   6   0    2.60    4.90
  -5   6   0    8.80    5.20
  -5  -6   0    5.40    0.80
  -5  -6   0   -0.30    4.30
  -5   6   0   -1.00    4.90
  -5   6   0    5.10    0.80
   5  -6   0    6.00    0.80
   5   6   0    3.90    0.70
   5  -6   0    5.20    0.80
  -6  -6   0  126.29    8.40
  -6   6   0  145.39   14.60
   6   6   0  128.79   14.30
  -6   6   0  122.69   14.00
   6   6   0  126.09    8.30
  -6  -6   0  149.99   14.20
   6  -6   0  129.99    8.40
   6  -6   0  129.79    8.30
  -6   6   0  129.49    8.40
  -7  -6   0  105.69   12.10
  -7   6   0   85.79   12.10
   7   6   0   80.69   12.50
  -7   6   0  104.09   12.80
  -7   6   0   92.79    6.10
   7  -6   0   91.59    6.20
   7   6   0   92.49    6.00
   7  -6   0   94.49    6.10
  -8   6   0   31.00    8.10
  -8   6   0   40.80    3.00
   8  -6   0   46.60    3.00
  -8   6   0   31.30    8.20
   8  -6   0   32.90    2.70
   8  -6   0   39.40    2.70
   8   6   0   41.10    2.70
  -8  -6   0   38.80    8.40
  -9   6   0  581.04   38.30
  -9   6   0  513.15   37.70
  -9   6   0  530.45   31.80
   9   6   0  486.45   37.80
   9   6   0  490.85   31.30
   9  -6   0  467.15   32.10
  -9  -6   0  457.15   31.60
   9  -6   0  484.35   31.40
   9  -6   0  475.05   31.40
   9   6   0  469.75   31.30
  -9  -6   0  593.14   37.90
 -10   6   0   93.59   13.60
  10   6   0   97.09   15.00
 -10   6   0   91.49   13.60
  10  -6   0   91.79    6.20
 -10  -6   0   90.79   13.60
 -10  -6   0   87.39    6.00
  11  -6   0  168.98   11.10
 -11   6   0  164.68   19.20
 -11   6   0  193.28   18.70
  11   6   0  176.28   18.50
 -11  -6   0  177.28   18.00
 -11  -6   0  156.38   10.80
 -12  -6   0   32.80    2.50
 -12   6   0   28.80   10.20
  12  -6   0   31.10    2.90
  12  -6   0   33.50    2.80
 -12   6   0   36.90    3.20
  12  -6   0   36.40    3.00
  12   6   0   48.20    9.70
  13   6   0  170.88   18.50
  13   6   0  160.08   17.80
  13  -6   0  163.68   10.70
 -13   6   0  153.28   20.70
  13  -6   0  168.18   10.60
 -13   6   0  161.78   10.50
 -13  -6   0  153.18   10.40
  13  -6   0  156.48   10.70
 -14   6   0    3.60    9.20
  14  -6   0    2.50    1.10
  14  -6   0    3.40    1.30
 -14   6   0    2.90    0.80
 -14   6   0   -6.50   10.00
 -14  -6   0    1.90    0.70
  14  -6   0    2.20    1.00
  14   6   0   14.70    6.70
  14   6   0   -0.50    1.20
  15  -6   0    0.60    1.20
 -15   6   0   -0.40    1.30
  15   6   0   -0.90    1.10
  15   6   0    1.40    1.00
  15  -6   0   -0.50    1.20
  15  -6   0    0.90    1.00
  16  -6   0   19.00    2.50
  16   6   0   19.00    2.60
  16   6   0   18.40    2.20
  16  -6   0   20.70    2.50
  16  -6   0   18.80    2.00
  16  -6   0   21.40    2.30
  17  -6   0   15.40    2.20
  17   6   0   23.60    2.40
  17   6   0   18.50    2.20
  17  -6   0   16.10    2.20
  17  -6   0   19.60    2.70
  17  -6   0   17.50    2.70
  18  -6   0   14.00    2.00
  18  -6   0   13.40    2.00
  18  -6   0   20.80    2.60
  18   6   0   17.50    2.40
  18  -6   0   20.00    2.90
  18   6   0   17.30    2.20
  19  -6   0   25.10    2.70
  19   6   0   23.60    2.60
  19   6   0   20.90    2.90
  19  -6   0   27.30    3.40
  19  -6   0   25.90    2.60
  19  -6   0   24.20    3.20
  20  -6   0   22.90    3.30
  20   6   0   26.30    2.50
  20   6   0   20.40    2.70
  20  -6   0   22.60    2.60
  20  -6   0   15.10    2.50
  21   6   0   10.40    1.80
  21  -6   0    7.80    1.70
  21  -6   0   13.90    2.60
  21   6   0   11.00    1.90
  21  -6   0   10.80    2.50
  22  -6   0   17.10    2.90
  22  -6   0   28.00    3.00
  22   6   0   27.90    2.70
  22   6   0   21.60    2.80
  22  -6   0   27.10    3.70
  23   6   0    3.10    1.40
  23  -6   0    1.20    2.00
  23  -6   0    2.30    1.50
  24  -6   0    2.00    1.40
  24  -6   0    4.60    2.00
  24   6   0    3.00    1.30
  25  -6   0    6.90    1.70
  25  -6   0    9.40    2.20
  25   6   0   10.90    1.60
  26  -6   0   -0.50    1.80
  26  -6   0   -0.10    1.40
  27  -6   0    2.10    1.40
  27  -6   0    4.10    1.90
   0   7   0   -1.20    4.90
   0   7   0    0.80    0.60
   0  -7   0   -0.30    0.20
   0  -7   0    0.10    0.40
   0  -7   0   -1.30    3.90
  -1  -7   0   76.79    4.60
   1  -7   0   77.69    4.70
   1   7   0   70.39    4.80
  -1  -7   0   80.59   10.30
   1  -7   0   68.49    9.70
  -1  -7   0   75.69    4.70
  -1   7   0   72.09    4.80
   1   7   0   53.39    9.80
   1  -7   0   60.09    4.70
  -1   7   0   67.09   10.10
  -2  -7   0   11.50    1.10
   2   7   0   10.70    1.20
  -2  -7   0   12.30    0.80
  -2  -7   0    9.00    4.90
   2  -7   0    8.50    5.00
  -2   7   0    9.60    5.60
   2  -7   0   10.80    1.10
   2  -7   0   11.00    1.00
   2   7   0   12.50    5.40
  -2   7   0   11.90    1.30
  -3   7   0    4.80    0.80
  -3  -7   0    3.40    4.80
   3   7   0    4.70    5.40
   3  -7   0    5.40    0.80
   3  -7   0    5.30    0.70
   3   7   0    4.90    0.80
  -3   7   0    3.40    4.80
  -3  -7   0    4.80    0.80
  -4   7   0   32.10    2.50
   4  -7   0   38.20    2.50
  -4   7   0   20.90    7.40
  -4  -7   0   18.10    6.80
   4   7   0   35.70    2.50
  -4   7   0   26.40    7.20
   5  -7   0   61.79    4.20
   5   7   0   60.39    4.20
  -5   7   0   61.69    4.30
  -5   7   0   64.09   10.60
   5  -7   0   64.09    4.20
  -5  -7   0   65.29    4.20
  -5   7   0   62.49   11.50
  -5  -7   0   64.69   10.50
  -6   7   0   48.10    9.70
   6  -7   0   55.19    3.50
   6  -7   0   49.90    3.60
   6   7   0   58.49   10.50
  -6  -7   0   50.49    9.80
  -6  -7   0   51.99    3.60
   6   7   0   52.29    3.50
  -6   7   0   58.09   10.70
  -6   7   0   48.60    3.60
   7   7   0  105.19   14.90
  -7  -7   0   99.19    6.60
   7  -7   0   97.99    6.70
  -7   7   0  114.59   14.40
  -7  -7   0  113.29   14.00
  -7   7   0   94.29    6.70
  -7   7   0  100.69   14.20
   7   7   0  104.39    6.60
   7  -7   0  105.29    6.60
  -8   7   0  130.99   16.30
  -8  -7   0  135.99    8.90
  -8   7   0  131.29    8.90
   8   7   0  138.39    8.80
  -8   7   0  143.29   16.80
  -8  -7   0  139.19   16.70
   8  -7   0  138.09    8.80
   8  -7   0  139.49    9.00
   8   7   0  131.39   17.20
   9  -7   0   22.70    2.10
  -9  -7   0   25.70    1.80
   9   7   0   13.70    8.70
   9  -7   0   18.60    1.70
  -9   7   0   24.30    1.90
  -9   7   0   15.70   12.00
  -9   7   0   20.20    8.40
   9   7   0   20.50    1.60
  -9  -7   0   20.70    8.10
 -10  -7   0  207.58   20.60
 -10   7   0  191.98   12.30
  10  -7   0  197.38   12.10
  10  -7   0  200.88   12.50
  10   7   0  173.08   21.20
 -10  -7   0  179.08   12.30
 -10   7   0  201.48   21.00
 -10   7   0  180.28   21.30
  10  -7   0  184.58   12.10
 -11   7   0    0.30    0.60
 -11   7   0    5.40    8.80
  11  -7   0    0.80    0.90
 -11  -7   0   -5.40    8.50
 -11  -7   0    0.20    0.50
  11   7   0   10.00    9.80
 -11   7   0   -5.50    9.50
 -12  -7   0   88.89    6.00
  12  -7   0   93.69    6.30
  12   7   0   62.89   14.00
  12  -7   0   92.49    6.20
  12  -7   0   90.69    6.30
 -12   7   0   85.09    6.00
 -12   7   0  109.39   17.00
 -12   7   0   77.59   15.30
 -13  -7   0    8.80    1.20
  13  -7   0   11.00    1.70
  13   7   0    4.20   15.80
 -13   7   0   24.60   12.50
  13  -7   0    8.50    1.50
  13   7   0    9.30   11.20
 -13   7   0    8.50    1.30
  13  -7   0   10.10    1.40
 -13   7   0    3.70   17.60
 -14  -7   0   53.79    3.70
  14   7   0   42.50   12.30
  14   7   0   50.79   11.90
 -14   7   0   48.80    3.70
  14  -7   0   50.79    3.90
 -14   7   0   61.79   13.80
  14   7   0   53.99    4.00
  14  -7   0   50.59    4.10
 -14   7   0   45.30   14.50
  14  -7   0   52.29    4.10
  15   7   0   31.60    2.90
  15   7   0   33.50    3.00
 -15  -7   0   30.60    2.70
  15  -7   0   33.30    2.90
  15  -7   0   35.00    3.10
  15  -7   0   29.10    3.90
 -15   7   0   33.30    2.70
  16  -7   0    5.10    1.50
  16  -7   0    4.40    1.30
  16   7   0    4.20    1.20
  16  -7   0    7.20    1.70
  17   7   0    7.50    1.50
  17  -7   0    9.20    1.40
  17  -7   0   15.10    2.20
  17   7   0   14.10    1.90
  18  -7   0    6.20    1.60
  18  -7   0    5.20    1.40
  18  -7   0    5.60    1.90
  18   7   0    5.50    1.40
  18  -7   0    5.80    1.70
  18   7   0    8.10    1.50
  19   7   0  184.18   12.60
  19  -7   0  181.18   12.40
  19  -7   0  182.18   12.90
  19  -7   0  198.28   13.00
  19   7   0  190.08   12.60
  19  -7   0  198.48   12.70
  20   7   0    2.60    1.20
  20  -7   0    1.00    1.50
  20  -7   0    3.10    1.90
  20  -7   0    1.50    1.90
  20   7   0    1.60    1.20
  21  -7   0    6.90    1.80
  21   7   0    6.70    1.50
  21   7   0    4.70    1.40
  21  -7   0    7.80    2.20
  21  -7   0    3.40    1.60
  22  -7   0    1.30    1.40
  22   7   0    1.50    1.20
  22   7   0    1.40    1.20
  22  -7   0    1.30    2.30
  22  -7   0    3.10    2.10
  23   7   0   15.40    1.90
  23  -7   0    9.20    1.80
  23  -7   0   11.10    2.40
  23   7   0   12.90    2.10
  24  -7   0    1.90    1.50
  24   7   0    2.30    1.20
  24  -7   0    3.40    2.00
  25  -7   0    3.70    1.60
  25  -7   0    4.30    2.10
  26  -7   0    6.30    1.50
  26  -7   0    4.10    1.80
  27  -7   0    1.30    1.30
  27  -7   0    1.00    1.50
   0   8   0  500.55   38.60
   0   8   0  502.45   31.90
   0  -8   0  512.25   31.90
   0  -8   0  489.65   31.70
   0  -8   0  518.75   38.00
   1  -8   0  123.99    7.50
  -1  -8   0  110.59   14.30
  -1  -8   0  121.69    7.50
   1  -8   0  131.49   14.40
   1   8   0   82.49   15.10
  -1   8   0  116.19    7.70
   1  -8   0  115.09    7.60
  -1  -8   0  123.19    7.60
  -1   8   0  105.69   14.00
   1   8   0  110.69    7.70
  -2   8   0  279.77   16.90
  -2   8   0  263.07   23.50
  -2  -8   0  272.07   23.10
   2   8   0  242.38   23.20
  -2  -8   0  245.58   16.60
  -2  -8   0  268.77   16.80
   2  -8   0  264.47   22.90
   2  -8   0  263.57   16.80
   2   8   0  265.07   16.80
   2  -8   0  262.57   16.70
  -3   8   0    3.50    6.20
   3   8   0   13.60    1.30
   3  -8   0   12.00    1.20
   3  -8   0   10.00    1.10
  -3  -8   0   19.70    6.80
  -3  -8   0   12.80    1.20
   3   8   0    9.50    6.00
  -3   8   0   11.70    1.40
  -3  -8   0   11.80    0.90
  -4  -8   0   11.70    1.20
  -4   8   0   12.70    1.40
   4   8   0   10.70    1.30
  -4   8   0   17.30    8.20
   4   8   0    7.40    6.80
   4  -8   0   10.60    1.20
  -4   8   0    5.40    7.20
  -4  -8   0    6.00    5.80
   4  -8   0   12.00    1.20
  -5  -8   0   10.60    6.70
  -5   8   0    5.90    1.00
  -5  -8   0    4.90    0.80
   5   8   0    4.20    6.90
   5  -8   0    4.10    0.80
  -5   8   0    3.30    6.40
   5  -8   0    4.70    0.70
  -5   8   0    9.30    7.70
   5   8   0    3.80    0.80
  -6  -8   0   22.50    1.90
  -6   8   0   23.90    9.30
   6   8   0   31.30    9.40
  -6  -8   0   22.10    7.80
   6   8   0   24.40    2.00
  -6   8   0   29.80    9.20
  -6   8   0   21.80    2.00
   6  -8   0   25.20    2.00
   6  -8   0   25.80    1.90
   7  -8   0  856.91   54.49
   7   8   0  807.32   62.19
  -7  -8   0  879.91   54.39
   7  -8   0  890.31   54.39
  -7   8   0  833.92   54.49
  -7   8   0  854.31   62.29
   7   8   0  859.21   54.39
  -7  -8   0  913.31   61.69
  -8   8   0   47.20   11.10
  -8   8   0   43.10    3.20
   8  -8   0   42.50    3.00
  -8  -8   0   40.60   10.40
  -8   8   0   49.30   11.70
   8   8   0   41.50    3.00
   8   8   0   48.10   12.10
  -8  -8   0   43.30    3.10
   9  -8   0   43.10    3.20
   9   8   0   41.10    2.90
  -9   8   0   37.60    3.10
  -9  -8   0   40.40   16.70
  -9   8   0   40.00   11.50
  -9  -8   0   42.80    3.00
   9  -8   0   44.00    3.00
   9   8   0   53.89   13.70
  -9   8   0   35.10   11.90
 -10   8   0   16.30   10.70
 -10   8   0   -1.30   10.50
  10  -8   0    6.40    0.80
  10   8   0    5.40    0.70
  10   8   0    4.60    0.70
 -10   8   0    4.60    0.90
 -10  -8   0   -1.80    9.70
  10  -8   0    5.80    1.00
 -10  -8   0    5.30    0.80
  10   8   0   15.60   10.60
  10  -8   0    7.10    1.10
  11  -8   0    5.20    1.10
 -11  -8   0    5.70    0.90
  11   8   0  -11.30   11.30
 -11   8   0    6.20    1.00
  11  -8   0    4.10    1.60
  11  -8   0    6.50    1.30
 -11   8   0   -9.80   10.60
 -11   8   0   14.10   11.30
  12  -8   0    0.50    1.00
 -12  -8   0    1.00    0.60
 -12   8   0    1.10    0.70
 -12   8   0  -16.40   11.70
  12  -8   0    2.70    1.00
  12   8   0   13.40   13.00
  12  -8   0    2.60    1.00
  13  -8   0    0.10    1.00
 -13   8   0    0.30    0.70
 -13   8   0    7.20   12.80
 -13  -8   0    0.90    0.60
  13   8   0   -7.90   13.40
  13   8   0    2.60    1.10
  13  -8   0   -0.20    0.90
 -13   8   0    3.20   14.60
  13  -8   0    0.10    0.90
  14  -8   0    1.70    1.20
  14   8   0    0.60    0.70
  14   8   0   -0.10    1.80
 -14   8   0   13.60   14.80
  14  -8   0    1.50    1.00
 -14   8   0   -0.50    0.80
  14  -8   0    0.90    0.80
  14   8   0  -28.10   13.60
 -14  -8   0    1.60    0.60
  14  -8   0    1.60    1.20
  15  -8   0    3.70    1.20
  15   8   0    1.60    0.70
 -15   8   0   -1.10   18.50
  15  -8   0    3.60    1.50
  15  -8   0    3.90    1.50
  15  -8   0    3.50    0.90
 -15  -8   0    3.50    0.90
  15  -8   0    4.80    1.00
  15   8   0    5.10    1.30
 -15   8   0    4.10    1.10
  16   8   0    2.10    1.30
  16  -8   0   -0.20    1.10
  16  -8   0   -0.10    1.30
  16  -8   0   -1.50    1.50
  16   8   0    0.40    1.10
  17  -8   0   52.39    4.50
  17   8   0   47.90    4.10
  17  -8   0   51.99    4.50
  17  -8   0   53.69    4.10
  17  -8   0   52.69    3.90
  17   8   0   49.90    4.00
  18  -8   0  135.19    9.30
  18   8   0  132.09    8.80
  18  -8   0  123.89    8.70
  18  -8   0  139.69    9.30
  18  -8   0  136.59    9.00
  18   8   0  117.09    8.90
  19   8   0    3.80    1.80
  19  -8   0    2.90    1.60
  19  -8   0    2.00    1.60
  19   8   0    4.00    1.40
  19  -8   0    3.10    1.30
  19  -8   0    2.00    1.80
  20  -8   0    3.30    1.60
  20   8   0    3.10    1.30
  20  -8   0    3.50    2.00
  20  -8   0    4.30    1.90
  20   8   0    4.30    1.30
  21  -8   0    1.10    1.90
  21  -8   0    3.10    2.00
  21   8   0    2.50    1.20
  21   8   0    0.10    1.20
  21  -8   0    2.40    1.60
  22  -8   0   -0.80    2.90
  22   8   0   -0.10    1.10
  22  -8   0    0.90    2.20
  22  -8   0    2.30    1.60
  22   8   0    0.40    1.10
  23  -8   0    8.00    1.80
  23  -8   0    9.90    2.40
  23   8   0    9.50    1.60
  23  -8   0   10.50    2.40
  24   8   0    0.30    1.10
  24  -8   0   -0.70    1.80
  24  -8   0    0.70    1.30
  25  -8   0   -1.90    1.60
  25  -8   0    0.50    1.50
  26  -8   0    2.60    1.80
  26  -8   0    3.70    1.80
  27  -8   0    4.30    2.10
  27  -8   0    5.90    1.90
   0   9   0    4.10    6.30
   0  -9   0    0.60    5.90
   1  -9   0  143.39    9.00
   1   9   0  123.69   16.40
   1  -9   0  139.99    8.80
  -1  -9   0  144.09    8.80
   1   9   0  143.89    9.10
  -1   9   0  132.69    9.00
  -1   9   0  117.69   16.60
   1  -9   0  128.39   15.80
  -1  -9   0  143.89   16.30
  -1  -9   0  132.29    8.90
   2  -9   0  243.78   15.30
  -2  -9   0  237.08   15.20
   2   9   0  212.98   22.60
  -2   9   0  225.08   23.00
  -2  -9   0  244.38   15.40
  -2  -9   0  246.78   26.00
   2  -9   0  248.08   15.40
   2   9   0  242.78   15.50
  -2   9   0  241.88   15.50
  -3   9   0   14.30    1.60
  -3  -9   0   28.80    8.70
   3  -9   0   15.10    1.40
  -3  -9   0   13.90    1.40
  -3   9   0   19.10    8.60
   3  -9   0   13.20    1.30
   3   9   0   14.50    1.50
  -3   9   0   17.40    8.20
   3   9   0   20.20    8.20
  -3  -9   0   13.90    1.00
  -4  -9   0   15.20    1.40
   4   9   0   13.10    1.50
  -4  -9   0   15.50    7.30
  -4   9   0   16.00    8.20
  -4   9   0   15.60    1.60
  -4  -9   0   14.20    1.00
   4  -9   0   15.00    1.40
   4   9   0   14.00    7.90
   4  -9   0   12.40    1.30
  -4   9   0   -0.20    7.30
  -5   9   0  322.87   29.40
  -5   9   0  316.07   30.20
   5  -9   0  336.67   20.90
  -5  -9   0  331.67   28.60
  -5   9   0  323.77   21.00
   5   9   0  339.17   21.00
   5   9   0  314.27   29.50
   5  -9   0  319.17   20.90
  -5  -9   0  335.77   20.90
   6   9   0  380.36   24.20
  -6  -9   0  395.06   24.20
  -6   9   0  416.36   33.10
  -6   9   0  382.26   35.70
   6  -9   0  344.47   24.20
  -6   9   0  379.16   24.20
  -6  -9   0  370.16   32.40
   6  -9   0  388.26   24.20
  -7  -9   0   39.40    2.80
   7  -9   0   35.20    2.90
   7   9   0   41.80    2.80
   7   9   0   55.49   12.80
  -7  -9   0   43.90   10.40
  -7   9   0   41.80   12.20
   7  -9   0   38.40    2.80
  -7   9   0   32.70   10.50
  -7   9   0   32.90    2.90
  -8  -9   0   14.20    1.50
  -8  -9   0    9.70    9.50
   8  -9   0   14.70    1.40
   8  -9   0   12.00    1.60
  -8   9   0    2.70   10.60
  -8   9   0   12.30    1.60
   8   9   0   10.30   10.40
  -8   9   0   20.30   11.10
   8   9   0   12.90    1.40
  -9   9   0    3.80   10.20
   9  -9   0    0.90    0.80
   9   9   0    0.50    0.50
  -9  -9   0  -10.30    9.80
  -9   9   0   -9.60   10.70
  -9  -9   0    0.60    0.60
  -9   9   0    1.00    0.80
   9  -9   0    0.30    0.60
 -10   9   0   73.29    5.30
 -10  -9   0   76.99    5.20
  10   9   0   86.49   16.70
  10   9   0   72.09    5.00
 -10   9   0   70.19   16.80
 -10   9   0   78.39   15.90
  10  -9   0   77.29    5.10
  10  -9   0   83.19    5.80
  10  -9   0   77.19    5.40
 -10  -9   0   68.09   15.50
  11  -9   0   47.50    3.60
  11   9   0   35.60   15.40
 -11   9   0   42.20    3.40
 -11   9   0   44.80   15.00
  11  -9   0   45.80    3.70
  11  -9   0   47.00    3.10
 -11   9   0   42.10   15.70
  11  -9   0   46.70    3.70
  11  -9   0   47.50    3.20
 -11  -9   0   47.70    3.40
  12  -9   0    1.50    1.00
  12  -9   0    1.90    0.80
 -12   9   0    1.10    0.80
  12  -9   0    1.00    1.00
  12   9   0   -2.00   15.10
 -12  -9   0    1.30    0.60
  12   9   0    1.70    0.70
  12   9   0   29.40   15.10
 -12   9   0   -2.10   14.60
  12  -9   0    1.20    1.10
 -13  -9   0   12.00    1.40
 -13   9   0    9.80    1.60
  13  -9   0   12.00    1.60
  13  -9   0   11.80    1.70
  13   9   0   10.20    1.30
  13  -9   0    8.50    1.40
 -13   9   0   12.20   15.30
  14  -9   0    1.10    0.80
  14   9   0    1.00    0.80
 -14   9   0   19.60   17.80
  14  -9   0    0.70    1.20
  14  -9   0    2.20    1.30
 -14  -9   0    0.00    0.70
  14   9   0    0.40    1.20
  14   9   0  -35.50   17.70
 -14   9   0   -0.30    0.80
  14  -9   0    0.90    1.00
 -15   9   0    2.40   21.40
  15  -9   0    2.40    1.00
  15   9   0    2.60    1.20
 -15   9   0    1.60    1.00
 -15  -9   0    0.50    0.90
  15   9   0    2.30    0.70
  15  -9   0    1.90    1.40
  15  -9   0    0.00    1.30
  15  -9   0    3.10    1.20
  16  -9   0   12.20    1.60
  16   9   0   14.90    1.60
  16  -9   0   13.70    2.00
  16   9   0   13.00    1.90
  16  -9   0   11.70    2.80
  16  -9   0   12.80    1.70
  16   9   0   14.40    1.80
  17   9   0    6.40    1.60
  17  -9   0    9.00    1.70
  17  -9   0    6.70    1.90
  17  -9   0    9.40    1.40
  17  -9   0    6.10    1.60
  17   9   0   11.00    1.60
  18  -9   0   17.60    2.70
  18  -9   0   21.00    2.40
  18  -9   0   15.00    2.20
  18   9   0   17.10    2.00
  18  -9   0   18.70    2.70
  18   9   0   17.80    2.30
  19  -9   0    8.00    2.10
  19  -9   0    8.20    2.20
  19   9   0    8.40    1.70
  19   9   0   11.90    2.70
  19  -9   0   12.70    2.10
  20  -9   0    5.10    2.10
  20  -9   0    6.70    1.80
  20   9   0    7.70    1.60
  20  -9   0    3.20    1.70
  21  -9   0    2.00    1.50
  21  -9   0    0.30    1.80
  21   9   0    0.20    1.20
  21  -9   0    1.20    2.00
  22  -9   0   -0.20    1.50
  22   9   0   -0.50    1.50
  22  -9   0    0.80    1.50
  22  -9   0   -0.30    1.70
  23   9   0    2.90    1.20
  23  -9   0    0.10    1.80
  23  -9   0    0.30    2.00
  23  -9   0    1.80    1.60
  24  -9   0    2.10    1.90
  24  -9   0    1.00    1.40
  24   9   0   -0.20    1.10
  25  -9   0    1.90    1.60
  25  -9   0   -0.50    1.70
  26  -9   0   -0.40    1.70
  26  -9   0    0.60    1.40
   0 -10   0   47.60    2.90
   0  10   0   26.70   11.00
   0 -10   0   18.90    9.20
   0 -10   0   42.80    3.10
   0  10   0   42.10    3.30
   1  10   0    1.70    0.80
  -1  10   0   10.80    8.00
   1 -10   0    2.50    0.70
   1 -10   0    0.10    7.20
   1  10   0    0.50    7.70
  -1  10   0    2.50    0.90
  -1 -10   0    7.20    7.00
  -2 -10   0   45.10    3.20
  -2 -10   0   41.20   10.50
  -2  10   0   48.80    3.60
   2 -10   0   53.69    3.50
  -2  10   0   48.10   11.90
   2 -10   0   46.30    3.30
   2  10   0   51.39    3.60
   2  10   0   39.00   11.10
  -2 -10   0   52.19    3.50
  -3  10   0  241.48   26.80
  -3 -10   0  300.57   30.60
  -3 -10   0  274.97   17.70
   3  10   0  290.57   17.80
  -3  10   0  252.67   31.30
   3 -10   0  270.17   17.60
   3 -10   0  281.67   17.70
  -3  10   0  285.67   17.80
  -3 -10   0  282.87   17.50
   3  10   0  238.28   26.10
  -4  10   0  -20.10    9.10
   4  10   0    1.80    0.90
  -4 -10   0   -1.90    8.00
  -4  10   0    5.70    9.30
  -4  10   0    2.10    0.90
  -4 -10   0    2.00    0.70
   4  10   0    6.60    9.10
   4 -10   0    2.10    0.80
   4 -10   0    2.10    0.70
  -5  10   0   20.00    2.10
   5  10   0   26.10    3.10
   5 -10   0   23.00    1.90
  -5 -10   0   17.50    9.00
  -5  10   0   16.00   10.70
   5  10   0   11.70    9.00
  -5 -10   0   23.90    2.00
  -5 -10   0   21.00    1.50
  -5  10   0   21.50   10.50
  -6  10   0    0.60    9.60
  -6 -10   0    0.00    9.50
   6 -10   0   10.80    1.40
  -6 -10   0   13.40    1.50
   6 -10   0   10.80    1.50
  -6  10   0   11.00    1.60
   6  10   0   16.60    9.10
   6  10   0   11.50    1.80
  -6  10   0   -7.50   10.00
  -7  10   0   71.39   17.10
   7 -10   0  121.19    7.60
   7  10   0  110.29    7.50
  -7 -10   0  114.89    7.50
   7 -10   0  115.99    7.50
  -7  10   0   79.59   18.30
  -7 -10   0  132.69   17.90
  -7  10   0  110.89    7.60
   8  10   0   82.49    5.60
   8 -10   0   80.89    5.80
  -8  10   0   86.19   17.80
   8  10   0   66.89   16.80
  -8 -10   0   88.59    5.70
  -8  10   0   87.79    5.80
  -8  10   0   92.09   17.30
  -8 -10   0   76.59   15.90
   8 -10   0   80.59    5.60
  -9  10   0   36.00    3.00
   9  10   0   37.00    2.80
   9  10   0   35.50   15.10
   9 -10   0   36.50    3.00
   9 -10   0   40.70    2.80
  -9  10   0   11.70   13.30
  -9 -10   0   19.90   12.80
  -9 -10   0   37.80    2.90
  -9  10   0   25.40   14.90
  10  10   0    0.50    0.80
  10 -10   0   -1.70    0.90
  10  10   0   -0.70    0.80
  10  10   0   -0.60   15.00
  10 -10   0   -0.20    0.80
 -10 -10   0    0.50    0.60
  10 -10   0    1.00    0.70
 -10  10   0    7.50   15.00
  10 -10   0    0.80    0.90
 -10  10   0    0.50    0.70
  10 -10   0   -0.40    0.70
 -11  10   0    9.60   16.00
  11  10   0   -0.30    0.70
  11  10   0  -22.50   16.50
  11 -10   0    0.70    1.00
  11 -10   0   -0.20    0.50
 -11  10   0   -0.90    0.70
 -11  10   0   19.70   15.80
  11 -10   0    2.10    0.80
  11 -10   0   -1.00    1.10
  11  10   0   -0.10    0.40
 -11 -10   0   -0.20    0.60
  11 -10   0   -0.20    0.90
  11  10   0    0.10    0.60
 -12  10   0    1.20    0.80
  12 -10   0   -0.20    1.00
  12 -10   0    0.10    0.90
  12 -10   0   -1.10    1.00
  12  10   0   35.90   18.80
  12 -10   0   -0.10    1.10
 -12 -10   0    0.10    0.70
 -12  10   0   -7.80   16.80
  12  10   0   -0.80    0.70
 -13  10   0    0.00    0.80
  13 -10   0   -0.20    1.00
 -13  10   0  -17.80   18.90
  13  10   0    0.20    1.10
  13  10   0   16.30   33.80
  13 -10   0   -1.00    1.00
 -13 -10   0    1.20    0.80
  13 -10   0   -0.40    1.00
  13  10   0   -1.40    0.60
  13 -10   0    0.20    0.80
  13 -10   0    0.10    0.70
  14  10   0   16.80    1.60
 -14  10   0   56.39   22.10
  14 -10   0   19.20    2.40
  14 -10   0   17.00    1.70
  14  10   0   15.10    2.30
  14 -10   0   14.40    2.10
  14 -10   0   17.30    2.40
 -14  10   0   12.20    1.90
  14 -10   0   16.90    1.70
 -14 -10   0   14.90    1.80
 -15  10   0   56.09   25.70
  16 -10   0   17.90    2.20
  16 -10   0   10.10    1.90
  16 -10   0   19.20    1.90
  16  10   0   16.00    1.50
  16 -10   0   15.50    1.70
  16  10   0   14.30    2.00
  16 -10   0   14.70    2.30
  17 -10   0    2.10    1.50
  17  10   0    1.30    1.40
  17 -10   0    2.30    1.50
  17 -10   0   -0.20    1.60
  17 -10   0    3.50    1.20
  18 -10   0    4.80    2.00
  18 -10   0    7.50    2.10
  18 -10   0    5.30    1.60
  18  10   0    4.30    1.40
  19 -10   0    1.30    1.50
  19 -10   0    2.60    1.80
  19 -10   0    0.90    1.70
  19  10   0    2.00    1.30
  20 -10   0    9.50    2.00
  20 -10   0    4.30    1.80
  20  10   0    9.00    1.70
  20 -10   0    6.70    2.20
  21  10   0    3.60    1.30
  21 -10   0    2.50    1.70
  21 -10   0    2.50    2.10
  21 -10   0    3.90    2.20
  22 -10   0   -0.10    1.50
  22  10   0   -0.40    1.10
  22 -10   0    0.80    1.50
  22 -10   0   -1.30    1.70
  23 -10   0    0.00    1.90
  23 -10   0    0.60    1.60
  23 -10   0    3.20    2.10
  23  10   0    3.80    1.20
  24 -10   0   -1.00    1.60
  24  10   0    0.80    1.00
  24 -10   0    0.30    1.50
  25 -10   0    0.10    1.50
  25 -10   0   -1.90    1.60
  26 -10   0    4.90    1.80
  26 -10   0    1.70    1.40
   0  11   0    9.50   10.00
   0 -11   0    3.20    9.00
  -1  11   0   34.90    2.90
  -1  11   0   46.20   12.70
  -1 -11   0   30.40    2.40
   1  11   0   33.00    2.70
   1 -11   0   29.20    2.60
   1  11   0   36.90   11.80
   1 -11   0   30.40    2.20
  -1 -11   0   32.10   10.90
  -1 -11   0   26.70    2.10
  -2  11   0    6.70    1.30
   2  11   0    7.40    1.20
  -2  11   0   -0.80   10.00
   2 -11   0    7.80    0.90
  -2 -11   0    8.40    1.20
  -2  11   0   -0.10   10.30
   2 -11   0    6.00    1.00
   2  11   0   11.30   10.00
  -2 -11   0    7.60    9.50
  -3 -11   0  325.07   19.90
   3 -11   0  341.77   19.90
   3  11   0  262.37   29.70
  -3  11   0  303.97   20.00
  -3 -11   0  299.37   19.60
   3 -11   0  309.37   19.80
   3  11   0  323.37   20.00
  -3  11   0  305.37   31.50
  -3 -11   0  280.47   30.20
  -3  11   0  281.77   31.30
  -4  11   0  399.06   54.69
  -4  11   0  421.86   27.10
   4  11   0  441.46   27.10
  -4 -11   0  442.86   27.00
  -4 -11   0  426.16   36.80
  -4  11   0  391.76   38.10
   4  11   0  377.66   37.70
   4 -11   0  422.36   26.90
   4 -11   0  442.56   27.00
  -4 -11   0  410.46   26.70
   5  11   0  519.65   31.40
  -5  11   0  455.55   42.40
  -5  11   0  411.76   42.20
  -5 -11   0  497.05   41.50
  -5  11   0  499.35   31.40
   5 -11   0  498.65   31.30
   5  11   0  442.76   42.20
  -5 -11   0  521.05   31.30
   5 -11   0  525.45   31.30
  -5 -11   0  467.45   31.00
  -6 -11   0   -6.40   11.70
  -6 -11   0    8.20    0.70
   6  11   0    9.40    1.50
   6 -11   0    7.50    1.20
  -6  11   0   14.30   12.00
   6 -11   0   10.10    1.40
  -6  11   0    8.70    1.40
  -6 -11   0    9.60    1.40
   6  11   0   27.70   12.50
  -7 -11   0    1.70   10.50
  -7  11   0    3.40   12.90
  -7  11   0    9.40   14.20
  -8 -11   0   76.59    5.20
   8 -11   0   74.79    5.20
  -8  11   0   52.59   18.00
   8  11   0   52.99   17.00
   8  11   0   72.99    5.10
  -8  11   0   77.69    5.30
  -8 -11   0   59.49   16.40
  -8  11   0   53.89   18.50
   8 -11   0   72.69    5.10
  -9  11   0   41.00   17.60
   9  11   0   72.19   19.10
  -9  11   0   56.39    4.10
   9 -11   0   55.69    3.90
  -9  11   0   48.40   17.50
  -9 -11   0   54.29    4.00
   9  11   0   53.09    3.90
   9 -11   0   49.80    4.10
   9  11   0   59.19    3.90
   9 -11   0   58.69    4.00
   9 -11   0   52.79    3.90
 -10  11   0   36.30   18.60
  10  11   0   25.00   18.50
  10 -11   0   46.70    3.30
  10 -11   0   42.30    3.30
 -10  11   0   41.10    3.50
  10 -11   0   44.00    3.80
  10  11   0   41.70    3.20
  10 -11   0   47.40    3.60
  10 -11   0   46.50    3.50
 -10 -11   0   48.80    3.40
  10  11   0   44.20    3.30
 -10  11   0   34.10   18.90
  11 -11   0    6.10    1.10
  11  11   0    5.90    1.00
 -11  11   0    6.50    1.60
  11 -11   0    4.20    1.20
  11 -11   0    4.70    1.20
  11 -11   0    5.40    0.90
 -11 -11   0    4.20    1.00
  11 -11   0    7.20    1.40
 -11  11   0   15.10   19.00
  11  11   0    9.30   20.00
 -11  11   0   19.80   22.20
  12 -11   0    2.20    0.90
  12 -11   0    0.40    1.00
 -12  11   0   10.50   21.40
 -12 -11   0    1.70    0.90
  12  11   0    2.50    0.80
  12  11   0    5.30   23.10
  12 -11   0   -0.20    1.10
  12 -11   0    1.60    1.20
  13  11   0   52.69   37.50
  13 -11   0    1.70    1.10
  13 -11   0    1.50    1.30
  13  11   0    0.60    1.30
  13 -11   0    2.20    1.30
 -13  11   0    2.30    1.10
 -13  11   0  -45.20   23.10
  13  11   0    3.30    0.80
  13 -11   0    0.80    0.90
  14  11   0   64.89   30.70
 -14  11   0   17.90   27.00
  15 -11   0    5.70    1.50
  15  11   0    5.90    1.70
 -15 -11   0    9.30    1.40
  15 -11   0    3.90    1.30
  15  11   0    7.10    1.10
 -15  11   0    2.90    1.30
  15 -11   0    7.40    1.20
  16  11   0   17.50    1.80
  16 -11   0   17.80    2.60
  16 -11   0   17.70    2.50
  16 -11   0   20.40    2.00
  16 -11   0   24.10    2.90
  17 -11   0    0.60    1.30
  17 -11   0   -0.30    1.60
  17  11   0   -0.40    1.30
  17 -11   0    0.10    0.90
  17  11   0   -1.90    0.70
  17 -11   0    1.20    1.70
  18  11   0   -1.20    1.20
  18 -11   0   -0.90    1.70
  18 -11   0    1.40    1.70
  18 -11   0    0.00    1.40
  19 -11   0    9.70    2.30
  19 -11   0   10.00    1.90
  19  11   0   10.80    2.00
  19 -11   0    7.00    1.90
  20 -11   0   23.90    3.60
  20 -11   0   20.40    3.00
  20  11   0   23.80    2.80
  20 -11   0   21.80    3.10
  21  11   0    2.40    1.60
  21 -11   0    2.40    1.70
  21 -11   0    2.80    2.00
  21 -11   0    2.50    1.80
  22 -11   0    9.80    2.00
  22 -11   0    7.90    2.20
  22  11   0    7.30    1.50
  22 -11   0    5.60    1.90
  23 -11   0    3.20    1.90
  23  11   0    0.60    1.10
  23 -11   0    2.00    1.90
  23 -11   0    2.20    1.60
  24  11   0    0.60    1.00
  24 -11   0    2.30    1.90
  24 -11   0    2.00    1.50
  25 -11   0    2.10    1.70
  25 -11   0    1.60    1.50
  26 -11   0   -0.30    1.40
  26 -11   0   -0.40    1.40
   0  12   0    9.40   11.80
   0 -12   0   21.50    1.70
  -1  12   0  135.49   23.40
  -1  12   0  153.48   10.40
  -1 -12   0  145.99   10.00
   1  12   0  168.58   23.30
   1 -12   0  167.68   10.30
   1 -12   0  145.19   10.10
  -1 -12   0  157.28   10.30
   1  12   0  174.58   10.40
  -2 -12   0    1.30    0.70
   2 -12   0    0.30    0.70
  -2  12   0    0.80    0.90
   2 -12   0    0.50    0.50
   2  12   0   -9.40   11.60
  -2 -12   0    5.70   11.00
  -2  12   0  -18.60   11.60
   2  12   0    1.70    0.90
  -2  12   0    8.90   11.80
  -3  12   0  151.88   24.80
   3 -12   0  153.18   10.30
  -3  12   0  175.98   24.60
  -3  12   0  162.58   10.50
   3 -12   0  167.78   10.40
  -3 -12   0  156.88   10.40
  -3 -12   0  130.39   22.10
   3  12   0  171.18   10.50
   3  12   0  142.29   23.00
  -3 -12   0  147.39   10.10
  -4 -12   0  150.48   10.70
   4 -12   0  167.78   11.00
  -4 -12   0  167.98   11.10
  -4  12   0  152.48   25.10
  -4 -12   0  171.88   23.40
   4 -12   0  181.08   11.10
  -4  12   0  178.58   11.20
   4  12   0  137.69   29.30
  -4  12   0  129.79   23.60
   4  12   0  183.08   11.20
   5  12   0   13.10    1.70
   5 -12   0   10.60    1.40
  -5  12   0   11.00   12.80
  -5 -12   0   18.00   11.90
   5  12   0   10.90   12.70
   5 -12   0   11.30    1.60
  -5 -12   0   10.90    1.60
  -5  12   0    5.30   14.00
  -5 -12   0   11.40    0.90
  -5  12   0   12.10    1.80
  -6  12   0   13.30   14.00
  -6  12   0   -3.60   14.40
  -6 -12   0   18.70   14.00
   6  12   0   -5.50   12.60
   7 -12   0   65.69    4.90
   7  12   0   72.39    5.00
  -7 -12   0   61.59   17.00
  -7  12   0   79.89   20.70
   7  12   0   70.59    5.00
   7 -12   0   70.69    4.90
   7 -12   0   71.39    5.00
  -7 -12   0   68.79    5.00
   7  12   0   55.79   19.30
  -7  12   0   75.99    5.20
  -7  12   0   65.79   18.40
   8 -12   0   35.60    2.90
   8  12   0   35.60    2.90
   8 -12   0   35.00    3.00
  -8  12   0   39.40   18.60
  -8 -12   0   39.30    3.00
  -8  12   0   10.20   19.20
   8 -12   0   37.80    2.90
   8  12   0   38.00    2.90
  -8  12   0   38.20    3.10
   8  12   0   26.10   17.30
   8 -12   0   36.80    3.10
   9  12   0   32.10   19.70
  -9  12   0    0.10   19.00
   9 -12   0   26.10    2.30
  -9  12   0   35.00   20.20
  -9 -12   0   25.60    2.40
   9  12   0   24.40    2.20
   9 -12   0   23.00    2.40
   9  12   0   30.30    2.80
   9 -12   0   26.10    2.90
   9 -12   0   26.00    2.40
  -9  12   0   28.20    2.60
   9 -12   0   26.00    2.50
  10 -12   0   14.60    1.70
  10  12   0   12.80    1.50
 -10  12   0   45.20   22.60
 -10 -12   0   14.20    1.70
  10  12   0   42.30   30.40
 -10  12   0   14.20    1.90
  10 -12   0   12.40    1.50
  10 -12   0   12.30    1.70
  10  12   0   13.10    1.60
  10 -12   0   11.10    1.60
 -10  12   0   13.50   20.60
  11  12   0   26.20    2.30
  11  12   0    1.30   24.90
  11 -12   0   27.60    2.30
 -11  12   0   28.30    2.70
 -11 -12   0   27.50    2.40
  11 -12   0   26.70    2.40
  11 -12   0   30.50    2.80
  11 -12   0   24.90    2.60
  11  12   0   26.30    2.20
 -11  12   0   -9.90   23.90
  11 -12   0   30.80    2.60
  12 -12   0    6.00    1.30
  12 -12   0    7.30    1.30
  12 -12   0   12.90    1.70
 -12 -12   0   10.60    1.50
  12 -12   0    6.70    1.10
 -12  12   0    8.10   26.60
  12  12   0  -22.50   28.50
 -12  12   0    7.60    1.40
  12  12   0    6.60    1.20
  12 -12   0    6.70    1.60
 -13  12   0    3.00    1.20
  13 -12   0    2.80    1.00
  13  12   0    3.40    1.00
  13 -12   0    3.80    1.30
  13 -12   0    2.20    1.30
 -13  12   0  -12.30   29.60
 -13 -12   0    2.30    0.90
  13 -12   0    3.40    1.40
  14  12   0    0.80    1.40
 -14  12   0   -1.50    1.10
  14 -12   0    1.10    1.30
 -14 -12   0    0.10    0.90
  14 -12   0    1.70    1.00
  14 -12   0    0.00    1.70
  14 -12   0    1.10    1.40
  14  12   0    1.30    0.80
 -15  12   0    5.20    1.40
 -15 -12   0    5.00    1.20
  15 -12   0    3.60    1.70
  15 -12   0    4.10    1.40
  15 -12   0    3.10    1.00
  15 -12   0    4.30    1.70
  16  12   0    0.70    0.80
  16 -12   0    1.20    1.30
  16  12   0    1.20    1.30
  16 -12   0    1.20    1.50
  16 -12   0    1.40    1.60
  17 -12   0    8.60    2.10
  17 -12   0   12.50    2.10
  17 -12   0   11.80    1.60
  17 -12   0    8.90    1.90
  17  12   0   12.10    1.50
  17  12   0    7.60    1.70
  18  12   0    0.60    1.20
  18 -12   0    0.50    1.70
  18 -12   0    1.30    1.50
  18 -12   0    1.60    1.50
  19 -12   0   98.89    7.70
  19  12   0   97.79    7.40
  19 -12   0  112.49    7.50
  19 -12   0   99.09    7.70
  20 -12   0    1.70    1.60
  20 -12   0   -0.80    1.50
  20  12   0    2.00    1.30
  20 -12   0    2.40    1.90
  21  12   0    0.60    1.10
  21 -12   0    1.50    1.50
  21 -12   0    0.80    1.50
  21 -12   0    1.10    1.80
  22  12   0   10.10    1.70
  22 -12   0   10.30    2.40
  22 -12   0    7.90    1.90
  22 -12   0    8.10    2.30
  23 -12   0    1.60    1.50
  23  12   0   -0.60    1.00
  23 -12   0   -1.70    1.60
  24  12   0   -0.70    1.20
  24 -12   0    1.30    1.70
  24 -12   0    0.50    1.40
  25 -12   0   -1.30    1.70
  25 -12   0   -0.80    1.60
   0  13   0    3.80    1.00
   0  13   0   -4.90   14.90
   0 -13   0    1.90    0.50
   0  13   0   20.20   14.20
   0 -13   0    3.00    0.90
  -1  13   0   70.39   19.00
  -1  13   0   68.69    4.50
  -1 -13   0   62.99    4.30
   1 -13   0   53.39    4.00
   1  13   0   35.00   16.50
   1 -13   0   62.59    4.30
  -1 -13   0   49.99    3.90
   1  13   0   63.69    4.40
  -1  13   0   37.20   16.50
   2  13   0   13.40   13.60
  -2  13   0   17.20   14.30
   2 -13   0    3.40    0.70
  -2  13   0    5.60    1.10
   3  13   0   12.60   16.30
   3 -13   0    4.20    1.00
  -3 -13   0    4.70    1.00
  -3 -13   0    4.40    0.50
  -3  13   0   18.10   15.60
  -3  13   0    3.90    1.20
   3  13   0    3.50    1.00
   3 -13   0    4.50    0.80
  -3  13   0   -2.80   14.50
   4 -13   0   42.60    3.20
  -4 -13   0   44.20    3.30
  -4 -13   0   36.20    2.70
  -4  13   0   46.60    3.50
  -4  13   0   45.70   17.30
  -4  13   0   29.00   17.80
   4  13   0   43.10    3.40
   4  13   0   40.60    3.30
   4  13   0   43.40   16.70
   4 -13   0   41.40    3.10
   4 -13   0   46.00    3.30
  -5 -13   0   17.50    1.90
  -5  13   0   21.50   16.70
   5  13   0   31.70   18.00
   5 -13   0   16.70    1.70
   5 -13   0   14.50    1.90
   5 -13   0   16.30    1.80
  -5  13   0  -15.30   15.90
  -5  13   0   15.00    2.10
   5  13   0   17.20    1.90
   5  13   0   14.10    1.80
   6 -13   0  106.39    6.80
   6  13   0  102.89    6.90
   6  13   0   95.29    6.80
  -6 -13   0   97.39    6.80
  -6  13   0  103.59   22.80
   6 -13   0  104.69    6.80
  -6  13   0   53.09   22.00
   6 -13   0   97.19    6.70
  -6  13   0   99.69    7.00
   6  13   0   78.89   20.30
   7  13   0   49.60    3.40
   7  13   0    8.10   17.90
  -7 -13   0   39.20    3.40
   7 -13   0   36.70    3.30
  -7  13   0   50.69    3.70
  -7  13   0   53.39   21.70
  -7  13   0   -2.80   21.60
  -8  13   0   33.00   20.50
   8 -13   0   17.50    2.10
   8  13   0   18.00    2.10
   8 -13   0   21.40    2.20
  -8  13   0   20.90   22.90
   8  13   0   21.50    2.10
   8 -13   0   20.10    2.10
   8 -13   0   18.10    2.10
   8 -13   0   22.90    2.10
  -8 -13   0   24.20    2.20
  -8  13   0   23.00    2.40
   9  13   0    6.50    1.10
   9 -13   0    6.10    1.10
  -9  13   0   34.90   24.60
   9 -13   0    5.50    1.30
   9  13   0    6.80    1.20
   9  13   0   32.80   22.30
   9 -13   0    7.90    1.20
   9 -13   0    4.80    1.20
   9  13   0    8.00   36.50
   9 -13   0    4.80    1.20
  -9 -13   0    5.50    1.20
  -9  13   0  -39.80   22.20
  -9  13   0    5.90    1.40
 -10  13   0    1.10    1.00
  10  13   0    2.80    0.90
  10 -13   0    1.80    1.00
  10  13   0    1.60    0.80
  10 -13   0    0.20    0.80
 -10 -13   0    0.60    0.80
  10 -13   0    1.50    1.00
  10 -13   0   -0.40    0.90
  10 -13   0    1.60    0.90
  10  13   0  -13.90   28.00
 -10  13   0   43.40   25.70
  11 -13   0   33.10    3.20
  11  13   0   26.50   31.30
 -11 -13   0   38.90    3.10
  11  13   0   34.00    2.80
  11 -13   0   38.70    3.10
 -11  13   0   49.40   29.40
  11 -13   0   40.50    3.20
  11 -13   0   36.10    2.90
  11  13   0   37.90    3.00
  11 -13   0   36.00    3.30
 -11  13   0   42.20    3.40
  12  13   0   36.90   37.10
 -12  13   0    3.80    1.20
 -12 -13   0    1.30    0.90
  12 -13   0    0.40    1.10
  12  13   0    1.10    0.90
  13 -13   0    3.60    1.30
  13 -13   0    1.00    1.00
 -13 -13   0    1.80    1.00
  13 -13   0   -0.40    1.30
  13  13   0    0.70    0.90
 -13  13   0    1.70    1.20
  14 -13   0   18.30    2.00
 -14  13   0   16.00    2.20
  14 -13   0   18.40    2.30
  14 -13   0   12.10    2.00
 -14 -13   0   14.00    2.10
  14 -13   0   19.10    2.50
  14  13   0   14.40    1.80
 -15 -13   0   43.90    3.50
  15  13   0   39.30    3.90
 -15  13   0   35.50    3.70
  15 -13   0   38.70    3.50
  15 -13   0   37.20    3.20
  15  13   0   39.50    3.10
  15 -13   0   38.10    3.90
  15 -13   0   37.80    3.80
  16 -13   0    0.60    0.90
  16 -13   0    4.00    1.50
  16  13   0    1.50    1.40
  16 -13   0    3.00    1.80
  16 -13   0    1.30    1.60
  17 -13   0    8.60    1.40
  17 -13   0   10.60    1.90
  17  13   0   11.00    1.30
  17 -13   0   14.30    2.50
  17 -13   0    9.50    2.30
  17  13   0    8.50    1.90
  18  13   0    5.80    1.70
  18 -13   0    7.70    2.10
  18 -13   0   10.60    2.00
  18 -13   0    5.90    1.90
  19 -13   0    3.10    2.50
  19 -13   0    4.80    2.00
  19 -13   0    5.60    1.70
  19  13   0    2.10    1.40
  20 -13   0   21.90    2.80
  20 -13   0   17.00    2.80
  20  13   0   13.80    2.80
  20 -13   0   14.00    2.60
  21 -13   0   22.90    2.90
  21 -13   0   12.10    2.50
  21  13   0   19.30    2.40
  21 -13   0   19.70    2.80
  22 -13   0   16.70    2.30
  22 -13   0   17.20    2.60
  22  13   0   17.00    2.30
  22 -13   0   10.00    2.20
  23  13   0    2.30    1.20
  23 -13   0    2.80    1.70
  23 -13   0    0.10    1.70
  24 -13   0    0.80    1.70
  24  13   0   -1.20    1.00
  24 -13   0   -0.40    1.80
  25 -13   0    1.10    1.50
  25 -13   0    0.20    1.50
   0 -14   0  116.29    8.30
   0  14   0  139.19    8.80
   0 -14   0  139.39    8.70
   0  14   0  127.79   25.40
   0  14   0   73.09   24.30
   1  14   0    1.80    1.00
  -1 -14   0    0.10    0.40
  -1  14   0    0.20    1.00
   1 -14   0   -0.30    0.50
  -1  14   0  -11.20   27.00
   1  14   0   -2.20    0.90
  -1  14   0   -1.70   17.40
   1  14   0   -9.50   17.20
  -1 -14   0    0.50    0.90
   1  14   0  -21.10   16.70
   1 -14   0    0.80    0.90
  -2  14   0   -4.40   17.20
   2  14   0    5.80   17.80
  -2 -14   0    2.20    0.90
   2  14   0    3.80    1.10
   2  14   0   20.60   18.00
   2 -14   0    0.20    0.80
   2  14   0    2.00    1.00
   2 -14   0    1.60    0.60
  -2 -14   0    1.10    0.60
  -2  14   0    3.50    1.10
  -2  14   0   17.90   16.80
  -3  14   0   44.30    3.50
   3  14   0   38.50    3.20
   3 -14   0   43.90    3.30
   3  14   0   30.30   19.00
  -3 -14   0   36.60    2.70
   3  14   0   47.10    3.50
   3 -14   0   39.80    3.20
  -3 -14   0   43.50    3.30
  -3  14   0   28.60   19.20
   3 -14   0   39.80    3.00
  -3  14   0   52.59   20.40
   4 -14   0   24.60    2.30
   4  14   0   23.00    2.40
  -4  14   0  -18.80   19.50
   4  14   0    9.80   18.50
   4 -14   0   24.30    2.30
  -4 -14   0   23.10    2.30
   4  14   0   22.90    2.30
   4 -14   0   27.80    2.40
  -4  14   0   27.80    2.60
  -4  14   0   35.20   20.30
  -5  14   0    2.20   23.40
  -5  14   0   -9.00   20.30
   5  14   0  -10.20   20.90
   6 -14   0  149.99    9.80
   6 -14   0  143.49    9.70
  -6  14   0  140.69   28.40
  -6  14   0  152.48   10.00
   6  14   0  147.49    9.90
  -6 -14   0  152.28    9.90
   6 -14   0  143.79    9.80
   6  14   0  144.69   28.00
   6  14   0  141.89    9.80
  -7  14   0   34.20    3.00
  -7 -14   0   27.60    2.70
   7  14   0   30.50    2.60
  -7  14   0   35.10   27.20
   7 -14   0   33.00    2.70
   7 -14   0   27.60    2.60
   7 -14   0   26.00    2.60
   7 -14   0   25.70    2.50
   7  14   0   36.00   22.70
  -7  14   0   88.89   27.40
   7  14   0   -8.40   24.70
   7  14   0   31.80    2.70
   8  14   0    0.60   24.10
   8 -14   0   11.20    1.70
   8 -14   0   14.80    1.90
  -8  14   0  -17.50   28.50
   8  14   0   16.20    1.90
   8 -14   0   14.90    1.80
  -8  14   0    0.40   27.40
  -8 -14   0   14.30    2.00
  -8  14   0   14.60    2.20
   8 -14   0   18.00    1.90
   8 -14   0   16.10    1.80
   8  14   0   16.40    1.90
   9  14   0   40.90    3.20
   9 -14   0   40.20    3.30
   9 -14   0   31.10    3.30
   9 -14   0   42.10    3.30
   9  14   0   35.50   31.00
   9 -14   0   43.00    3.40
  -9  14   0   27.60   27.20
  -9  14   0   41.60    3.60
   9 -14   0   36.70    3.20
  -9 -14   0   44.90    3.40
   9  14   0   43.00    3.30
 -10  14   0   10.30    1.70
 -10 -14   0   11.00    1.80
  10 -14   0   10.50    1.60
  10 -14   0   11.20    1.60
  10  14   0   29.50   34.70
  10  14   0   10.70    1.60
  10 -14   0    8.20    1.40
  10 -14   0   10.30    1.50
  10 -14   0    9.00    1.60
  10  14   0   14.00    1.70
 -10  14   0  -19.10   31.50
  11 -14   0   18.80    2.10
  11  14   0   19.20    1.90
  11 -14   0   14.90    2.30
  11  14   0   16.20    2.00
  11 -14   0   21.10    2.30
 -11 -14   0   19.40    2.10
  11 -14   0   16.20    1.90
  11 -14   0   19.40    2.40
 -11  14   0   15.30    2.40
  12  14   0    0.30    0.70
  12 -14   0    1.00    1.20
 -12 -14   0    1.30    1.10
  12 -14   0   -1.20    0.90
  12 -14   0   -0.30    1.20
  12  14   0    1.30    1.00
  12 -14   0    0.70    0.80
  12 -14   0    1.80    1.20
 -12  14   0   -1.80    1.20
 -13 -14   0   -0.20    1.10
  13 -14   0    1.30    1.30
 -13  14   0    1.50    1.30
  13 -14   0    0.70    1.30
  14 -14   0    2.40    1.60
 -14 -14   0    0.10    1.10
  14 -14   0    1.00    1.30
  14  14   0    3.20    1.10
  14 -14   0    2.10    1.40
 -14  14   0   -0.20    1.30
  14  14   0    1.10    1.70
  14 -14   0    2.00    1.20
 -15 -14   0   40.70    3.50
  15 -14   0   35.30    3.20
  15  14   0   40.90    3.90
  15 -14   0   35.20    3.80
 -15  14   0   33.40    3.70
  15  14   0   36.40    3.00
  15 -14   0   43.30    3.50
  15 -14   0   34.20    3.80
  16  14   0   24.50    2.20
  16  14   0   26.60    3.10
  16 -14   0   23.70    3.20
  16 -14   0   18.70    2.30
  16 -14   0   21.90    3.20
  16 -14   0   30.10    2.90
  17 -14   0    9.40    1.40
  17  14   0    7.00    1.70
  17  14   0   11.10    1.40
  17 -14   0    8.20    2.10
  17 -14   0    8.30    1.80
  17 -14   0    8.20    2.20
  18 -14   0   66.39    4.80
  18  14   0   69.39    5.60
  18 -14   0   74.39    5.80
  18 -14   0   62.69    5.70
  18 -14   0   74.29    5.60
  19 -14   0    4.30    2.50
  19 -14   0    2.30    1.50
  19  14   0    0.80    1.30
  20 -14   0    5.60    1.90
  20 -14   0    3.80    1.70
  20 -14   0    2.60    1.80
  20  14   0    0.30    1.20
  21  14   0    8.70    1.80
  21 -14   0   15.00    2.50
  21 -14   0    8.50    2.30
  21 -14   0   10.20    1.90
  22 -14   0   -1.50    1.40
  22 -14   0   -2.10    1.60
  22  14   0   -0.80    1.00
  22 -14   0    0.10    1.60
  23 -14   0    3.10    1.60
  23 -14   0    2.50    1.90
  23  14   0    2.00    1.10
  24 -14   0    2.40    1.50
  24  14   0    2.00    1.10
  24 -14   0    3.50    1.80
   0  15   0    4.00    1.20
   0 -15   0    0.70    0.50
   0  15   0   -4.60   23.30
   0 -15   0    3.10    1.10
   0  15   0    1.50    1.10
   1 -15   0  103.69    6.90
  -1  15   0  107.19   29.50
   1  15   0  105.09    7.00
  -1  15   0   83.29   25.10
  -1  15   0  101.19    6.90
   1  15   0  120.59   29.10
  -1 -15   0   97.19    6.90
  -1  15   0   95.79    7.00
   1  15   0   99.39    6.90
   1  15   0   75.89   28.00
   1 -15   0  111.69    7.00
   1 -15   0   94.89    6.50
  -1 -15   0   90.19    6.40
   2  15   0  105.89    8.20
   2 -15   0  110.29    8.10
   2  15   0   92.59   26.00
   2 -15   0  115.89    7.40
  -2  15   0  111.39    7.60
   2 -15   0  101.59    7.10
  -2  15   0  102.69    7.40
  -2  15   0   88.19   30.10
  -2  15   0   85.29   26.80
  -2 -15   0  115.09    7.50
   2  15   0  111.39   27.00
   2  15   0  101.89    7.50
  -3  15   0   61.39   24.10
   3  15   0   15.90   24.80
  -3  15   0   27.30   25.50
   3  15   0  -19.10   24.60
   4 -15   0   20.40    2.20
   4  15   0    8.30   22.80
   4  15   0   24.40    2.50
  -4 -15   0   21.10    2.30
  -4  15   0   28.30    2.60
  -4  15   0  -31.70   26.70
   4 -15   0   22.70    2.30
  -4  15   0  -42.50   24.10
   4 -15   0   20.00    2.00
   4  15   0   22.30    2.30
   4  15   0   21.20   26.10
   5 -15   0   17.10    1.90
   5 -15   0   18.10    2.10
   5  15   0   11.60    1.90
  -5  15   0   15.60    2.20
   5  15   0  -12.00   27.20
   5  15   0   16.70    2.10
  -5 -15   0   15.80    2.00
   5 -15   0   16.00    1.80
  -5  15   0   38.40   26.90
  -5  15   0  -10.80   27.80
  -6  15   0   61.69   29.60
   6 -15   0   19.90    2.20
   6  15   0   11.90    1.90
   6  15   0   16.90    2.20
  -6 -15   0   17.60    2.10
   6  15   0   27.20   29.10
   6 -15   0   19.40    1.90
   6  15   0   11.30   26.20
  -6  15   0   -7.70   27.30
  -6  15   0   20.00    2.40
   6 -15   0   18.20    2.00
   6 -15   0   18.10    2.00
   7  15   0  -40.20   31.10
   7 -15   0    2.30    1.70
   7 -15   0    2.90    1.10
  -7  15   0   49.10   58.69
  -7  15   0    2.60    1.30
   7  15   0    1.40    1.10
   7 -15   0   -1.50    1.10
  -7 -15   0    3.20    1.20
  -7  15   0  -45.10   55.79
   7  15   0    2.00    1.00
   7 -15   0    2.80    1.10
  -8  15   0  -11.40   34.50
   8  15   0  -13.50   35.10
   8 -15   0   31.50    3.10
   8 -15   0   43.80    3.20
   8  15   0   41.30    3.20
   8 -15   0   28.90    3.10
   8 -15   0   34.20    3.10
   8  15   0   36.40    3.10
   8 -15   0   38.10    3.00
  -8 -15   0   39.40    3.20
  -8  15   0   38.70    3.50
   9 -15   0    5.90    1.30
   9 -15   0    9.00    1.40
   9 -15   0    3.80    1.10
   9 -15   0    1.80    1.20
  -9 -15   0    5.20    1.20
   9  15   0    5.60    1.20
   9 -15   0    6.30    1.30
  -9  15   0    4.70    1.40
  -9  15   0   71.89   38.60
   9  15   0    4.80    1.30
  10 -15   0   13.30    1.90
 -10  15   0   15.40    2.30
  10 -15   0   12.20    1.70
  10  15   0   12.50    1.70
  10 -15   0   13.20    1.90
  10  15   0   15.20    1.90
 -10 -15   0   13.70    2.00
  10 -15   0   16.00    2.00
  10 -15   0   14.10    2.20
  11 -15   0   15.30    2.10
  11  15   0   11.20    1.80
  11 -15   0   10.60    1.80
 -11  15   0   14.70    2.20
  11  15   0   11.10    1.80
  11 -15   0   11.60    1.80
  11 -15   0   13.20    1.90
 -11 -15   0   14.90    2.00
  11 -15   0   10.90    1.70
  12 -15   0   17.00    2.10
 -12  15   0   14.00    2.20
 -12 -15   0   14.60    2.30
  12  15   0   15.70    1.70
  12 -15   0   17.00    2.30
  12 -15   0   16.30    1.80
  12  15   0   15.60    2.00
  12 -15   0   16.70    2.40
  12 -15   0   16.80    2.50
  13 -15   0   32.90    3.50
  13 -15   0   37.10    3.40
 -13 -15   0   37.50    3.40
  13  15   0   38.60    3.20
 -13  15   0   34.70    3.60
  13 -15   0   40.30    3.60
  13 -15   0   37.30    3.30
 -14 -15   0   15.40    2.10
  14 -15   0   17.70    2.50
  14 -15   0   20.30    2.50
  14 -15   0   16.90    2.50
  14  15   0   16.70    2.50
 -14  15   0   13.70    2.30
  14  15   0   15.80    2.00
  14 -15   0   14.90    2.20
  15  15   0    3.30    1.00
  15 -15   0    1.30    1.60
 -15  15   0   -0.20    1.70
  15  15   0    1.30    1.70
  15 -15   0    1.60    1.70
  15 -15   0    2.40    1.10
  15 -15   0    0.90    1.40
  16 -15   0   19.70    2.80
  16  15   0   19.90    2.80
  16 -15   0   20.40    2.70
  16 -15   0   20.60    2.80
  16 -15   0   17.40    2.10
  16  15   0   16.70    2.00
  17 -15   0    2.10    1.00
  17  15   0    3.60    1.50
  17 -15   0    0.30    1.50
  17  15   0    1.90    0.90
  17 -15   0    2.70    1.90
  17 -15   0    4.20    1.90
  18  15   0    9.20    1.20
  18 -15   0    4.80    2.00
  18 -15   0    8.90    1.30
  18  15   0    8.10    1.80
  18 -15   0    7.80    2.10
  18 -15   0    6.20    2.10
  19 -15   0    2.50    1.60
  19 -15   0    0.00    1.50
  19 -15   0    2.90    1.90
  19  15   0    0.20    1.20
  20 -15   0    1.40    1.60
  20 -15   0    2.50    1.80
  20 -15   0    6.40    1.90
  20  15   0    3.20    1.40
  21 -15   0    3.80    1.90
  21 -15   0    4.50    1.70
  21 -15   0    1.30    1.80
  21  15   0   -0.70    1.10
  22  15   0    3.30    1.30
  22 -15   0    2.70    1.70
  22 -15   0    8.10    1.90
  23  15   0   -0.30    1.10
  23 -15   0    0.20    1.70
  23 -15   0   -0.70    1.60
  24 -15   0    5.60    1.90
  24 -15   0    8.10    1.90
  24  15   0    6.40    1.30
   0 -16   0   28.80    2.60
   0  16   0   28.20    2.50
   0  16   0    1.20   27.60
   0  16   0   22.80    2.70
   0 -16   0   19.70    1.90
   0  16   0   14.00   29.30
   0 -16   0   24.60    2.30
   1 -16   0    7.50    1.40
  -1  16   0   11.20    1.80
  -1 -16   0   10.70    1.50
   1  16   0    8.00    1.50
   1  16   0    8.60    1.50
  -1  16   0   56.09   29.30
  -1  16   0  -32.80   26.20
   1 -16   0   12.10    1.90
  -1  16   0    8.80    1.50
   1 -16   0    6.90    1.00
   1  16   0  -15.70   28.20
   1  16   0   43.30   30.80
  -1 -16   0    9.50    1.50
  -1 -16   0    5.80    1.00
  -2  16   0   31.00   33.60
   2  16   0   55.79   30.30
  -2  16   0   50.09    4.10
   2  16   0   45.00    3.70
   2 -16   0   45.10    3.70
   2  16   0   43.90    3.80
  -2 -16   0   49.40    3.80
  -2  16   0   48.20    3.90
   2 -16   0   47.90    3.60
   2  16   0   70.59   32.10
   2 -16   0   38.30    3.30
   3  16   0  -52.99   30.40
   3  16   0   13.40    2.10
  -3  16   0   69.79   29.60
   3  16   0  -34.40   28.70
   3  16   0   13.90    1.90
  -3  16   0    8.20   30.30
  -4 -16   0    5.70    1.40
   4 -16   0    2.60    0.90
   4  16   0   45.80   30.50
   4 -16   0    2.20    1.10
   4 -16   0    3.10    1.10
  -4  16   0    2.90    1.30
  -4  16   0    1.70    1.20
   4  16   0    3.20    1.20
   4  16   0    4.50    1.20
   4  16   0  -23.90   28.30
  -4  16   0   -7.70   30.80
  -5  16   0   33.00   33.20
   5 -16   0   11.00    1.40
   5  16   0   10.20    1.70
   5 -16   0   15.40    1.80
   5 -16   0   12.00    1.90
   5  16   0   12.80    1.80
  -5 -16   0   12.00    2.00
  -5  16   0   12.50    2.00
   5  16   0   48.70   30.30
   5 -16   0   11.60    1.60
  -5  16   0   12.30    1.80
  -5  16   0  -28.90   32.40
   5  16   0   34.80   31.80
   6  16   0   13.20    1.90
   6  16   0   66.39   38.10
  -6  16   0   12.10    1.90
  -6  16   0   18.50   35.00
  -6 -16   0   15.20    2.00
  -6 -16   0   17.00    2.20
   6 -16   0   12.90    1.80
  -6  16   0   13.60    2.10
   6  16   0   14.80    2.20
   6 -16   0   15.20    1.90
   6 -16   0   18.50    2.20
   6 -16   0   14.10    1.90
   7 -16   0   54.09    4.20
   7  16   0   58.89    4.30
  -7 -16   0   54.49    4.20
  -7  16   0   55.69    4.30
   7 -16   0   50.49    4.10
  -7  16   0   11.60   41.90
   7  16   0   48.80    4.10
   7 -16   0   49.50    3.90
  -7  16   0   54.49    4.50
   7 -16   0   52.79    4.20
  -8 -16   0    1.80    1.20
   8  16   0    1.60    1.10
   8  16   0    1.30    1.10
   8 -16   0    3.20    1.10
  -8  16   0   -0.30    1.50
   8 -16   0    3.80    1.30
   8 -16   0    0.40    1.00
   8 -16   0    1.10    0.90
   8 -16   0    0.90    1.10
  -8  16   0    0.70    1.30
   9 -16   0   12.30    1.90
   9 -16   0   15.20    2.20
   9 -16   0   16.80    2.20
   9 -16   0   14.60    2.00
  -9  16   0   16.90    2.50
   9  16   0   17.30    2.20
   9 -16   0   14.70    1.90
  -9 -16   0   15.50    2.20
   9  16   0   15.70    2.10
  10 -16   0    5.00    1.40
  10 -16   0    4.00    1.20
  10 -16   0    4.60    1.40
  10  16   0    4.90    1.20
  10 -16   0    4.90    1.40
  10 -16   0    4.60    1.30
  10  16   0    3.20    1.20
 -10 -16   0    5.60    1.40
 -10  16   0    7.00    1.70
  11  16   0    8.50    1.40
  11 -16   0   10.90    1.70
  11 -16   0   10.80    1.80
 -11 -16   0    7.20    1.50
  11  16   0    9.60    1.60
  11 -16   0    6.20    1.40
  11 -16   0    9.60    1.70
  11 -16   0    9.10    1.80
 -11  16   0    9.80    1.90
 -12 -16   0   44.00    3.80
  12 -16   0   45.30    3.60
  12 -16   0   41.80    3.60
  12 -16   0   37.30    3.80
  12 -16   0   39.40    3.70
  12 -16   0   36.90    3.30
 -12  16   0   50.29    4.40
  12  16   0   42.50    3.50
  12  16   0   41.90    3.10
 -13 -16   0   12.60    2.70
  13 -16   0    6.60    1.60
  13  16   0   10.10    1.60
 -13  16   0   10.80    2.00
  13 -16   0    9.40    1.70
  13 -16   0   10.20    1.80
  13 -16   0   11.10    2.00
  14 -16   0    1.80    1.30
 -14  16   0    0.50    1.40
  14  16   0    2.60    1.70
  14  16   0    2.30    1.10
  14 -16   0   -0.30    1.40
  14 -16   0    2.90    1.20
 -14 -16   0    1.80    1.30
  14 -16   0    3.30    1.40
  15 -16   0   21.80    3.10
  15  16   0   27.80    2.40
  15 -16   0   24.40    3.20
  15 -16   0   21.60    2.90
  15 -16   0   23.00    2.50
 -15  16   0   21.50    3.00
  15  16   0   21.20    3.20
 -15 -16   0   26.30    3.00
  16  16   0   26.20    2.30
  16 -16   0   20.90    2.50
  16 -16   0   16.90    2.60
  16  16   0   24.80    3.10
  16 -16   0   22.90    2.90
  16 -16   0   23.80    3.10
  17  16   0   13.20    1.60
  17 -16   0   11.10    2.10
  17  16   0    6.00    1.90
  17 -16   0   13.10    1.60
  17 -16   0   10.00    2.20
  18 -16   0    6.40    1.90
  18 -16   0    3.20    1.90
  18 -16   0    2.60    1.50
  18 -16   0    5.90    1.30
  18  16   0    3.00    1.50
  19 -16   0    1.50    1.60
  19 -16   0    2.60    1.80
  19 -16   0    1.70    1.50
  19  16   0    1.90    1.30
  20 -16   0    1.90    1.60
  20 -16   0    0.20    1.60
  20 -16   0    2.80    1.90
  20  16   0   -0.10    1.10
  21  16   0   13.50    2.00
  21 -16   0    9.60    2.10
  21 -16   0   16.90    2.50
  21 -16   0   13.60    2.20
  22 -16   0    1.70    1.60
  22 -16   0    0.90    1.70
  22  16   0   -0.90    1.00
  23  16   0    4.80    1.30
  23 -16   0    6.20    1.80
  23 -16   0    7.40    1.90
   0 -17   0   -0.30    0.60
   0 -17   0    0.90    1.00
   0  17   0   16.40   35.60
   0 -17   0   -0.20    1.00
   0  17   0   -0.30    1.20
   0  17   0   -1.40    1.00
   0  17   0  -24.20   35.50
   1 -17   0    0.30    1.00
  -1  17   0  -25.30   35.90
  -1  17   0   17.30   37.50
   1  17   0   52.79   37.40
  -1 -17   0    0.60    1.00
   1  17   0   -8.10   34.60
  -1 -17   0    3.30    1.20
   1 -17   0    1.30    1.10
  -1  17   0    1.70    1.30
  -1  17   0    1.30    1.00
  -2 -17   0    3.90    1.30
  -2  17   0   87.89   42.40
   2 -17   0    1.00    1.10
   2  17   0    1.00    1.10
   2 -17   0    1.10    1.00
   2  17   0    0.90    1.20
  -2  17   0    1.50    1.30
  -2 -17   0    1.10    1.00
  -2  17   0  -29.50   40.40
   2  17   0   13.60   37.20
  -2  17   0    2.30    1.10
   2 -17   0    1.30    0.70
   3 -17   0    3.40    1.20
   3  17   0   71.29   40.60
  -3 -17   0    2.40    1.10
   3 -17   0    0.50    0.70
  -3  17   0   29.40   38.70
  -3  17   0   -0.60    1.00
  -3 -17   0    3.50    1.10
  -3  17   0    1.70    1.20
   3  17   0    2.60    1.30
   3  17   0    1.90    1.10
  -3  17   0  -62.39   39.00
   3 -17   0    2.60    1.20
   3  17   0   30.30   37.40
   4  17   0    0.10    1.20
  -4  17   0   98.09   42.00
   4 -17   0    0.30    1.00
  -4  17   0    1.50    1.40
  -4 -17   0    0.60    1.00
   4 -17   0    0.70    1.20
  -4  17   0    2.30    1.10
  -4  17   0   -5.80   44.90
  -4 -17   0   -0.20    1.10
   4  17   0   11.30   44.80
   4  17   0   -0.20    1.10
   5 -17   0    4.30    1.30
  -5  17   0    5.10    1.60
   5 -17   0    4.30    1.30
  -5 -17   0    5.00    1.30
   5  17   0   -5.50   48.60
   5  17   0    2.40    1.20
  -5 -17   0    5.50    1.40
   5 -17   0    4.20    1.00
  -5  17   0   48.10   48.30
  -5  17   0    4.20    1.30
   5 -17   0    2.30    1.20
   5  17   0    3.80    1.20
  -6 -17   0    8.10    1.60
   6  17   0    9.60    1.70
   6  17   0    6.40    1.50
  -6  17   0   14.30    2.20
  -6 -17   0   13.50    2.10
   6 -17   0   12.50    1.60
  -6  17   0    9.70    1.70
   6 -17   0   13.80    2.10
   6 -17   0    5.60    1.60
   6 -17   0    9.40    1.40
   6 -17   0   12.40    1.80
  -7  17   0    2.60    1.40
   7  17   0    1.80    1.10
  -7  17   0    0.90    1.50
   7 -17   0    3.20    1.30
   7 -17   0    4.70    1.20
  -7 -17   0    5.90    1.50
   7 -17   0    3.50    1.40
   7 -17   0    3.20    1.10
   8  17   0   19.30    2.40
   8 -17   0   17.10    2.40
   8 -17   0   19.40    2.40
  -8  17   0   25.40    2.70
   8 -17   0   16.90    2.20
  -8  17   0   22.30    2.80
   8  17   0   13.10    2.50
  -8 -17   0   20.90    2.60
   8 -17   0   19.20    2.60
   8 -17   0   20.70    2.30
  -8 -17   0   18.90    2.60
   9 -17   0   14.10    2.10
   9 -17   0   16.00    2.20
   9 -17   0   17.00    2.10
   9  17   0   13.90    2.20
   9 -17   0   14.30    2.20
   9  17   0   15.90    2.10
  -9 -17   0   10.50    1.80
   9 -17   0   15.50    2.10
  -9  17   0   14.40    2.70
  10  17   0    6.20    1.40
  10  17   0    7.30    1.50
  10 -17   0    5.20    1.40
  10 -17   0    5.10    1.40
  10 -17   0    5.70    1.50
 -10  17   0    4.90    1.80
  10 -17   0    6.30    1.40
  10 -17   0    4.30    1.50
  11 -17   0   20.40    2.50
  11  17   0   14.20    2.00
  11 -17   0   17.60    2.30
  11  17   0   13.60    2.10
  11 -17   0   14.20    2.10
 -11  17   0   13.60    2.20
  11 -17   0   20.60    2.40
  11 -17   0   13.80    2.10
 -11 -17   0   16.70    2.40
  12 -17   0    5.80    1.20
  12 -17   0    9.80    1.60
  12 -17   0    4.40    1.30
 -12  17   0    4.90    1.80
  12  17   0    6.90    1.40
 -12 -17   0    3.80    1.40
  12 -17   0    5.30    1.40
  12 -17   0    3.50    1.60
  13  17   0    1.50    1.10
 -13  17   0    1.40    1.40
  13 -17   0   -0.60    1.40
  13 -17   0   -0.50    1.20
  13 -17   0    1.70    1.30
  13 -17   0    0.60    1.10
 -13 -17   0    1.00    1.20
  14 -17   0   14.30    2.40
  14 -17   0   14.80    2.30
  14 -17   0   15.90    2.10
  14  17   0   14.50    2.40
 -14  17   0   12.20    2.20
 -14 -17   0   14.10    2.10
  14 -17   0   16.60    2.20
  14  17   0   15.50    2.00
 -15  17   0   58.49    5.70
  15 -17   0   58.99    5.00
  15 -17   0   70.69    5.00
  15 -17   0   67.09    5.40
  15 -17   0   55.09    5.20
  15  17   0   68.49    4.80
 -15 -17   0   62.69    5.20
  15  17   0   67.69    5.60
  16 -17   0    7.20    1.80
  16 -17   0    5.30    1.90
  16 -17   0    5.00    1.30
  16  17   0    2.80    1.70
  17 -17   0    0.50    1.60
  17  17   0    1.20    1.50
  17  17   0    0.10    0.90
  17 -17   0    2.00    1.60
  17 -17   0   -0.40    0.90
  17 -17   0    1.80    1.80
  18 -17   0   10.60    2.30
  18 -17   0   13.10    2.20
  18  17   0   13.60    2.30
  18  17   0   13.40    1.50
  18 -17   0   14.40    2.50
  18 -17   0   11.50    1.50
  19 -17   0    1.10    1.60
  19  17   0    1.50    1.40
  19 -17   0    2.80    1.70
  19 -17   0    1.40    1.80
  20 -17   0    2.60    1.70
  20 -17   0    1.30    1.50
  20  17   0    1.10    1.20
  20 -17   0    2.70    1.80
  21 -17   0    4.70    1.70
  21 -17   0    2.30    1.60
  21  17   0    3.30    1.30
  22 -17   0    0.90    1.60
  22  17   0    1.20    1.10
  22 -17   0    4.50    1.70
   0  18   0   63.89   49.99
   0 -18   0   42.90    4.60
   0 -18   0   42.10    3.60
   0  18   0   38.10    3.60
   0  18   0   81.19   47.80
   1  18   0   52.69   47.10
  -1 -18   0    1.20    1.30
   1  18   0   47.80   50.49
  -1  18   0    5.00   46.90
  -1  18   0    1.10    1.10
   1 -18   0    1.10    1.20
  -2 -18   0   50.59    4.00
   2 -18   0   42.40    3.60
   2  18   0   51.99   56.39
   2  18   0  -22.00   52.19
  -2  18   0   46.30    4.80
   2  18   0   39.80    3.50
   2  18   0   32.00    4.60
  -2 -18   0   41.40    3.50
  -2  18   0   50.59   48.50
  -2  18   0  153.18   56.99
   2 -18   0   41.30    4.60
   2 -18   0   33.70    3.00
  -2  18   0   40.70    3.50
   3 -18   0    3.50    1.40
   3 -18   0    3.00    1.30
   3  18   0  -24.60   78.19
  -3 -18   0    2.50    2.30
   3 -18   0    2.60    0.90
  -3 -18   0    4.80    1.40
   3  18   0    3.40    1.50
   3  18   0    3.50    1.30
  -4  18   0   17.90    2.20
   4 -18   0   11.40    1.70
  -4 -18   0   19.50    2.20
   4  18   0   15.70    2.10
   4 -18   0   10.70    1.80
  -4 -18   0   10.50    3.00
   4 -18   0   15.00    2.20
   4  18   0   14.40    2.10
   5 -18   0   11.30    1.70
   5 -18   0    8.50    1.70
   5  18   0    8.10    1.60
  -5  18   0    9.40    2.10
   5 -18   0   10.20    1.60
   5  18   0   11.90    2.40
  -5  18   0   11.40    1.90
  -6  18   0    7.00    1.80
   6  18   0    5.20    1.40
  -6 -18   0    7.60    1.80
   6 -18   0    4.80    1.50
  -6  18   0   10.00    1.80
   6 -18   0    2.50    1.20
   6 -18   0    2.90    1.50
   6 -18   0    4.40    1.50
   6 -18   0    5.70    1.30
   6  18   0    2.90    1.30
  -6 -18   0    5.50    1.50
  -7 -18   0    0.40    1.40
   7  18   0   -0.70    1.10
  -7 -18   0    1.00    1.20
   7 -18   0    1.60    1.30
   7 -18   0   -0.80    1.10
  -7  18   0   -0.90    1.40
   7 -18   0   -0.50    0.90
   7 -18   0   -2.70    1.10
  -7  18   0   -0.70    1.30
   7 -18   0    2.10    1.30
   7  18   0    0.10    1.10
   8 -18   0    0.20    1.20
   8 -18   0    2.10    1.20
  -8  18   0   -1.60    1.60
   8  18   0    0.30    1.20
   8 -18   0    0.80    1.30
  -8  18   0    3.40    1.50
  -8 -18   0    1.60    1.40
   8 -18   0    0.90    1.20
   8  18   0    0.40    1.20
   8 -18   0    3.50    1.50
   9  18   0    2.30    1.40
   9 -18   0    1.70    1.60
   9 -18   0    4.10    1.50
  -9 -18   0    2.90    1.50
  -9  18   0    3.90    1.80
   9 -18   0    4.20    1.50
   9  18   0    3.50    1.40
   9 -18   0    2.70    1.40
  -9  18   0   10.10    2.10
   9 -18   0    2.20    1.30
 -10 -18   0   25.40    2.90
  10  18   0   25.90    2.80
  10  18   0   25.00    2.70
  10 -18   0   29.20    2.80
 -10  18   0   27.40    3.30
  10 -18   0   25.50    2.70
  10 -18   0   24.90    2.90
  10 -18   0   22.90    2.90
  10 -18   0   26.90    2.90
  11 -18   0   -0.80    1.40
  11  18   0    0.80    1.10
  11 -18   0    0.70    1.10
  11  18   0    0.40    1.20
  11 -18   0    0.90    1.30
  11 -18   0    1.70    1.30
 -11 -18   0    0.30    1.20
 -11  18   0   -0.90    1.40
  11 -18   0    1.80    1.30
 -12 -18   0   -0.90    1.20
  12  18   0    0.70    1.10
  12 -18   0   -1.00    1.30
  12 -18   0   -0.30    1.20
  12  18   0   -0.50    1.00
 -12  18   0   -0.70    1.40
  12 -18   0   -0.90    1.00
  12 -18   0    1.40    1.20
  12 -18   0    1.70    1.50
  13 -18   0   11.30    1.90
  13 -18   0    4.90    1.80
  13 -18   0    8.10    1.80
  13  18   0   11.00    1.70
 -13 -18   0    8.70    2.00
 -13  18   0    7.20    2.10
  13 -18   0    8.30    1.70
  14  18   0   43.30    3.50
  14 -18   0   43.30    3.80
  14  18   0   35.80    4.10
 -14  18   0   28.70    4.20
  14 -18   0   41.50    3.60
 -14 -18   0   42.20    3.90
  14 -18   0   35.40    3.70
  14 -18   0   40.50    3.90
 -15 -18   0   22.60    3.20
  15  18   0   23.90    3.20
  15 -18   0   22.90    3.00
  15 -18   0   22.50    2.60
  15 -18   0   19.60    2.70
  15  18   0   21.50    2.40
 -15  18   0   18.30    2.80
  16  18   0   -0.30    0.90
  16  18   0    0.00    1.30
  16 -18   0   -0.80    1.40
  16 -18   0    0.30    1.50
  16 -18   0   -0.20    1.10
  16 -18   0   -0.60    1.40
  17 -18   0    2.60    1.10
  17 -18   0    2.50    1.60
  17  18   0    4.30    1.70
  17 -18   0    2.00    1.60
  17  18   0    5.50    1.10
  18 -18   0    1.30    1.60
  18  18   0    5.90    0.90
  18 -18   0    2.60    1.00
  18 -18   0    4.90    1.70
  18 -18   0    4.30    1.80
  18  18   0    4.90    1.70
  19 -18   0   -0.60    1.90
  19 -18   0   -0.90    1.50
  19 -18   0    0.60    1.60
  19  18   0   -0.80    1.10
  20 -18   0    4.00    1.80
  20 -18   0    2.10    1.70
  20  18   0    2.10    1.20
  21 -18   0    4.50    1.70
  21  18   0    5.50    1.60
  21 -18   0    4.00    1.60
  22  18   0    1.50    1.10
  22 -18   0    4.70    2.20
  22 -18   0    1.90    1.90
   0  19   0   -0.60    1.70
   0 -19   0   -0.60    1.20
   0  19   0    0.60    1.40
   0 -19   0    1.40    1.30
  -1  19   0    7.00    1.70
   1 -19   0    7.30    1.70
  -1 -19   0    5.00    1.60
   1  19   0    5.60    1.70
  -1  19   0    8.20    2.00
  -1 -19   0    7.10    1.70
  -2 -19   0   93.39    7.10
  -2  19   0   98.09    7.10
   2  19   0  100.09    7.30
   2 -19   0  101.89    7.10
  -2 -19   0   94.39    7.00
   2 -19   0  104.99    7.20
   2  19   0   91.69    7.00
  -2  19   0   91.99    7.20
   3 -19   0    0.00    1.30
  -3 -19   0    0.50    1.40
  -3 -19   0    2.90    1.40
  -3  19   0    1.30    1.40
   3  19   0    1.60    1.50
   3  19   0   -0.20    1.20
   3 -19   0    1.10    0.90
  -3  19   0   -0.50    1.30
   3 -19   0    1.20    1.40
   4 -19   0   13.70    2.10
   4 -19   0   13.40    2.00
  -4 -19   0   12.50    2.10
  -4  19   0   10.70    2.00
   4  19   0   14.40    2.20
   4 -19   0   12.60    1.80
  -4 -19   0   16.30    2.50
   4  19   0   11.70    2.00
  -4  19   0   16.90    2.50
   5  19   0    3.90    1.50
   5 -19   0    2.70    1.00
  -5  19   0    3.70    1.60
   5 -19   0    4.70    1.50
  -5 -19   0    4.80    1.60
  -5  19   0    2.10    1.40
   5 -19   0    3.00    1.40
  -5 -19   0    3.80    1.60
   5  19   0    5.10    1.60
   5 -19   0    5.60    1.60
  -6 -19   0    6.10    1.60
   6 -19   0    2.20    1.30
   6  19   0    2.80    1.40
  -6  19   0    0.00    1.40
   6 -19   0    8.10    1.70
  -6 -19   0    4.60    1.50
   6  19   0    3.20    1.40
   6 -19   0    3.10    1.40
   6 -19   0    1.60    1.00
  -6  19   0    2.70    1.60
   7  19   0   16.10    2.60
   7 -19   0   16.50    2.60
   7 -19   0   20.90    2.60
   7 -19   0   15.70    2.20
  -7  19   0   21.20    3.00
   7  19   0   16.20    2.40
  -7 -19   0   18.30    2.60
  -7  19   0   19.70    2.80
   7 -19   0   22.00    2.40
   7 -19   0   17.10    2.30
  -7 -19   0   17.10    2.70
   8 -19   0   -1.30    1.10
  -8 -19   0    1.10    1.30
   8 -19   0   -0.30    1.30
  -8  19   0    0.30    1.60
   8 -19   0    0.00    1.20
   8  19   0    0.80    1.30
  -8 -19   0    0.00    1.50
   8 -19   0   -0.90    1.40
   8  19   0    0.90    1.20
   8 -19   0   -0.10    1.50
   9  19   0    1.80    1.40
  -9 -19   0    3.10    2.00
   9 -19   0   -0.90    1.40
   9 -19   0    1.60    1.30
  -9  19   0    0.00    1.50
  -9  19   0   -1.40    1.80
   9 -19   0   -0.90    1.30
   9 -19   0    4.40    1.70
   9  19   0    2.60    1.40
   9 -19   0    1.90    1.30
  -9 -19   0    0.70    1.30
 -10 -19   0    3.70    1.40
  10  19   0    2.10    1.40
  10 -19   0    1.90    1.50
  10 -19   0    1.20    1.40
  10 -19   0    2.50    1.40
  10 -19   0    1.70    1.30
  10 -19   0    3.20    1.40
  10  19   0    3.50    1.40
 -10  19   0    2.30    1.60
  11  19   0   16.20    2.40
  11 -19   0   12.40    2.00
  11 -19   0   10.60    1.80
  11 -19   0   20.30    2.60
  11 -19   0   17.70    2.50
  11 -19   0   18.10    2.60
  11  19   0   17.60    2.30
 -11 -19   0   15.00    2.40
 -11  19   0   25.00    3.20
 -12 -19   0    4.20    1.50
 -12  19   0    3.10    1.80
  12  19   0    2.40    1.50
  12 -19   0    7.60    1.80
  12 -19   0    5.40    1.60
  12 -19   0    2.30    1.30
  12 -19   0    3.60    1.60
  12 -19   0    6.40    1.80
  12  19   0    5.10    1.40
  13 -19   0    5.50    1.70
  13 -19   0    4.60    1.60
  13  19   0    9.80    1.70
 -13  19   0    6.80    2.30
  13 -19   0    8.40    1.90
 -13 -19   0    8.00    1.70
  13 -19   0    9.70    1.90
 -14  19   0   48.60    6.10
  14  19   0   39.90    4.60
  14  19   0   38.60    3.40
  14 -19   0   36.10    3.70
  14 -19   0   34.20    3.60
  14 -19   0   28.70    3.60
 -14 -19   0   37.00    4.10
  15 -19   0    0.50    1.10
  15  19   0    0.10    1.50
  15  19   0    0.00    1.00
  15 -19   0   -0.10    1.50
  15 -19   0    1.60    1.50
 -15 -19   0    2.00    1.90
  15 -19   0   -0.90    1.50
 -15  19   0   -0.40    2.20
  16 -19   0    0.10    1.60
  16 -19   0    0.30    1.10
  16 -19   0    0.10    1.50
  16  19   0   -0.90    0.90
  16 -19   0    0.70    1.60
  16  19   0    0.30    1.60
  17 -19   0    1.80    1.60
  17  19   0    1.00    0.90
  17 -19   0   -0.80    1.40
  17  19   0    1.60    1.40
  17 -19   0    1.30    1.70
  17 -19   0    1.30    1.00
  18  19   0    0.30    0.70
  18 -19   0   -0.80    1.70
  18  19   0    2.00    1.30
  18 -19   0   -0.20    0.80
  18 -19   0   -0.70    1.40
  18 -19   0   -0.20    1.60
  19 -19   0    2.80    1.60
  19 -19   0    1.00    1.50
  19  19   0   -0.10    1.10
  20  19   0    0.50    1.10
  20 -19   0    1.60    1.60
  20 -19   0   -0.40    1.40
  21  19   0    1.30    1.00
  21 -19   0    0.40    1.50
  21 -19   0   -0.10    1.60
   0  20   0  107.69    8.70
   0  20   0  129.69    9.00
   0 -20   0  128.49    8.90
   0 -20   0  127.99    8.80
  -1 -20   0    3.80    1.60
   1  20   0    1.60    1.60
   1  20   0    0.30    1.50
  -1 -20   0    0.90    1.60
   1 -20   0    1.80    1.50
  -1  20   0    0.60    1.70
   1 -20   0    0.40    1.50
  -1  20   0    0.80    1.50
   2  20   0    0.70    1.40
  -2  20   0    1.10    1.50
  -2 -20   0    0.10    1.40
  -2 -20   0    0.70    1.50
   2 -20   0   -0.10    1.60
  -2  20   0    0.40    1.50
   2 -20   0   -0.20    1.40
   2  20   0   -0.40    1.50
   3  20   0   -1.00    1.30
  -3 -20   0   -2.10    1.20
  -3  20   0   -0.30    1.30
   3  20   0    0.50    1.50
  -3  20   0   -0.10    1.40
   3 -20   0    0.90    1.40
   3 -20   0    0.20    1.40
  -3 -20   0    1.30    1.50
  -4 -20   0   14.70    2.30
   4 -20   0   18.30    2.50
  -4  20   0   17.80    2.70
   4  20   0   14.30    2.20
   4 -20   0   18.40    2.60
   4  20   0   11.30    2.20
  -4  20   0   11.70    2.20
  -4 -20   0   20.50    2.60
  -5 -20   0    0.10    1.30
   5  20   0    0.60    1.30
  -5 -20   0    0.30    1.30
  -5  20   0   -2.80    1.30
  -5  20   0   -0.20    1.50
   5  20   0    0.10    1.40
   5 -20   0   -1.80    1.30
   5 -20   0   -1.00    1.40
   5 -20   0    1.70    1.60
  -6 -20   0   -2.10    1.30
   6  20   0    0.10    1.20
   6  20   0   -0.80    1.20
  -6  20   0    1.40    1.50
  -6 -20   0   -0.90    1.20
   6 -20   0    1.50    1.40
   6 -20   0   -2.30    1.20
  -6  20   0   -0.80    1.50
   6 -20   0   -2.50    1.00
   6 -20   0   -0.90    1.30
  -7 -20   0    3.30    1.70
  -7  20   0    4.70    1.70
   7 -20   0    4.30    1.60
   7 -20   0    4.70    1.50
   7  20   0    2.90    1.60
   7 -20   0    4.70    1.60
  -7 -20   0    5.90    1.70
   7  20   0    5.90    1.60
  -7  20   0    4.00    1.80
   8 -20   0    1.60    1.50
  -8 -20   0    0.00    1.50
   8 -20   0   -0.10    1.10
  -8 -20   0    0.90    1.40
  -8  20   0    2.70    1.80
   8 -20   0    0.30    1.50
   8  20   0    1.10    1.20
   8 -20   0    1.60    1.40
   8  20   0   -0.20    1.30
   8 -20   0    0.90    1.40
  -8  20   0   -3.00    1.50
  -9 -20   0    4.20    1.70
   9 -20   0    3.30    1.30
   9 -20   0    5.90    1.60
  -9  20   0    3.60    1.70
   9  20   0    4.00    1.50
  -9 -20   0    5.40    2.00
   9 -20   0    6.40    1.70
   9 -20   0    5.50    1.60
  -9  20   0    4.70    1.80
   9 -20   0    4.20    1.50
   9  20   0    3.00    1.40
 -10  20   0    1.90    1.90
 -10 -20   0    7.80    1.70
  10 -20   0    3.30    1.60
  10  20   0    2.10    1.30
  10 -20   0    0.90    1.40
  10 -20   0    3.60    1.40
  10 -20   0    2.80    1.50
  10 -20   0    4.00    1.40
  10  20   0    2.10    1.30
  11 -20   0    3.90    1.70
  11  20   0    3.90    1.40
  11 -20   0    2.40    1.30
 -11 -20   0    5.60    1.50
 -11  20   0    8.20    2.20
  11  20   0    6.20    1.60
  11 -20   0    3.00    1.50
  11 -20   0    2.90    1.60
  11 -20   0    4.10    1.50
  12 -20   0    2.10    1.50
  12 -20   0    2.40    1.60
  12 -20   0    1.70    2.00
  12 -20   0    2.40    1.40
 -12  20   0    2.90    1.80
 -12 -20   0    0.90    1.60
  12  20   0    2.40    1.40
  12 -20   0    2.50    1.40
  13 -20   0   28.80    3.60
  13 -20   0   21.50    3.00
 -13  20   0   17.60    2.90
  13  20   0   18.70    3.20
 -13 -20   0   30.10    3.70
  13 -20   0   19.80    2.90
  14 -20   0   -0.30    1.50
  14  20   0    1.00    1.60
  14  20   0    0.20    1.10
  14 -20   0    1.00    1.40
 -14 -20   0    2.80    1.70
  14 -20   0   -1.20    1.40
  14 -20   0   -1.10    1.20
 -15  20   0    3.00    2.40
  15 -20   0    9.80    2.60
  15 -20   0    2.60    1.70
  15 -20   0    4.30    1.70
  15  20   0    1.70    1.80
  15  20   0    3.20    1.20
  15 -20   0    5.80    1.50
  16  20   0    3.90    1.60
  16 -20   0    5.00    1.30
  16 -20   0    4.10    1.70
  16 -20   0    5.30    1.80
  16 -20   0    5.90    1.80
  16  20   0    4.00    1.20
  17 -20   0    0.80    1.00
  17 -20   0    2.40    1.70
  17  20   0   -0.90    0.80
  17 -20   0   -1.40    1.30
  17  20   0    1.80    1.60
  17 -20   0   -1.90    1.60
  18 -20   0    1.10    1.40
  18 -20   0    0.30    1.60
  18  20   0    1.30    1.50
  18 -20   0   -1.20    0.90
  19 -20   0    0.80    1.60
  19  20   0   -0.10    1.20
  19 -20   0   -0.50    1.30
  20 -20   0   -0.50    1.20
  20 -20   0    2.20    2.00
  20  20   0    0.40    1.00
   0 -21   0    0.40    1.70
   0  21   0   -2.10    1.40
   0  21   0    2.70    1.60
   0 -21   0   -1.70    1.60
   1 -21   0   -0.10    1.50
   1  21   0   -2.50    1.50
   1  21   0    0.50    1.50
   1 -21   0    1.70    1.60
  -1 -21   0    1.60    1.50
  -1 -21   0   -0.90    1.40
  -1  21   0   -0.90    1.50
  -1  21   0   -1.50    1.40
  -2  21   0   37.10    4.00
  -2 -21   0   38.00    3.80
  -2  21   0   35.50    3.70
   2 -21   0   33.40    3.70
   2  21   0   29.70    3.80
  -2 -21   0   42.00    3.70
   2 -21   0   40.80    3.80
   2  21   0   31.40    3.60
  -3 -21   0   47.10    4.20
  -3  21   0   47.20    4.60
   3 -21   0   44.60    4.30
  -3  21   0   43.70    4.10
   3 -21   0   52.89    4.40
   3  21   0   42.00    4.30
   3  21   0   44.40    4.10
  -3 -21   0   47.50    4.40
   4 -21   0   19.90    2.80
  -4  21   0   22.20    2.90
  -4 -21   0   21.10    2.90
  -4  21   0   22.90    3.50
   4  21   0   23.20    2.90
   4 -21   0   20.00    2.80
  -4 -21   0   21.10    3.10
   4  21   0   20.90    3.20
  -5 -21   0    0.50    1.50
   5 -21   0    2.00    1.60
   5  21   0    1.00    1.40
  -5  21   0    1.90    1.70
   5 -21   0    1.40    1.50
  -5  21   0    2.50    1.50
   5  21   0    2.10    1.60
  -5 -21   0    1.90    1.50
  -6 -21   0    3.30    1.70
  -6  21   0    4.40    1.80
   6  21   0    5.80    1.70
   6 -21   0    5.30    1.80
  -6 -21   0    4.60    1.80
   6  21   0    4.30    1.60
  -6  21   0    4.70    1.70
   6 -21   0    5.60    1.70
  -7  21   0    7.10    1.90
   7  21   0    6.30    1.80
   7  21   0    4.60    1.60
   7 -21   0    3.30    1.50
  -7  21   0    4.40    1.90
  -7 -21   0    4.50    1.70
   7 -21   0    4.50    1.70
  -7 -21   0    7.80    1.80
  -8 -21   0   41.70    4.00
   8  21   0   44.00    3.80
   8 -21   0   47.00    4.00
   8 -21   0   38.90    3.90
   8  21   0   35.70    3.80
   8 -21   0   37.50    3.50
  -8  21   0   39.80    4.40
  -8  21   0   44.10    4.10
  -8 -21   0   35.10    3.90
   9 -21   0   14.90    2.20
   9 -21   0   19.90    2.60
   9  21   0   12.10    2.00
   9 -21   0   19.10    2.60
  -9  21   0   16.10    2.70
   9 -21   0   15.30    2.10
  -9  21   0   16.70    2.70
   9  21   0   14.40    2.20
  -9 -21   0   18.00    2.60
   9 -21   0   12.70    2.00
  10 -21   0   -0.40    1.30
  10 -21   0    0.50    1.40
  10 -21   0    0.60    1.30
  10  21   0   -1.50    1.20
  10 -21   0   -0.30    1.30
  10  21   0   -0.20    1.30
  10 -21   0    1.80    1.40
 -10 -21   0    0.20    1.20
 -10  21   0   -0.70    1.70
  11 -21   0    6.00    1.70
  11  21   0    7.40    2.00
  11  21   0    4.90    2.80
 -11  21   0    9.40    2.50
  11 -21   0    6.00    2.00
  11 -21   0    6.40    1.70
 -11 -21   0    7.90    2.90
  12 -21   0   -2.00    1.40
  12 -21   0   -2.10    2.20
 -12  21   0   -1.50    1.80
 -12 -21   0    1.60    1.50
  12 -21   0   -0.10    1.40
  12 -21   0   -1.50    1.50
  12  21   0   -0.70    1.20
  13 -21   0    3.90    1.60
  13 -21   0    1.60    1.60
 -13 -21   0    3.40    1.50
  13 -21   0    0.30    1.40
  13 -21   0    1.80    1.40
  13  21   0    0.10    1.10
 -13  21   0   -2.50    2.00
  14  21   0   -0.30    1.60
  14 -21   0   -0.80    1.50
  14  21   0    0.00    1.00
 -14  21   0    1.70    2.10
  14 -21   0   -0.80    1.10
 -14 -21   0    0.90    1.70
  14 -21   0   -1.30    1.30
  14 -21   0    0.60    1.50
  15  21   0    2.00    1.70
  15 -21   0    2.80    1.50
  15 -21   0    3.80    1.40
  15 -21   0    5.00    1.80
  15  21   0    4.00    1.20
  15 -21   0    3.80    2.20
  16 -21   0    3.60    2.50
  16 -21   0    0.30    1.50
  16 -21   0    1.90    1.20
  16 -21   0    2.70    1.50
  16  21   0    1.50    1.10
  16  21   0    0.70    1.50
  17 -21   0    0.40    1.60
  17  21   0    0.60    0.80
  17 -21   0    0.10    0.90
  17 -21   0    2.30    1.30
  17  21   0    1.50    1.40
  18 -21   0    2.40    1.00
  18  21   0    0.60    1.20
  18 -21   0    1.80    1.50
  18 -21   0    0.70    1.60
  19  21   0    0.60    1.10
  19 -21   0    0.50    1.20
   0  22   0    6.00    1.80
   0 -22   0    6.60    1.90
   0 -22   0    8.30    2.00
   0  22   0    4.00    1.80
   1 -22   0    0.80    1.60
  -1  22   0    1.60    1.60
   1 -22   0    1.80    1.80
   1  22   0    5.40    1.90
  -1 -22   0    2.50    1.60
  -1  22   0    1.20    1.60
   1  22   0    0.20    1.40
  -1 -22   0    0.00    1.40
   2 -22   0   18.30    2.70
   2  22   0   17.00    2.50
  -2 -22   0   19.50    2.70
  -2  22   0   13.10    2.40
   2  22   0   13.80    2.40
  -2  22   0   16.20    2.50
  -2 -22   0   14.80    2.40
   2 -22   0   14.40    2.40
  -3  22   0   11.50    2.30
   3  22   0    9.60    1.90
  -3 -22   0   14.90    2.30
  -3  22   0    7.50    2.00
  -3 -22   0   12.00    2.30
   3  22   0    8.40    2.00
   3 -22   0    8.90    2.10
   3 -22   0    8.20    2.00
  -4 -22   0    2.90    1.60
   4  22   0    1.00    1.40
   4 -22   0    2.70    1.70
  -4  22   0    1.90    1.90
   4  22   0    3.40    1.80
  -4 -22   0    2.60    1.80
   4 -22   0    2.60    1.70
  -4  22   0    4.40    1.80
   5  22   0   11.20    2.00
   5 -22   0   10.70    2.10
  -5  22   0   13.90    2.50
  -5 -22   0    7.60    2.00
   5  22   0   12.20    2.20
  -5  22   0   12.10    2.10
   5 -22   0   10.80    2.10
  -5 -22   0   14.50    2.40
  -6 -22   0    8.60    2.00
   6  22   0    8.10    1.80
  -6  22   0    5.20    2.00
   6 -22   0    6.20    1.90
  -6  22   0    3.70    1.80
   6  22   0    9.50    2.00
  -6 -22   0    5.20    1.70
   6 -22   0    6.60    1.80
  -7 -22   0    0.60    1.50
   7 -22   0    2.10    1.70
  -7 -22   0   -0.60    1.60
  -7  22   0    1.80    1.60
  -7  22   0    2.10    1.80
   7  22   0    0.40    1.40
   7  22   0    3.70    1.50
   7 -22   0    1.80    1.50
   8  22   0   -0.40    1.50
   8 -22   0    0.00    1.50
  -8  22   0    1.80    1.70
  -8 -22   0   -1.80    1.60
   8  22   0    1.10    1.50
   8 -22   0   -1.70    1.90
  -8 -22   0    0.30    2.00
   9 -22   0    0.40    1.40
  -9  22   0    2.30    1.90
  -9 -22   0   -0.10    1.50
  -9 -22   0   -1.30    1.90
  -9  22   0   -1.40    1.60
   9  22   0   -2.70    1.40
  10  22   0    6.80    1.70
  10  22   0    3.30    1.50
 -10 -22   0    7.60    1.80
 -10  22   0    0.70    1.90
  10 -22   0    3.90    1.60
  10 -22   0    6.80    1.80
 -11  22   0    8.00    2.20
  11 -22   0    7.40    1.80
  11 -22   0   10.00    2.10
  11 -22   0   13.70    1.90
  11  22   0    7.40    1.70
  11 -22   0    7.20    1.70
 -11 -22   0    5.80    1.70
 -12  22   0   -2.90    1.90
  12 -22   0    1.20    1.30
  12 -22   0    0.80    1.50
  12  22   0   -0.80    1.10
 -12 -22   0    3.10    1.60
  12 -22   0    0.80    1.50
  13 -22   0    2.40    1.40
  13  22   0    4.30    1.40
  13  22   0    4.70    2.00
  13 -22   0    3.90    1.60
 -13 -22   0    4.30    1.90
 -13  22   0    6.80    2.50
  13 -22   0    3.80    1.50
  14  22   0    0.50    1.60
  14 -22   0   -0.30    1.20
  14 -22   0   -0.50    1.50
  14  22   0   -0.30    1.00
 -14  22   0    2.30    2.20
  14 -22   0    0.10    1.20
  15 -22   0   -0.70    1.10
  15 -22   0   -0.20    1.20
  15  22   0    1.10    1.40
  15 -22   0    0.50    1.50
  15  22   0    0.40    1.10
  16 -22   0    0.10    1.10
  16 -22   0    0.60    1.50
  16 -22   0   -1.00    1.10
  16  22   0    1.80    1.60
  16  22   0    0.30    0.90
  17 -22   0    0.40    1.70
  17  22   0   -1.30    0.90
  17 -22   0   -0.20    1.20
  17  22   0   -0.50    1.20
  17 -22   0    0.30    1.50
  18  22   0    0.40    1.10
  18 -22   0    0.30    1.10
   0  23   0   -0.10    1.50
   0 -23   0    0.30    1.40
   0  23   0    0.50    1.70
   0 -23   0   -0.20    1.60
  -1  23   0    9.70    2.10
   1  23   0    7.30    1.90
  -1 -23   0   10.90    2.20
   1 -23   0    9.40    2.10
   1 -23   0   10.90    2.30
   1  23   0    8.40    2.00
  -1 -23   0   11.80    2.30
  -1  23   0    7.40    2.10
   2 -23   0    0.50    1.50
   2  23   0   -0.40    1.50
  -2  23   0    0.90    1.70
  -2 -23   0    0.60    1.60
   2 -23   0    0.90    1.60
  -2  23   0   -0.10    1.50
   2  23   0   -0.90    1.60
  -2 -23   0    0.40    1.50
  -3 -23   0    9.30    2.10
  -3  23   0   13.20    2.80
   3 -23   0    8.00    2.10
   3  23   0    8.50    2.00
  -3 -23   0    9.80    2.10
  -3  23   0    9.40    2.10
   3  23   0   11.00    2.50
   3 -23   0   11.70    2.30
   4 -23   0    5.50    1.90
   4  23   0    4.50    1.70
  -4 -23   0    3.90    1.70
  -4  23   0    4.10    1.80
  -4 -23   0    4.60    2.80
  -5 -23   0   -1.70    2.20
   5 -23   0    0.90    1.60
   5 -23   0    2.90    1.90
  -5  23   0    1.00    2.20
  -5  23   0    2.10    1.60
   5  23   0    1.00    1.80
  -5 -23   0    0.80    1.60
   5  23   0   -0.30    1.40
   6 -23   0   -1.20    1.50
  -6  23   0   -2.00    1.50
  -6  23   0    0.30    1.70
   6  23   0   -1.40    1.40
  -6 -23   0    1.90    1.60
  -6 -23   0    0.90    1.50
  -7  23   0   -0.60    1.70
   7 -23   0    3.30    1.80
  -7  23   0   -1.90    2.30
   7  23   0    0.80    1.50
  -7 -23   0    0.60    2.10
  -7 -23   0    3.30    1.50
   7  23   0    2.00    1.40
   7 -23   0    0.70    1.40
   8  23   0    5.50    1.70
   8 -23   0    7.50    1.90
  -8 -23   0    8.00    2.10
   8  23   0    7.00    1.60
  -8  23   0    7.60    2.20
   8 -23   0    4.70    1.70
  -8 -23   0    4.60    1.60
  -8  23   0    5.60    2.00
   9 -23   0    5.70    1.80
  -9 -23   0    4.20    1.50
   9  23   0    5.80    1.70
  -9  23   0    6.00    2.10
   9 -23   0    5.50    1.70
   9  23   0    4.70    1.60
  -9 -23   0    3.00    2.00
  -9  23   0    6.20    1.90
 -10 -23   0    1.70    1.60
  10  23   0    2.40    1.40
  10 -23   0    3.00    1.60
  10  23   0    4.20    1.70
 -10  23   0    2.20    1.90
  10 -23   0    1.20    1.60
 -10  23   0    3.00    2.00
  11 -23   0    1.10    1.40
  11  23   0    2.00    1.40
 -11  23   0    0.90    1.90
 -11 -23   0    1.10    1.60
 -12 -23   0    5.80    2.50
 -12  23   0   13.30    4.30
  12  23   0    8.60    1.70
  12 -23   0    7.60    1.90
 -13 -23   0    4.40    2.30
  13 -23   0    2.60    1.30
 -13  23   0    0.00    2.30
  13 -23   0    2.80    1.30
  13  23   0    1.20    1.20
  13  23   0    2.00    1.80
  14 -23   0    0.00    1.20
  14  23   0    0.20    1.50
  14 -23   0   -0.60    1.40
  14  23   0   -0.50    1.00
  15 -23   0    1.10    1.20
  15  23   0    0.00    1.00
  15 -23   0    0.20    1.10
  15  23   0   -0.70    1.40
  16  23   0   -0.10    1.40
  16  23   0   -0.10    1.20
  16 -23   0    0.30    1.00
   0  24   0   11.80    2.30
   0 -24   0   12.90    2.70
   0 -24   0   11.30    2.30
   0  24   0   11.80    2.50
  -1  24   0   -1.80    1.90
   1 -24   0    1.50    1.60
   1  24   0    2.10    1.70
  -1 -24   0    1.50    2.10
   1 -24   0    1.00    2.00
  -1 -24   0    1.10    1.60
  -1  24   0   -2.00    1.60
   1  24   0   -0.30    1.60
  -2  24   0    5.10    1.90
  -2 -24   0    6.30    2.10
   2  24   0    3.80    1.70
   2  24   0    3.10    1.60
   2 -24   0    7.00    2.20
   2 -24   0    2.70    1.70
  -2 -24   0    2.50    1.90
  -2  24   0    4.50    2.10
  -3  24   0   -1.50    1.40
   3  24   0    1.50    1.60
  -3 -24   0    0.20    1.60
  -3  24   0    1.20    1.70
   3  24   0    0.10    1.40
   3 -24   0    1.90    1.70
   3 -24   0    0.10    1.60
  -3 -24   0    0.80    1.60
  -4  24   0   -0.80    1.60
   4  24   0    1.40    1.50
  -4 -24   0    1.10    1.60
   4 -24   0    0.00    1.50
   4 -24   0    0.80    1.60
  -4 -24   0    2.50    1.90
   4  24   0    1.80    1.60
  -4  24   0    1.40    1.80
   5  24   0    1.80    1.50
  -5  24   0    0.60    1.60
  -5  24   0    1.70    1.90
   5 -24   0    1.80    1.60
  -5 -24   0   -1.20    1.50
   5  24   0    0.80    1.50
  -5 -24   0    2.00    1.70
   5 -24   0    1.40    1.60
  -6 -24   0    1.70    1.60
  -6  24   0    0.00    1.90
   6  24   0   -2.90    1.40
  -6 -24   0    3.00    1.60
  -6  24   0   -2.80    1.40
   6 -24   0   -0.70    1.40
   6 -24   0    1.80    1.60
   6  24   0    2.30    1.40
  -7  24   0   19.30    3.00
   7  24   0   22.00    2.80
  -7 -24   0   13.60    2.40
   7 -24   0   11.80    2.30
   7  24   0   19.70    3.00
  -7  24   0   14.30    2.40
  -7 -24   0   18.90    3.00
   7 -24   0   24.70    3.10
   8 -24   0    2.60    1.60
   8  24   0    4.00    1.70
  -8  24   0    2.50    1.70
   8 -24   0    1.80    1.70
  -8  24   0    2.50    2.30
   8  24   0    2.80    1.40
  -8 -24   0    5.50    1.80
  -8 -24   0    0.20    1.60
   9 -24   0   -1.70    1.50
   9  24   0    0.70    1.50
   9  24   0    0.10    1.30
  -9  24   0   -0.90    1.90
  -9 -24   0    0.90    1.60
   9 -24   0    0.10    1.40
  -9 -24   0   -3.70    1.60
  -9  24   0   -0.70    1.60
 -10  24   0   18.50    3.60
  10  24   0   17.50    2.50
 -10  24   0   12.40    2.50
  10 -24   0    9.80    2.20
 -10 -24   0   15.20    2.90
 -11  24   0    5.60    2.30
  11  24   0    5.60    1.50
  11 -24   0    4.40    1.60
 -11 -24   0   10.70    2.30
  12  24   0    1.00    1.50
  12 -24   0    1.50    1.40
  12  24   0   -0.10    1.10
  13  24   0    0.10    1.40
  13  24   0    1.70    1.30
  13 -24   0    0.10    1.10
  14 -24   0    0.00    1.10
  14  24   0    0.20    1.50
  14  24   0    0.70    1.10
  15  24   0    1.50    1.20
  15 -24   0    1.60    1.30
  15  24   0    0.40    1.40
   0 -25   0   -1.40    1.50
   0  25   0    1.00    1.70
   0  25   0   -0.20    1.50
   0 -25   0   -1.20    1.50
  -1 -25   0    0.30    1.70
   1 -25   0    1.10    1.60
   1  25   0    3.20    1.70
   1  25   0    0.50    1.60
  -1 -25   0    1.40    1.60
   1 -25   0    2.10    1.80
  -1  25   0    2.10    1.70
  -1  25   0    0.50    1.50
   2 -25   0    0.20    1.60
  -2  25   0    1.20    1.60
  -2  25   0    0.90    1.50
   2  25   0    0.30    1.70
   2  25   0    0.10    1.40
  -2 -25   0    0.80    1.40
  -2 -25   0    1.00    1.60
   2 -25   0   -2.10    1.60
  -3  25   0   -1.70    1.40
   3 -25   0   -0.30    1.60
  -3 -25   0   -2.50    1.40
  -3  25   0   -1.40    1.70
   3 -25   0   -1.90    1.40
   3  25   0    0.60    1.70
  -3 -25   0    1.20    1.40
   3  25   0   -0.20    1.30
  -4  25   0   -0.70    1.50
  -4 -25   0   -0.10    1.40
   4  25   0    1.50    1.60
   4 -25   0    0.20    1.50
   4  25   0    0.80    1.40
  -4 -25   0    2.90    1.50
  -4  25   0   -1.70    1.90
   4 -25   0   -1.00    1.40
  -5 -25   0    0.20    1.70
   5  25   0    1.00    1.40
   5 -25   0    2.60    1.60
  -5 -25   0    3.30    1.70
   5  25   0    3.10    1.80
   5 -25   0    3.00    1.60
  -5  25   0    2.70    1.80
  -5  25   0    3.10    1.60
  -6 -25   0    4.30    1.80
  -6 -25   0    1.00    1.60
   6  25   0   -0.60    1.40
  -6  25   0    2.00    1.60
  -6  25   0    2.60    2.00
   6  25   0   -2.00    1.50
   6 -25   0    1.30    1.60
   6 -25   0    1.80    1.60
   7 -25   0    1.50    1.60
  -7  25   0    1.80    1.60
  -7  25   0    2.10    2.00
   7  25   0    3.40    1.40
   7  25   0    1.10    1.60
   7 -25   0    1.60    1.60
  -7 -25   0    3.80    1.90
  -7 -25   0    2.20    1.90
  -8 -25   0   13.20    2.50
  -8  25   0   13.70    2.30
   8  25   0   10.80    2.60
   8 -25   0    7.90    3.10
   8 -25   0   15.70    2.40
   8  25   0   19.30    2.60
  -9 -25   0    1.10    1.70
  -9  25   0    4.30    1.70
   9  25   0    2.40    1.40
  -9 -25   0    2.50    2.00
   9 -25   0    2.20    2.70
   9 -25   0    4.60    1.70
  10  25   0    0.50    1.20
 -10 -25   0    0.90    2.60
  10 -25   0    2.20    1.60
 -10  25   0    4.50    3.20
  11  25   0    1.60    1.30
  11 -25   0    1.00    1.30
  12 -25   0    0.10    1.20
  12  25   0   -1.50    1.00
  12  25   0   -0.50    1.50
  13 -25   0    1.10    1.20
  13  25   0    1.00    1.10
  13  25   0    3.50    1.70
   0 -26   0   17.00    2.70
   0  26   0   10.30    2.30
   0  26   0   14.90    2.40
   0 -26   0   13.80    2.40
  -1 -26   0    2.60    1.70
   1 -26   0    0.50    1.70
   1 -26   0    0.20    1.50
  -1  26   0   -0.90    1.60
  -1 -26   0    0.40    1.50
   1  26   0    2.80    1.50
  -1  26   0    2.80    1.80
   1  26   0    2.80    1.90
  -2  26   0    0.60    1.80
  -2  26   0    1.10    1.60
  -2 -26   0    0.20    1.70
   2 -26   0    1.40    1.70
   2  26   0   -0.80    1.70
  -2 -26   0   -0.90    1.40
   2 -26   0   -1.40    1.40
   2  26   0   -0.70    1.40
   3 -26   0    3.80    1.70
  -3 -26   0    6.60    2.00
  -3 -26   0    3.80    1.70
  -3  26   0    2.40    2.00
  -3  26   0    3.80    1.80
   3 -26   0    4.40    1.90
   3  26   0    3.80    2.00
   3  26   0    4.50    1.70
  -4 -26   0    1.30    2.00
  -4  26   0    3.30    2.20
   4 -26   0    0.90    1.50
   4  26   0    1.80    2.20
   4  26   0    0.50    1.40
  -4 -26   0    0.80    1.40
   4 -26   0   -1.60    2.80
  -4  26   0    2.10    1.60
   5  26   0   -1.90    2.20
  -5 -26   0   -3.20    1.30
   5 -26   0    1.60    1.60
   5  26   0    1.40    1.50
  -5 -26   0    0.30    2.00
   5 -26   0    2.70    2.00
  -5  26   0    1.20    1.60
  -5  26   0    6.20    3.90
   6 -26   0    1.90    1.80
  -6 -26   0    1.30    1.60
  -6  26   0    3.20    1.60
  -6 -26   0    3.10    2.00
   6  26   0    4.30    1.70
   6 -26   0    2.30    1.50
  -6  26   0    4.00    2.20
   6  26   0    3.30    1.40
   7 -26   0    1.70    1.40
  -7  26   0    2.60    2.10
   7  26   0    0.90    1.40
  -7 -26   0    3.60    1.80
  -7 -26   0   -0.50    1.40
  -7  26   0    1.70    1.50
  -8 -26   0    0.90    1.80
   8  26   0    0.80    1.30
   8 -26   0    1.40    1.40
  -8  26   0    0.60    1.60
   9  26   0    1.10    1.40
   9 -26   0    0.80    1.30
  -9  26   0    0.20    1.50
  -9 -26   0   -2.60    1.60
 -10  26   0   -1.10    1.60
  10 -26   0   -0.30    1.30
  10  26   0   -0.10    1.10
  11  26   0    0.40    1.60
  11  26   0    0.20    1.20
  11 -26   0    2.10    1.40
  12  26   0   -0.30    1.70
   0 -27   0   -1.20    1.30
   0  27   0    0.50    1.80
   0 -27   0   -2.10    1.60
   0  27   0    0.60    1.40
   1  27   0    1.20    1.60
  -1 -27   0    3.10    1.80
  -1  27   0    0.40    1.40
   1 -27   0    0.60    1.40
   1  27   0    1.10    1.80
  -1 -27   0    0.00    1.40
   1 -27   0   -2.20    1.60
  -1  27   0    3.10    1.90
  -2 -27   0    4.60    1.70
   2  27   0    0.50    1.60
   2  27   0    0.70    1.30
   2 -27   0    3.60    1.70
  -2  27   0    1.20    1.80
  -2  27   0    0.50    1.50
   2 -27   0    1.00    1.60
  -2 -27   0    2.40    1.90
  -3 -27   0    2.50    1.60
   3  27   0    4.00    1.60
  -3  27   0    2.00    1.50
   3 -27   0    1.50    1.70
  -3 -27   0    0.80    2.00
   3 -27   0    2.30    1.70
   3  27   0    1.00    2.20
  -3  27   0    5.50    2.20
   4 -27   0    0.90    1.50
  -4 -27   0    1.50    1.30
  -4  27   0    1.10    1.50
   4  27   0    2.30    1.40
  -5 -27   0    1.00    1.50
   5  27   0    0.80    1.30
  -5  27   0   -0.10    1.30
   5 -27   0    0.60    1.30
  -6  27   0   -1.70    1.70
  -6 -27   0    3.30    1.80
   6 -27   0    0.20    1.50
   6  27   0    1.20    1.40
  -7 -27   0    1.50    1.40
   7 -27   0    4.20    1.60
   7  27   0    2.10    1.30
  -7  27   0    4.20    1.70
  -8 -27   0    5.90    1.60
   8  27   0    3.50    1.30
   8 -27   0    6.10    1.60
  -8  27   0    4.10    1.60
  -9 -27   0    2.00    1.70
   9 -27   0    0.50    1.40
  -9  27   0    3.20    1.70
   9  27   0    0.40    1.20
   0 -28   0    0.90    1.40
   0  28   0    1.70    1.40
  -1  28   0    0.20    1.40
  -1 -28   0    0.00    1.50
   1 -28   0    0.40    1.40
   1  28   0    1.00    1.30
   2  28   0    0.70    1.40
  -2 -28   0    0.30    1.40
  -2  28   0   -1.90    1.40
   2 -28   0    0.10    1.20
   3 -28   0   -0.50    1.20
  -3  28   0   -0.10    1.50
   3  28   0    3.30    1.60
  -4 -28   0    4.70    1.70
   4  28   0    6.50    1.70
   4 -28   0    1.80    1.40
  -4  28   0    2.10    1.40
   5 -28   0    0.70    1.40
  -5  28   0    1.90    1.50
   5  28   0    0.30    1.20
  -5 -28   0    3.10    1.30
  -6  28   0    0.40    1.40
   6  28   0   -0.30    1.20
  -2   0  -1   27.40    2.80
   2   0   1   27.50    2.80
  -2   0  -1   22.10    1.60
   2   0   1   26.60    1.70
   2   0  -1   25.70    1.60
   2   0   1   23.90    1.60
   3   0   1   22.50    1.50
  -3   0  -1   20.30    1.40
   3   0   1   20.90    2.90
   3   0   1   19.90    1.40
   3   0  -1   21.00    1.40
  -3   0  -1   20.70    2.90
  -4   0  -1  118.69    9.00
   4   0   1  118.29    7.10
   4   0  -1  113.99    7.20
  -4   0  -1  100.49    7.10
   4   0   1  113.89    8.80
   4   0   1  113.39    7.20
  -6   0  -1  268.27   18.00
   6   0  -1  289.67   18.20
   6   0   1  308.87   18.20
   6   0   1  298.77   20.10
  -6   0  -1  263.07   20.10
  -7   0  -1   38.30    5.80
   7   0  -1   32.00    2.20
   7   0   1   25.50    4.30
   7   0   1   31.00    2.30
  -7   0  -1   28.10    2.00
   8   0   1   58.99    3.80
   8   0   1   55.49    6.10
  -8   0  -1   61.19    6.90
  -8   0  -1   50.29    3.60
   8   0  -1   55.19    3.80
   9   0   1   40.10    3.00
   9   0  -1   41.60    3.00
  10   0   1    1.90    3.30
  10   0  -1    5.10    0.90
 -10   0  -1    3.60    0.60
 -10   0  -1   10.00    4.10
 -11   0  -1   28.00    4.60
  11   0  -1   11.10    1.70
 -11   0  -1   15.00    1.20
  11   0   1   16.00    2.30
  12   0   1  188.38   12.60
  12   0  -1  204.18   12.70
 -12   0  -1  188.98   12.40
 -13   0  -1   90.79    6.30
  13   0  -1  100.09    6.60
  13   0   1   99.89    6.70
  14   0  -1  104.99    7.40
  14   0  -1   97.19    7.20
  14   0   1  105.39    7.20
  14   0   1  110.79    7.20
 -14   0  -1  104.79    6.80
  15   0   1    6.10    1.20
  15   0  -1    6.20    1.10
  15   0  -1    6.80    1.50
  15   0  -1    8.20    1.50
  15   0   1    9.90    1.60
  16   0   1   22.50    2.80
  16   0  -1   28.10    2.60
  16   0   1   33.70    3.00
  16   0  -1   28.70    2.80
  16   0  -1   27.20    2.80
  16   0  -1   29.10    2.80
  17   0   1   14.10    1.90
  17   0  -1   18.20    2.50
  17   0  -1   20.60    1.90
  17   0   1   18.60    2.40
  17   0  -1   13.80    1.90
  17   0   1   16.00    2.20
  17   0  -1   21.00    2.50
  18   0  -1    3.50    1.70
  18   0  -1    4.50    1.10
  18   0  -1    0.00    1.30
  18   0   1    1.10    1.50
  18   0   1    1.60    1.20
  18   0   1    1.40    1.00
  18   0   1    1.40    1.40
  18   0  -1    3.10    1.10
  19   0  -1   44.60    3.60
  19   0   1   38.80    3.60
  19   0  -1   48.10    4.30
  19   0  -1   47.20    4.40
  19   0  -1   47.40    3.60
  19   0   1   49.99    4.30
  20   0   1   22.90    2.50
  20   0  -1   28.30    3.20
  20   0  -1   24.10    3.40
  20   0   1   31.40    3.50
  20   0  -1   26.00    2.60
  20   0  -1   24.10    2.60
  21   0   1    9.20    1.50
  21   0  -1    5.60    1.40
  21   0  -1   11.80    2.40
  21   0  -1    5.60    1.50
  22   0   1   15.20    2.60
  22   0  -1   13.80    2.50
  22   0  -1   16.80    2.10
  22   0  -1   14.40    1.90
  22   0   1   14.40    2.00
  23   0   1    9.30    2.10
  23   0  -1   10.20    2.30
  23   0   1   11.30    1.70
  24   0  -1   -0.30    1.60
  24   0   1   -0.30    1.20
  24   0  -1    0.80    1.10
  24   0   1    0.20    1.70
  25   0   1    1.50    1.30
  25   0  -1    1.40    1.60
  25   0  -1   -0.30    1.10
  25   0   1   -1.00    1.40
  26   0   1    3.30    1.70
  26   0   1    1.10    1.20
  26   0  -1    2.40    1.70
  26   0  -1    2.10    1.30
  27   0  -1    3.90    2.40
  27   0   1    4.90    2.00
  27   0   1    4.00    1.70
  27   0  -1    2.70    1.60
  28   0   1    0.20    1.70
  28   0  -1   -1.00    1.00
  28   0  -1    1.10    1.40
  -1  -1  -1  369.36   23.40
  -1   1   1  358.86   23.40
  -1  -1  -1  375.66   24.80
   1   1  -1  370.76   24.30
   1   1   1  387.06   23.40
   1  -1  -1  369.06   24.40
  -1   1  -1  370.56   24.60
   2   1  -1  103.09    7.00
  -2   1   1  117.29    7.00
  -2   1   1  112.49    7.90
   2   1  -1  117.19    7.80
   2   1  -1  114.29    7.70
  -2  -1  -1  118.69    8.70
   2  -1   1  114.39    7.00
   2   1  -1  101.69    6.90
   2  -1   1  104.69    7.00
  -2  -1  -1  103.49    7.00
   2  -1   1  102.89    7.00
   2  -1   1  109.69    8.50
  -2   1  -1  120.99    8.50
  -2  -1   1  104.39    7.00
   2   1   1  115.99    7.00
   2   1   1  111.79    7.00
  -2   1  -1   93.09    7.00
   2  -1  -1  109.99    7.00
   2   1   1  114.59    8.60
   2  -1  -1  116.29    6.90
   2  -1  -1  122.09    7.80
  -3   1   1   87.69    6.00
  -3  -1  -1   72.49    5.10
   3  -1   1   81.29    6.70
   3  -1   1   71.89    5.00
   3  -1   1   79.69    5.10
   3   1  -1   81.89    5.90
  -3   1   1   87.59    5.00
  -3  -1  -1   94.59    7.10
   3   1  -1   70.59    5.10
   3  -1  -1   78.49    5.10
  -3  -1   1   81.59    5.00
   3   1   1   78.89    5.00
  -3   1  -1   84.29    6.70
   3   1   1   87.99    7.00
   3   1   1   76.09    5.10
   3   1   1   89.19    5.10
   3  -1  -1   76.09    5.80
  -3   1  -1   68.79    5.00
  -4   1   1  422.76   25.90
   4  -1   1  406.06   25.90
   4  -1   1  383.26   26.00
   4   1  -1  381.76   26.00
   4  -1   1  411.36   27.70
   4   1  -1  433.66   26.80
  -4  -1  -1  394.86   25.90
  -4   1   1  461.85   26.80
  -4  -1  -1  442.16   28.10
  -4   1   1  449.95   26.90
  -4  -1   1  375.26   25.90
   4   1   1  427.26   27.90
  -4   1  -1  378.26   25.90
   4  -1  -1  398.16   26.00
   4   1   1  428.86   26.00
  -4   1  -1  428.56   27.90
   4   1   1  402.96   25.90
   5   1  -1  570.04   39.00
   5  -1   1  601.24   38.80
   5  -1   1  641.34   40.90
  -5   1   1  695.63   39.70
  -5  -1  -1  589.04   38.90
  -5  -1  -1  634.44   41.20
   5  -1   1  617.64   39.00
   5   1  -1  564.64   39.70
  -5   1   1  661.73   38.80
  -5   1   1  650.93   39.60
   5  -1   1  591.14   38.80
   5   1   1  641.04   39.00
  -5   1  -1  562.64   38.90
   5   1   1  669.73   38.80
   5   1   1  610.34   38.80
   5  -1  -1  605.24   38.90
  -5   1  -1  584.94   40.90
   5   1   1  699.33   41.20
  -5  -1   1  564.34   38.80
   6   1  -1   77.19    5.40
  -6  -1  -1   82.29    5.30
  -6  -1  -1   90.39    8.20
  -6   1   1   88.89    5.30
  -6   1   1   92.29    6.10
   6  -1   1   82.29    7.70
   6  -1   1   81.29    5.50
  -6   1   1   83.99    6.00
   6   1   1   88.69    5.50
  -6   1  -1   79.19    5.30
   6   1   1   77.09    7.60
  -6   1  -1   82.99    7.70
  -6  -1   1   73.79    5.30
   6  -1  -1   87.49    5.50
  -7  -1  -1   79.59    5.40
  -7   1   1   90.09    5.40
   7  -1   1   90.39    5.60
   7  -1   1   93.99    8.10
   7   1  -1   81.79    5.60
   7   1   1   93.29    8.00
   7   1   1   88.49    5.60
  -7   1  -1   71.79    5.40
  -7  -1   1   82.49    5.40
   7  -1  -1   88.49    5.60
  -8   1   1  138.29    8.40
   8  -1   1  133.49    8.70
   8   1  -1  127.79    8.60
  -8  -1  -1  126.69    8.50
   8  -1   1  116.99   10.90
  -8  -1  -1  137.19   11.80
   8   1   1  138.29   11.00
   8   1   1  150.78    8.70
  -8   1  -1  127.39   11.40
  -8   1  -1  122.69    8.50
  -8  -1   1  126.59    8.40
   8  -1  -1  144.39    8.60
  -9  -1  -1   22.00    1.60
   9   1  -1   24.60    2.00
  -9  -1  -1   18.20    4.80
   9  -1   1   22.90    4.60
   9  -1   1   23.60    2.00
   9   1   1   30.10    4.80
  -9  -1   1   23.60    1.60
   9  -1  -1   25.00    2.00
   9   1   1   27.30    2.10
  -9   1  -1   13.20    4.50
  -9   1  -1   20.80    1.60
 -10  -1  -1   89.29    8.80
 -10   1   1   75.39    4.90
  10   1  -1   76.39    5.20
  10  -1   1   76.59    5.20
 -10  -1  -1   70.59    4.90
 -10  -1   1   70.39    4.90
  10  -1  -1   77.09    5.20
  10   1   1   76.19    7.90
 -10   1  -1   71.09    4.90
  10   1   1   85.19    5.20
 -10   1  -1   85.29    8.80
 -11  -1  -1   10.70    0.90
 -11   1   1    8.40    0.80
  11  -1   1    7.30    1.30
 -11  -1  -1    5.40    3.80
  11   1  -1    9.40    1.50
  11   1   1    8.60    1.30
 -11   1  -1   10.70    0.90
 -11   1  -1    1.60    4.30
  11   1   1   10.70    3.70
  12   1  -1  444.76   28.10
 -12  -1  -1  423.36   27.90
  12  -1   1  455.25   28.20
 -12   1  -1  393.16   27.90
  12   1   1  497.05   28.20
  12  -1  -1  437.16   28.10
  13  -1   1   98.39    6.40
 -13  -1  -1   87.39    6.00
  13   1  -1   88.79    6.30
  13   1   1   97.79    6.40
 -13   1  -1   82.89    6.00
  13  -1  -1   97.79    6.40
  14  -1   1   35.30    2.90
  14  -1   1   36.00    3.00
  14   1  -1   29.90    2.80
 -14  -1  -1   31.30    2.40
  14  -1  -1   35.10    2.90
  14   1   1   24.70    2.90
  14  -1  -1   36.00    2.90
  14   1   1   31.80    2.90
 -14   1  -1   30.40    2.30
  15  -1   1   35.10    3.00
  15  -1   1   39.10    3.40
  15  -1   1   43.60    3.50
  15   1  -1   42.20    3.30
  15   1  -1   40.20    3.40
  15  -1  -1   37.60    3.30
  15  -1  -1   38.20    4.30
  15   1   1   39.50    3.40
  15   1   1   42.40    3.40
  15  -1  -1   35.90    3.00
  16   1  -1   10.30    1.70
  16   1  -1    5.80    1.20
  16   1  -1    8.00    1.50
  16  -1   1    5.70    1.20
  16  -1   1    8.50    1.70
  16   1  -1    5.90    1.20
  16  -1   1    9.80    1.70
  16  -1  -1   10.40    1.70
  16   1   1    9.10    1.30
  16  -1  -1    8.30    1.30
  16   1   1    8.60    1.60
  16  -1  -1    9.70    1.70
  16   1   1    9.90    1.60
  17   1  -1   15.80    2.40
  17  -1   1   12.10    1.80
  17  -1   1   13.80    2.00
  17   1  -1   16.20    2.20
  17   1  -1   12.40    1.70
  17  -1   1   17.80    2.30
  17   1   1   16.50    2.60
  17  -1  -1   15.10    2.10
  17   1   1   15.70    1.80
  17  -1  -1   15.30    2.40
  17  -1  -1   13.20    1.80
  17  -1  -1   17.30    1.80
  17   1   1   16.90    2.50
  18   1  -1   29.70    3.20
  18  -1   1   28.60    2.60
  18  -1   1   28.70    3.20
  18   1  -1   30.40    2.60
  18   1  -1   29.40    3.20
  18   1  -1   29.10    2.50
  18  -1  -1   26.20    2.60
  18   1   1   21.40    2.60
  18   1   1   30.30    2.50
  18  -1  -1   28.30    3.50
  18  -1  -1   22.40    2.50
  18  -1  -1   25.50    3.10
  18   1   1   31.50    3.20
  19  -1   1   16.80    2.60
  19  -1   1   22.70    3.10
  19   1  -1   21.70    2.10
  19   1  -1   14.80    2.00
  19  -1   1   15.70    2.10
  19   1  -1   14.70    2.40
  19  -1  -1   15.70    2.10
  19   1   1   20.50    2.20
  19  -1  -1   19.30    2.60
  19  -1  -1   16.10    2.60
  19   1   1   21.40    2.70
  19  -1  -1   13.10    1.90
  19   1   1   16.70    2.10
  20   1  -1   24.40    2.50
  20   1  -1   27.20    3.20
  20  -1   1   21.70    2.60
  20   1  -1   21.20    2.40
  20  -1   1   32.30    3.50
  20   1   1   25.20    3.30
  20  -1  -1   25.10    3.10
  20  -1  -1   20.60    2.50
  20  -1  -1   29.80    2.60
  20  -1  -1   21.50    3.30
  21  -1   1   25.80    3.50
  21   1  -1   17.70    2.30
  21   1  -1   25.80    3.50
  21   1  -1   22.00    2.40
  21  -1   1   19.50    2.50
  21  -1  -1   19.70    2.50
  21  -1  -1   23.40    3.10
  21   1   1   25.80    3.40
  21   1   1   19.20    2.40
  21  -1  -1   20.90    2.40
  21  -1  -1   29.10    3.60
  22   1  -1    4.00    1.30
  22  -1   1    3.90    2.00
  22   1  -1    2.70    1.80
  22   1  -1    2.60    1.30
  22  -1   1    4.10    1.50
  22  -1  -1    4.40    1.90
  22   1   1    6.40    2.10
  22   1   1    2.20    1.20
  22  -1  -1    5.70    1.40
  22  -1  -1    2.90    1.30
  23   1  -1   10.30    1.70
  23  -1   1   15.20    1.90
  23   1  -1   12.70    2.40
  23  -1   1   11.10    2.30
  23  -1  -1   10.10    1.70
  23   1   1    9.10    1.60
  23   1   1   12.40    2.20
  23  -1  -1   12.40    2.50
  24  -1   1    3.80    1.90
  24  -1   1    3.10    1.30
  24   1  -1    1.90    1.10
  24   1  -1    2.00    1.60
  24   1   1    3.40    1.30
  24  -1  -1    4.80    1.40
  24  -1  -1    3.60    1.80
  24   1   1    6.20    2.00
  25   1  -1    3.40    1.60
  25  -1   1    2.50    1.80
  25   1  -1    2.80    1.30
  25  -1   1    1.80    1.30
  25   1   1    1.10    1.30
  25  -1  -1    2.60    1.70
  25   1   1    3.40    1.60
  25  -1  -1    0.00    1.10
  26  -1   1    2.10    1.40
  26  -1   1    0.00    1.50
  26   1  -1   -1.20    1.40
  26   1  -1   -0.30    1.20
  26   1   1    2.50    1.20
  26  -1  -1    1.60    1.30
  26   1   1    2.50    1.60
  26  -1  -1    0.30    1.60
  27  -1   1    7.70    1.80
  27   1  -1    5.40    1.60
  27  -1   1    4.60    1.60
  27  -1  -1    8.30    1.60
  27   1   1    7.10    1.80
  27  -1  -1    4.30    1.70
  28  -1   1    0.40    1.30
  28   1  -1    0.20    1.30
  28  -1  -1    0.20    1.70
  28   1   1   -0.80    1.10
  28  -1  -1   -0.70    1.10
   0   2  -1  116.89    8.40
   0  -2   1   95.89    6.40
   0   2   1  103.69    6.50
   0   2  -1   95.49    6.50
   0   2  -1   99.79    6.40
   0  -2   1   99.59    6.50
   0  -2  -1   98.69    6.50
   0   2   1  116.59    8.50
   0  -2  -1  110.89    8.30
   1  -2   1  303.17   20.50
   1   2  -1  282.07   18.50
  -1   2   1  316.77   20.40
   1   2  -1  317.97   20.40
  -1  -2  -1  292.87   18.60
  -1  -2  -1  324.37   20.70
   1  -2   1  296.17   18.50
   1  -2   1  287.37   18.50
  -1   2   1  263.07   18.60
   1   2   1  323.77   20.80
   1  -2  -1  317.67   20.30
  -1   2  -1  325.97   20.60
  -1   2  -1  284.67   18.60
   1  -2  -1  282.87   18.50
   1  -2  -1  294.87   18.50
  -1  -2   1  267.37   18.50
   1   2   1  264.07   18.60
   2   2  -1   15.50    2.60
   2   2  -1   14.40    1.10
  -2   2   1   19.00    1.10
   2  -2   1   16.60    1.10
   2   2  -1   13.40    1.10
  -2   2   1   17.30    2.80
  -2  -2  -1   15.30    3.10
   2   2  -1   15.50    1.10
   2  -2   1   14.80    1.10
  -2  -2  -1   18.00    1.10
  -2  -2   1   15.90    2.70
   2  -2  -1   15.30    1.10
  -2  -2   1   13.70    1.10
   2  -2  -1   15.70    1.10
  -2   2  -1   15.50    1.10
   2  -2  -1   15.80    2.60
  -2  -2   1   17.60    1.10
   2  -2  -1   18.80    1.10
  -2   2  -1   16.70    3.00
   3  -2   1  109.79    8.70
   3   2  -1  102.79    7.90
   3   2  -1   92.99    6.30
   3  -2   1   95.09    6.40
   3   2  -1  106.19    6.30
  -3   2  -1  105.09    8.60
  -3   2  -1   94.19    6.30
  -3  -2   1  101.89    7.90
   4   2  -1  991.30   60.99
  -4   2   1  903.91   59.29
  -4   2   1 1037.90   61.09
   4   2  -1  903.41   59.19
   4  -2   1  945.31   59.29
   4  -2   1  934.51   61.59
   4   2  -1  906.21   59.29
  -4  -2  -1 1077.69   62.19
  -4  -2  -1  949.01   59.29
   4  -2   1  886.61   59.29
  -4   2   1  957.90   61.09
   4   2  -1  875.21   59.19
   4  -2  -1  932.81   59.29
   4  -2  -1  920.01   59.29
  -4   2  -1 1034.70   61.89
   4   2   1  945.01   59.29
   4   2   1  881.31   59.29
  -4  -2   1  942.21   60.69
   4   2   1 1016.60   62.09
  -4   2  -1  876.81   59.29
   5  -2   1  342.67   23.20
   5  -2   1  342.57   20.80
   5   2  -1  314.27   20.70
   5   2  -1  317.77   22.40
   5  -2   1  289.37   20.60
   5   2   1  367.86   23.60
  -5  -2   1  345.87   22.20
  -5   2  -1  313.57   20.70
  -5   2  -1  337.37   23.30
  -5  -2   1  323.07   20.60
   6  -2   1  201.08   13.10
   6  -2   1  203.38   12.90
   6   2  -1  203.08   13.10
  -6  -2  -1  221.88   16.10
   6  -2   1  190.28   12.90
  -6  -2  -1  219.38   13.00
  -6   2   1  198.98   13.00
   6  -2   1  193.88   15.60
  -6   2   1  217.58   14.80
   6   2  -1  209.48   14.70
   6   2   1  205.68   15.90
  -6   2  -1  218.58   15.90
   6   2   1  200.08   12.90
  -6   2  -1  192.58   13.00
  -6  -2   1  203.48   15.50
   6   2   1  195.38   12.90
   6  -2  -1  225.98   13.10
   7   2  -1  455.55   30.50
  -7   2   1  519.15   32.10
   7  -2   1  433.06   30.60
  -7  -2  -1  535.15   34.00
   7   2  -1  497.35   31.90
  -7  -2  -1  474.25   30.50
  -7   2   1  521.65   32.20
   7   2   1  504.05   34.20
  -7   2  -1  501.25   33.50
   7  -2  -1  455.15   30.60
  -7  -2   1  495.45   30.40
   7   2   1  495.65   30.60
  -7   2  -1  429.46   30.50
  -8   2   1   78.89    7.00
   8  -2   1   91.79    8.90
   8   2  -1   83.69    5.50
   8   2  -1   75.89    6.60
  -8  -2  -1   75.59    5.30
   8  -2   1   90.59    5.60
  -8   2   1   75.49    5.30
  -8  -2  -1  100.09    9.30
  -8   2   1   85.49    7.20
  -8  -2   1   81.29    5.30
  -8   2  -1   90.79    9.00
   8   2   1   94.29    8.70
  -8   2  -1   76.49    5.30
   8   2   1   85.79    5.50
   8  -2  -1   86.69    5.50
   9  -2   1   81.89    5.30
  -9  -2  -1   70.99    5.10
  -9   2   1   78.29    5.00
   9   2  -1   76.59    5.30
  -9  -2  -1   92.59    9.50
   9  -2  -1   75.39    5.30
  -9   2  -1   84.69    9.00
   9   2   1   84.69    8.70
  -9  -2   1   77.19    5.00
   9   2   1   88.19    5.30
  -9   2  -1   72.79    5.10
 -10  -2  -1  107.19   10.40
  10  -2   1  102.89    6.50
 -10   2   1   97.59    6.20
  10   2  -1  100.09    6.50
 -10  -2  -1   90.59    6.30
 -10  -2   1   99.99    6.20
 -10   2  -1   91.89    6.30
 -10   2  -1   89.19   10.10
  10  -2  -1   91.39    6.50
  10   2   1   93.69    9.50
 -10   2  -1  108.09   10.70
  10   2   1   97.59    6.50
 -11  -2  -1   62.89    3.80
  11   2  -1   51.79    4.00
  11  -2   1   46.10    4.10
 -11   2   1   61.09    3.70
 -11  -2  -1   51.29    7.20
  11   2   1   58.19    7.40
 -11  -2   1   56.99    3.70
 -11   2  -1   46.90    3.70
 -11   2  -1   48.20    8.10
  11  -2  -1   64.09    4.10
  11   2   1   65.49    4.20
  12   2  -1  122.39    8.70
  12  -2   1  138.49    8.70
 -12   2   1  128.39    8.30
 -12  -2  -1  127.99    8.40
 -12  -2  -1  128.99   11.10
 -12   2  -1  125.99    8.40
  12  -2  -1  129.79    8.70
 -12   2  -1  124.89   12.30
  12   2   1  142.19    8.70
 -12   2  -1  132.09   11.60
  12   2   1  142.99   12.50
 -12  -2   1  125.49    8.30
  13   2  -1   47.00    4.20
  13  -2   1   66.19    4.40
 -13   2   1   59.99    3.80
 -13  -2  -1   59.09    3.90
  13  -2  -1   57.39    4.30
 -14  -2  -1   12.50    1.20
  14   2  -1    7.80    1.30
  14  -2   1   15.00    1.90
  14  -2   1    8.80    1.40
  14  -2   1   10.80    1.70
 -14   2  -1   10.10    1.10
  14  -2  -1    9.60    1.40
  14   2   1   12.80    1.70
  14  -2  -1   11.20    1.70
  14  -2  -1    9.30    1.40
  15  -2   1   57.49    4.30
  15   2  -1   48.90    4.10
  15  -2   1   54.09    4.30
  15  -2   1   50.39    3.90
  15   2  -1   52.69    4.10
  15   2   1   59.79    4.30
  15  -2  -1   44.90    4.20
  15  -2  -1   57.29    4.20
  15   2   1   54.29    4.10
  15  -2  -1   51.19    4.20
  16  -2   1   20.70    2.60
  16   2  -1   16.80    2.40
  16  -2   1   18.80    2.60
  16  -2  -1   19.10    2.10
  16  -2  -1   22.00    2.50
  16   2   1   19.70    2.00
  16  -2  -1   25.40    2.60
  16   2   1   25.60    2.60
  17   2  -1   39.00    3.60
  17   2  -1   42.20    3.20
  17  -2   1   40.90    3.70
  17   2  -1   38.20    3.10
  17   2  -1   37.80    3.50
  17  -2   1   36.10    3.70
  17  -2   1   39.10    3.20
  17   2   1   42.20    3.20
  17  -2  -1   34.90    3.10
  17   2   1   37.70    3.10
  17  -2  -1   39.20    3.60
  17   2   1   41.90    3.70
  17  -2  -1   42.80    3.70
  17  -2  -1   44.00    3.30
  18  -2   1    7.80    2.00
  18   2  -1    4.60    1.20
  18  -2   1    6.80    1.90
  18  -2   1    7.20    1.40
  18   2  -1    5.70    1.30
  18   2  -1    8.20    1.70
  18   2  -1    7.20    1.80
  18  -2  -1   10.00    1.50
  18  -2  -1    7.90    1.40
  18  -2  -1   14.00    2.20
  18   2   1   11.00    1.90
  18   2   1   12.50    1.70
  18  -2  -1   15.20    3.00
  19   2  -1    5.40    1.30
  19  -2   1    7.70    2.00
  19  -2   1   10.20    2.10
  19   2  -1    6.10    2.40
  19   2  -1    5.50    1.30
  19   2   1   11.20    2.50
  19   2   1    6.70    1.40
  19  -2  -1   11.10    2.10
  19  -2  -1    8.10    1.80
  19   2   1    6.60    1.50
  20   2  -1   31.50    3.00
  20  -2   1   34.10    3.80
  20  -2   1   40.10    3.80
  20  -2   1   35.10    3.10
  20   2  -1   28.70    3.60
  20  -2  -1   34.00    3.70
  20  -2  -1   32.00    3.00
  20  -2  -1   35.90    3.90
  20  -2  -1   38.10    3.20
  20   2   1   32.80    3.20
  20   2   1   31.40    3.40
  20   2   1   37.90    3.70
  21  -2   1    4.00    1.40
  21   2  -1    3.70    1.90
  21  -2   1    3.00    2.00
  21   2  -1    3.60    1.20
  21   2  -1    5.60    1.30
  21  -2  -1    6.60    2.10
  21  -2  -1    4.20    1.30
  21  -2  -1    7.50    2.10
  21  -2  -1    3.10    1.30
  21   2   1    2.60    1.90
  21   2   1    5.00    1.30
  22   2  -1   14.10    1.90
  22   2  -1   12.90    2.30
  22   2  -1   12.10    1.60
  22  -2   1   13.00    2.50
  22  -2   1    9.60    1.70
  22  -2  -1   12.70    1.70
  22  -2  -1   13.40    2.50
  22   2   1   11.60    1.70
  22  -2  -1   11.40    1.80
  22   2   1   10.10    2.20
  23   2  -1    4.00    1.80
  23  -2   1    4.80    2.10
  23   2  -1    4.80    1.30
  23  -2   1    2.90    1.40
  23   2  -1    1.80    1.30
  23  -2  -1    5.60    1.40
  23  -2  -1    4.30    2.00
  23   2   1    4.00    1.40
  23   2   1    3.50    1.80
  24  -2   1   15.30    2.00
  24  -2   1   11.20    2.20
  24   2  -1   10.00    1.60
  24   2  -1   13.10    2.30
  24  -2  -1   17.30    2.70
  24   2   1   11.50    2.20
  24  -2  -1    9.40    1.70
  24   2   1   13.00    1.70
  25  -2   1    1.50    1.80
  25   2  -1    2.50    1.20
  25  -2   1    0.90    1.30
  25   2  -1    2.80    1.60
  25  -2  -1   -0.10    1.20
  25   2   1    1.90    1.60
  25  -2  -1    1.40    1.90
  25   2   1    1.20    1.00
  26  -2   1    1.40    1.80
  26   2  -1    0.50    1.50
  26   2  -1   -1.50    0.90
  26  -2   1    1.30    1.30
  26  -2  -1    1.70    1.70
  26   2   1    1.80    1.40
  26  -2  -1    2.50    1.40
  27  -2   1   -0.50    1.20
  27  -2   1   -0.30    1.60
  27   2  -1    0.40    1.30
  27  -2  -1   -0.20    1.20
  27  -2  -1    0.00    1.60
  27   2   1    0.30    1.30
  28  -2   1    3.40    2.70
  28   2  -1    0.20    1.20
  28  -2  -1    2.90    2.50
  28  -2  -1    1.20    1.20
  28   2   1    1.20    1.20
   0  -3  -1  214.68   14.50
   0   3   1  236.48   17.10
   0  -3  -1  257.97   17.30
   0   3  -1  222.98   16.80
   0   3  -1  249.68   17.40
   0   3  -1  253.57   14.50
   0   3   1  234.58   14.60
   0  -3   1  212.78   14.50
   0   3  -1  209.98   14.60
   0  -3  -1  240.28   14.50
   0  -3   1  218.08   14.50
   1  -3   1  169.08   11.00
  -1  -3  -1  172.78   13.60
  -1  -3  -1  165.08   11.00
  -1   3   1  185.88   13.60
   1  -3   1  185.58   11.00
   1   3  -1  178.98   13.20
  -1   3   1  154.98   11.00
   1   3  -1  173.88   11.00
  -1   3  -1  185.78   13.80
   1   3   1  168.58   13.60
  -1   3  -1  193.48   13.60
   1  -3  -1  184.38   13.40
   1  -3  -1  173.68   11.00
   1  -3  -1  174.08   11.00
  -1   3  -1  170.98   11.00
   1   3   1  160.68   11.00
  -1  -3   1  180.38   13.40
  -1  -3   1  169.08   11.00
  -2   3   1  403.06   26.60
  -2  -3  -1  409.96   27.00
   2  -3   1  367.46   24.10
   2   3  -1  369.06   24.10
  -2   3   1  378.86   24.10
   2  -3   1  371.86   24.10
  -2  -3  -1  391.16   24.10
  -2   3  -1  373.16   24.10
   2   3   1  399.36   27.00
   2  -3  -1  361.76   24.00
  -2  -3   1  411.86   26.40
  -2   3  -1  419.06   27.10
   2   3   1  354.96   24.10
  -2  -3   1  365.46   24.00
   2  -3  -1  358.86   24.10
   2  -3  -1  414.26   26.50
  -2  -3   1  382.76   24.00
   3   3  -1 1370.06   95.19
  -3   3   1 1528.65   95.69
   3   3  -1 1410.76   93.09
  -3  -3  -1 1574.94   96.29
  -3  -3   1 1437.66   95.29
   3  -3  -1 1519.75   95.29
  -3   3  -1 1545.05   96.09
  -4   3   1 2162.08  136.29
  -4  -3  -1 2348.76  137.19
   4   3  -1 2005.80  135.99
   4   3  -1 1952.40  133.79
  -4  -3   1 2132.99  135.99
   4  -3  -1 2013.20  133.79
  -4   3  -1 2286.07  136.99
   4   3   1 2163.38  137.29
   5   3  -1  227.78   16.10
  -5   3   1  258.87   18.70
  -5   3   1  249.78   16.20
   5   3  -1  270.97   18.80
  -5  -3  -1  276.67   16.20
   5  -3   1  255.17   16.20
   5   3  -1  249.48   16.20
  -5   3   1  269.97   19.00
   5   3  -1  219.98   16.10
  -5  -3  -1  300.97   19.90
  -5   3  -1  281.57   19.60
   5   3   1  256.07   19.60
  -5  -3   1  274.07   18.60
  -5   3  -1  256.27   16.20
  -5  -3   1  239.88   16.10
   5  -3  -1  278.17   16.20
   5  -3  -1  226.78   16.10
   6   3  -1   36.20    2.50
   6  -3   1   37.90    2.60
  -6  -3  -1   34.10    2.40
  -6   3   1   45.90    5.70
  -6  -3  -1   30.40    5.80
   6  -3   1   31.80    2.40
   6   3  -1   43.80    6.90
  -6   3   1   35.00    5.60
  -6   3   1   33.10    2.40
   6   3   1   31.00    5.80
   6  -3  -1   37.40    2.50
  -6   3  -1   36.10    2.40
  -6   3  -1   32.50    5.70
  -6  -3   1   42.60    5.40
  -7  -3  -1  106.69    6.40
  -7  -3  -1  108.39   10.60
   7   3  -1   93.69    6.40
  -7   3   1   94.79    6.30
   7  -3   1   92.19    6.40
  -7   3   1  119.79    9.50
  -7   3   1  106.69    9.50
   7   3  -1   96.29    9.30
   7  -3   1   91.19    6.30
   7  -3   1   99.59    6.50
   7   3   1  112.69    6.50
   7   3   1   95.09    6.30
   7   3   1   89.19    6.30
   7  -3  -1  103.69    6.50
  -7   3  -1   98.49    6.40
  -7  -3   1   91.49    6.30
  -7   3  -1  107.49   10.30
   7   3   1   94.49   10.20
  -7  -3   1  115.19    9.20
   8   3  -1   26.60    2.10
   8   3  -1   22.90    4.60
  -8   3   1   26.30    4.80
  -8   3   1   33.20    5.50
  -8  -3  -1   33.00    6.30
   8  -3   1   27.30    2.20
  -8   3   1   27.40    1.90
   8   3   1   29.40    5.80
  -8  -3   1   25.20    1.80
  -8   3  -1   30.90    5.90
   8  -3  -1   29.20    2.10
  -8   3  -1   26.40    1.90
  -8   3  -1   25.80    5.70
  -9  -3  -1   17.50    1.30
   9  -3   1   17.40    1.70
  -9   3   1   17.10    1.30
  -9  -3  -1   18.90    5.50
   9   3  -1   18.00    1.60
   9   3  -1   19.40    3.80
  -9   3   1   22.30    4.40
  -9   3   1   18.80    4.10
   9   3   1   14.20    4.90
  -9  -3   1   14.40    1.20
   9   3   1   18.30    1.70
  -9   3  -1   16.20    1.30
   9  -3  -1   17.90    1.70
  -9   3  -1   19.90    5.40
  -9   3  -1   21.00    5.20
 -10  -3  -1  755.52   50.19
  10   3  -1  813.02   51.39
  10   3  -1  783.62   51.29
  10   3  -1  766.62   50.29
 -10   3   1  767.62   50.19
  10  -3   1  782.52   50.39
 -10  -3  -1  847.92   53.99
 -10   3   1  797.02   51.99
 -10   3   1  817.32   51.99
  10   3   1  787.72   53.59
 -10  -3   1  783.72   50.19
 -10   3  -1  806.52   55.49
  10  -3  -1  825.42   50.39
  10   3   1  878.21   50.39
 -10   3  -1  826.82   54.19
 -10   3  -1  727.13   50.19
 -11  -3  -1   27.00    1.90
 -11   3   1   24.90    1.80
  11   3  -1   24.70    2.30
 -11  -3  -1   21.40    6.20
  11  -3   1   25.30    2.30
  11   3   1   27.50    2.40
 -11   3  -1   14.80    6.20
  11   3   1   25.20    5.90
 -11   3  -1   25.90    6.40
  11  -3  -1   26.50    2.30
 -11   3  -1   23.60    1.90
 -12  -3  -1  325.77   22.80
 -12   3   1  324.27   19.30
  12  -3   1  294.37   19.60
  12   3  -1  290.67   19.90
 -12  -3  -1  305.47   19.40
  12  -3  -1  339.77   19.70
 -12   3  -1  307.67   23.10
  12   3   1  248.28   22.00
 -12   3  -1  311.77   23.70
  12   3   1  318.87   19.60
 -12   3  -1  282.57   19.40
  13   3  -1   37.40    3.40
  13  -3   1   42.00    3.50
 -13  -3  -1   47.40    3.10
  13  -3   1   42.10    3.70
 -13   3  -1   33.90    6.70
 -13   3  -1   41.10    3.00
 -13   3  -1   47.20    6.70
  13  -3  -1   52.39    3.50
  14  -3   1    9.70    1.30
  14  -3   1    8.10    1.50
  14   3  -1    9.50    1.50
  14  -3   1    8.00    1.40
 -14  -3  -1    8.90    1.20
  14  -3  -1    9.40    1.60
 -14   3  -1    5.80    0.90
  14  -3  -1    8.70    1.40
  14  -3  -1    9.10    1.30
  15   3  -1   50.79    4.00
  15  -3   1   54.59    3.80
  15   3  -1   42.50    3.90
  15  -3   1   51.99    4.10
  15  -3   1   51.09    4.10
  15  -3  -1   52.79    4.10
  15  -3  -1   55.09    3.90
  15  -3  -1   51.49    4.10
  15   3   1   52.79    4.10
  16  -3   1    2.10    1.40
  16  -3   1    4.00    1.10
  16   3  -1    2.50    1.40
  16  -3   1    5.30    1.40
  16   3  -1    6.30    1.10
  16   3  -1    4.90    1.00
  16   3  -1    3.60    1.30
  16  -3  -1    4.60    1.10
  16  -3  -1    4.90    1.30
  16  -3  -1    7.40    1.60
  16   3   1    6.40    1.50
  16  -3  -1    4.80    1.10
  17  -3   1   43.10    3.90
  17   3  -1   42.40    3.50
  17  -3   1   44.90    3.60
  17  -3   1   51.39    4.10
  17   3  -1   47.90    3.80
  17  -3  -1   41.00    3.90
  17  -3  -1   49.00    4.00
  17   3   1   44.20    3.50
  17   3   1   55.49    4.00
  17   3   1   40.70    3.40
  17  -3  -1   42.50    3.50
  17  -3  -1   45.20    3.60
  18  -3   1   24.80    3.00
  18  -3   1   19.90    2.30
  18   3  -1   23.90    2.80
  18  -3   1   23.90    3.00
  18   3  -1   24.60    2.30
  18   3  -1   22.10    2.10
  18   3   1   18.20    2.20
  18  -3  -1   22.10    2.40
  18   3   1   17.90    2.20
  18   3   1   19.70    2.70
  18  -3  -1   21.10    2.80
  18  -3  -1   21.20    2.90
  18  -3  -1   21.50    2.20
  19  -3   1   17.10    2.40
  19   3  -1   20.30    2.30
  19  -3   1   21.50    3.20
  19   3  -1   17.20    2.70
  19   3  -1   21.20    2.20
  19  -3   1   21.80    3.10
  19   3   1   24.90    2.40
  19  -3  -1   21.70    3.10
  19  -3  -1   20.90    2.50
  19  -3  -1   23.50    2.30
  19   3   1   20.20    2.20
  19  -3  -1   21.20    3.10
  20  -3   1   25.10    3.40
  20   3  -1   20.00    2.30
  20  -3   1   24.30    2.60
  20   3  -1   26.00    3.10
  20  -3   1   25.00    3.40
  20   3  -1   22.90    2.80
  20  -3  -1   29.70    3.20
  20  -3  -1   22.70    3.30
  20   3   1   22.40    2.40
  20  -3  -1   22.50    2.60
  20  -3  -1   25.90    2.40
  20   3   1   22.50    2.60
  20   3   1   22.30    3.10
  21   3  -1    3.70    1.30
  21   3  -1    2.90    1.20
  21  -3   1    2.80    1.40
  21   3  -1    4.50    1.90
  21  -3   1    3.70    2.10
  21  -3  -1    4.00    2.10
  21  -3  -1    5.60    1.30
  21   3   1    3.80    1.90
  21  -3  -1    3.30    1.50
  21  -3  -1    3.10    1.90
  21   3   1    5.60    1.30
  22   3  -1    6.00    1.90
  22  -3   1    3.70    1.50
  22   3  -1    7.80    1.40
  22  -3   1    8.00    2.20
  22   3  -1    5.10    1.30
  22   3   1    9.50    2.00
  22  -3  -1    7.00    2.00
  22  -3  -1    5.40    2.10
  22  -3  -1    6.60    1.50
  22   3   1    5.00    1.40
  22  -3  -1    3.00    1.50
  23  -3   1   10.60    1.80
  23   3  -1   18.80    2.10
  23   3  -1   13.50    2.30
  23   3  -1   12.20    1.70
  23  -3   1   16.00    2.70
  23  -3  -1    9.80    1.80
  23  -3  -1   17.40    2.80
  23   3   1   13.10    2.20
  23   3   1   19.10    2.20
  24  -3   1   31.80    3.70
  24   3  -1   30.40    3.30
  24  -3   1   26.80    3.00
  24   3   1   30.50    3.30
  24  -3  -1   32.50    3.80
  24  -3  -1   28.10    3.00
  25  -3   1    7.70    2.20
  25  -3   1    8.10    1.70
  25   3  -1    6.00    1.60
  25   3   1    7.90    1.70
  25  -3  -1    6.40    1.60
  25  -3  -1    4.90    2.00
  26  -3   1    3.30    1.80
  26   3  -1    4.50    1.50
  26  -3   1    5.20    1.50
  26   3   1    7.70    1.70
  26  -3  -1    5.30    1.90
  26  -3  -1    2.40    1.40
  27   3  -1    2.80    1.30
  27  -3   1    1.40    1.30
  27  -3   1    0.80    1.50
  27  -3  -1    2.80    1.70
  27   3   1    1.50    1.30
  27  -3  -1    0.70    1.30
  28   3  -1    1.50    1.20
  28  -3   1   -0.70    1.40
  28  -3   1   -0.10    1.10
  28  -3  -1    1.40    1.70
  28  -3  -1    0.40    1.20
  28   3   1    0.70    1.10
   0  -4  -1  147.59    9.40
   0  -4   1  148.29    9.40
   0   4   1  145.49   12.70
   0   4   1  133.89    9.50
   0  -4   1  145.49    9.40
   0  -4  -1  161.18   12.80
   0  -4  -1  161.68    9.40
   0   4  -1  159.28   12.60
   0   4  -1  143.29    9.50
   1  -4   1  373.86   23.80
   1  -4   1  401.16   23.80
   1   4  -1  387.76   26.90
  -1   4   1  338.37   23.90
  -1   4   1  400.56   27.30
   1   4  -1  355.66   23.80
  -1  -4  -1  338.77   23.80
  -1  -4  -1  432.06   27.50
   1  -4  -1  390.76   23.80
   1   4   1  341.97   23.90
  -1  -4   1  362.26   23.70
  -1  -4   1  437.86   27.20
  -1  -4   1  363.96   23.80
  -1   4  -1  348.47   23.80
   1   4   1  395.56   27.40
  -1   4  -1  397.96   27.10
   1  -4  -1  361.26   23.80
  -1   4  -1  436.26   28.00
   1  -4  -1  392.26   27.00
   2   4  -1 1967.40  143.29
  -2  -4  -1 2205.08  143.99
  -2   4   1 2254.67  145.69
   2   4   1 2191.88  144.09
  -2  -4   1 2320.77  143.59
  -2   4  -1 2266.67  143.89
   2  -4  -1 2282.17  143.59
  -2   4  -1 2418.46  144.49
  -3   4   1 2398.06  147.89
   3   4  -1 2006.30  147.39
  -3  -4  -1 2460.85  148.39
  -3  -4   1 2330.57  147.49
   3  -4  -1 2244.48  147.19
  -3   4  -1 2414.96  148.19
  -3   4  -1 2247.48  147.79
  -4  -4  -1 2981.20  178.98
   4   4  -1 2722.33  177.98
  -4   4   1 2676.73  178.08
  -4   4  -1 2740.53  178.58
   4  -4  -1 2757.52  177.78
  -4  -4   1 2867.71  177.98
   4   4   1 2780.02  179.08
  -4   4  -1 2751.32  178.38
   5   4  -1  509.85   34.40
   5   4  -1  472.95   30.90
  -5  -4  -1  538.05   35.30
  -5   4   1  490.75   34.30
   5   4  -1  471.85   30.90
  -5   4   1  550.24   35.00
   5   4  -1  496.55   30.90
  -5  -4  -1  501.65   31.00
  -5   4   1  473.45   31.00
   5  -4   1  469.25   30.90
   5  -4   1  451.55   31.00
  -5   4  -1  523.05   34.90
  -5   4  -1  490.15   31.00
  -5   4  -1  518.75   35.10
   5  -4  -1  464.95   30.90
   5  -4  -1  473.85   31.00
   5   4   1  461.55   30.90
  -5  -4   1  470.75   30.90
   5   4   1  519.15   35.50
   5  -4  -1  492.05   31.00
  -5  -4   1  529.35   34.20
  -6  -4  -1  761.62   48.60
   6   4  -1  765.12   51.99
   6  -4   1  696.43   48.50
  -6   4   1  781.82   51.99
  -6   4   1  776.62   48.60
  -6  -4  -1  856.61   52.99
   6   4  -1  650.53   48.50
   6  -4   1  739.73   48.60
  -6   4   1  827.42   52.19
  -6   4  -1  822.62   52.89
   6  -4  -1  776.62   48.60
  -6   4  -1  747.03   48.50
   6   4   1  708.33   48.50
  -6   4  -1  818.42   52.59
  -6  -4   1  868.31   51.89
   6   4   1  841.02   53.39
  -6  -4   1  746.93   48.50
  -7   4   1   37.60    7.10
   7  -4   1   29.10    2.20
  -7   4   1   39.40    6.50
  -7  -4  -1   39.30    2.30
   7   4  -1   36.70    6.40
   7  -4   1   33.80    2.50
   7   4  -1   32.50    2.40
   7  -4   1   31.70    2.30
  -7  -4  -1   30.50    6.50
  -7   4   1   35.10    2.30
   7  -4  -1   28.40    2.10
   7   4   1   36.80    7.00
  -7   4  -1   39.50    7.20
  -7   4  -1   32.50    2.30
  -7   4  -1   35.10    6.80
   7  -4  -1   34.30    2.40
  -7  -4   1   33.20    2.20
   7   4   1   32.60    2.20
   8  -4   1  135.59    9.20
  -8   4   1  173.18   13.60
   8  -4   1  149.29    9.40
   8   4  -1  145.89    9.30
   8  -4   1  135.19    9.20
   8   4  -1  145.89   13.40
  -8  -4  -1  144.99    9.30
  -8   4   1  148.59   13.30
  -8   4   1  135.49    9.20
  -8   4  -1  161.68   14.20
  -8  -4   1  134.59    9.20
  -8   4  -1  159.28   15.80
   8   4   1  165.98   14.40
  -8  -4   1  154.28   13.20
   8   4   1  144.69    9.10
  -8   4  -1  134.79    9.20
   8   4   1  134.89    9.20
   8  -4  -1  158.38    9.40
   9   4  -1  189.38   15.50
  -9  -4  -1  179.28   11.60
   9   4  -1  180.98   11.70
  -9   4   1  175.18   15.50
  -9   4   1  172.28   11.60
  -9   4   1  191.88   15.60
  -9  -4  -1  202.48   16.90
   9  -4   1  187.28   11.80
  -9  -4   1  170.68   11.60
   9   4   1  199.48   17.00
  -9   4  -1  186.08   16.60
  -9   4  -1  177.28   11.60
   9  -4  -1  184.08   11.80
  -9   4  -1  175.08   16.40
 -10  -4  -1   32.10    6.90
  10   4  -1   22.70    5.30
 -10  -4  -1   21.40    1.70
  10  -4   1   16.20    2.10
  10   4  -1   22.90    2.00
 -10   4   1   20.40    1.60
  10   4  -1   19.60    5.30
 -10   4   1   25.20    5.80
  10   4   1   17.90    6.20
 -10  -4   1   19.60    1.50
 -10   4  -1   23.40    1.70
  10  -4  -1   19.80    2.20
 -10   4  -1   28.70    7.00
 -10   4  -1   23.40    6.50
  11  -4   1    9.80    1.40
  11   4  -1   16.60    4.20
 -11  -4  -1   11.50    1.10
 -11  -4  -1   13.80    6.10
 -11   4   1   10.30    4.70
 -11   4   1    2.00    5.10
  11   4  -1    8.80    4.20
  11   4  -1   10.90    1.60
 -11   4   1    7.40    0.90
  11  -4  -1   10.90    1.60
 -11  -4   1    7.40    0.90
 -11   4  -1    9.80    6.30
 -11   4  -1    9.00    1.10
  11   4   1   13.30    6.10
 -11   4  -1   16.90    6.50
 -12   4   1   30.40    2.30
  12  -4   1   31.20    2.80
  12   4  -1   32.50    2.70
 -12  -4  -1   31.00    2.30
 -12  -4  -1   34.70    7.60
 -12  -4   1   31.20    2.20
 -12   4  -1   32.60    2.40
  12  -4  -1   33.90    2.80
 -12   4  -1   21.50    7.80
  12   4   1   26.40    7.10
 -12   4  -1   28.10    8.10
  13   4  -1   46.50    3.50
  13  -4   1   44.90    3.60
 -13   4   1   45.80    3.10
  13  -4   1   40.20    3.80
  13  -4   1   42.90    3.60
 -13  -4  -1   47.30    3.20
 -13  -4   1   42.40    3.10
  13  -4  -1   51.89    3.70
 -13   4  -1   42.60    8.90
  13  -4  -1   48.50    3.60
 -13   4  -1   46.00    3.20
  13   4   1   68.29    9.20
  13  -4  -1   40.60    3.50
  14   4  -1   35.70    3.10
 -14  -4  -1   33.00    2.70
  14  -4   1   39.80    3.00
  14  -4   1   40.00    3.30
 -14   4   1   42.90    2.90
 -14   4  -1   32.30    2.70
  14  -4  -1   39.40    3.00
  15  -4   1    1.40    1.30
  15   4  -1    2.20    1.20
  15  -4   1    4.60    1.10
  15  -4   1    3.20    1.40
  15   4  -1    2.80    0.90
  15  -4  -1    6.70    1.40
  15  -4  -1    4.60    1.10
  15   4   1    1.30    1.20
  15  -4  -1    3.50    1.30
 -15   4  -1    3.10    1.20
  16  -4   1   14.30    2.00
  16  -4   1   11.70    1.90
  16   4  -1    9.10    1.70
  16  -4   1   12.50    1.60
  16  -4  -1   14.30    2.20
  16   4   1    8.80    1.70
  16  -4  -1   11.70    1.90
  16  -4  -1    9.20    1.40
  16  -4  -1   13.20    1.80
  16   4   1   10.30    1.50
  17   4  -1   29.20    2.50
  17   4  -1   26.60    2.80
  17  -4   1   20.30    2.40
  17  -4   1   31.20    3.10
  17   4  -1   20.90    2.40
  17  -4   1   21.10    2.90
  17  -4  -1   24.20    2.50
  17  -4  -1   31.60    3.10
  17  -4  -1   32.50    3.10
  17   4   1   31.50    2.90
  17   4   1   24.70    2.50
  17   4   1   29.50    3.10
  18   4  -1   16.10    2.30
  18  -4   1   18.00    2.10
  18  -4   1   16.80    3.00
  18   4  -1   15.20    1.80
  18  -4   1   16.80    2.30
  18   4  -1   16.60    2.10
  18  -4  -1   15.60    2.30
  18  -4  -1   15.00    2.10
  18   4   1   14.70    2.00
  18  -4  -1   19.50    2.00
  18   4   1   13.10    2.10
  18   4   1   19.20    2.10
  19  -4   1   41.00    3.90
  19  -4   1   38.60    3.40
  19   4  -1   37.80    3.60
  19   4  -1   45.80    3.40
  19   4  -1   31.00    3.20
  19  -4   1   39.30    4.00
  19   4   1   40.20    3.20
  19   4   1   33.30    3.30
  19  -4  -1   41.70    4.00
  19  -4  -1   49.30    4.10
  19  -4  -1   36.60    3.20
  19  -4  -1   37.60    3.30
  20   4  -1   -0.90    1.10
  20   4  -1    2.80    1.60
  20  -4   1    1.60    1.50
  20  -4   1    0.80    1.30
  20  -4   1    0.20    1.80
  20   4  -1    0.60    1.10
  20   4   1    3.70    1.30
  20  -4  -1    4.30    1.80
  20  -4  -1    1.80    1.10
  20  -4  -1    4.30    1.40
  20   4   1    2.40    1.30
  21  -4   1   10.00    1.70
  21  -4   1   10.60    2.30
  21  -4   1   12.30    2.50
  21   4  -1   11.80    1.70
  21   4  -1    8.70    1.60
  21   4  -1    9.20    2.00
  21   4   1    8.70    1.60
  21  -4  -1   11.40    1.90
  21   4   1   10.30    1.70
  21  -4  -1   13.70    2.50
  21  -4  -1   11.30    2.10
  21   4   1   14.40    2.20
  21  -4  -1    8.50    1.60
  22   4  -1    5.00    1.40
  22  -4   1    7.40    1.80
  22   4  -1    5.00    1.70
  22  -4   1    6.10    2.30
  22   4  -1    6.50    1.40
  22  -4  -1    5.80    2.10
  22  -4  -1    7.80    2.20
  22   4   1    3.10    1.90
  22  -4  -1    4.40    1.50
  22   4   1    8.50    2.00
  23   4  -1    3.30    1.70
  23   4  -1    9.30    1.50
  23  -4   1    4.50    3.00
  23  -4   1    6.20    1.60
  23  -4  -1   11.90    2.90
  23  -4  -1    6.30    1.60
  23   4   1    7.20    1.80
  24  -4   1    7.10    1.70
  24   4  -1    4.50    1.60
  24  -4   1    4.30    2.20
  24  -4  -1    4.20    1.60
  24   4   1    4.00    1.50
  24  -4  -1    4.80    2.10
  25  -4   1   17.10    2.70
  25   4  -1   19.90    2.60
  25  -4   1   17.60    2.30
  25   4   1   21.30    2.60
  25  -4  -1   16.60    2.60
  25  -4  -1   21.00    2.60
  26   4  -1    1.00    1.30
  26  -4   1    0.90    1.60
  26  -4   1    1.20    1.40
  26   4   1   -0.30    1.20
  26  -4  -1    1.10    1.40
  26  -4  -1   -1.60    1.60
  27   4  -1    3.10    1.40
  27  -4   1    3.50    1.50
  27  -4   1    3.10    1.60
  27  -4  -1    3.20    1.70
  27   4   1    3.60    1.70
  27  -4  -1    2.20    1.30
  28  -4  -1    1.90    1.30
   0   5  -1  242.68   15.50
   0  -5   1  224.18   15.40
   0   5   1  268.67   20.10
   0  -5  -1  248.38   15.40
   0  -5  -1  240.98   15.50
   0  -5  -1  264.67   19.60
   0  -5   1  242.58   15.40
   0   5  -1  273.47   19.70
   0   5   1  225.88   15.50
   1  -5   1  253.37   16.40
   1   5  -1  283.77   20.50
  -1   5   1  214.98   16.60
  -1   5   1  299.37   22.40
  -1  -5  -1  306.67   21.20
  -1  -5  -1  239.38   16.40
   1  -5   1  239.88   16.40
   1   5  -1  259.37   16.50
  -1   5  -1  303.47   21.40
   1   5   1  278.47   16.50
  -1  -5   1  302.67   20.70
   1   5   1  289.97   21.00
   1  -5  -1  239.78   16.40
   1  -5  -1  251.97   16.40
   1  -5  -1  270.57   20.30
  -1  -5   1  248.08   16.30
  -1   5  -1  267.97   20.40
  -1   5  -1  237.48   16.40
  -2   5   1   92.39   10.80
   2   5  -1  101.59    6.50
   2  -5   1  104.59    6.50
   2  -5   1   94.39    6.40
   2   5  -1   94.29    9.90
  -2  -5  -1  102.99   10.50
  -2  -5  -1  106.89    6.60
  -2  -5   1  121.99   10.60
  -2   5  -1   94.89    6.50
   2  -5  -1  106.59    6.40
  -2  -5   1   86.19    6.40
   2  -5  -1   90.99    9.80
   2   5   1  100.09    6.50
  -2   5  -1  109.59   11.20
   2   5   1  104.09   11.20
  -2   5  -1  112.79   10.80
  -3  -5  -1  718.73   47.60
   3   5  -1  770.02   47.40
  -3   5   1  754.42   51.49
   3  -5   1  703.33   47.30
  -3  -5  -1  822.32   51.99
   3  -5   1  725.43   47.30
  -3   5   1  710.93   47.40
   3   5   1  748.13   47.40
  -3  -5   1  832.52   51.49
   3  -5  -1  719.33   47.30
   3  -5  -1  765.62   50.99
  -3   5  -1  771.22   51.59
  -3   5  -1  814.12   52.19
   3  -5  -1  773.12   47.30
  -3  -5   1  706.23   47.30
   3   5   1  747.63   51.79
   4  -5   1  454.75   30.50
   4   5  -1  468.55   30.50
   4  -5   1  500.85   30.50
   4   5  -1  505.35   34.70
  -4  -5  -1  484.55   34.90
  -4   5   1  458.15   30.60
  -4   5   1  528.85   35.10
  -4  -5   1  541.35   34.70
   4  -5  -1  506.35   34.40
  -4   5  -1  458.65   30.60
   4   5   1  497.65   30.60
  -4   5  -1  544.25   35.30
  -4   5  -1  527.45   35.50
   4  -5  -1  441.26   30.50
   4  -5  -1  446.16   30.50
  -4  -5   1  449.46   30.50
  -5   5   1  232.38   16.10
  -5   5   1  282.97   21.20
   5  -5   1  254.87   16.10
   5   5  -1  286.87   20.70
   5  -5   1  253.17   16.10
  -5   5   1  261.07   20.50
   5   5  -1  235.38   16.00
  -5  -5  -1  269.47   20.80
   5   5   1  270.17   21.60
  -5  -5   1  245.48   16.10
   5  -5  -1  243.68   16.00
  -5   5  -1  262.07   20.60
   5  -5  -1  231.68   16.10
  -5   5  -1  243.08   16.10
  -5  -5   1  282.57   20.30
  -5   5  -1  286.97   21.30
   5   5   1  250.37   16.10
   6   5  -1   82.89    5.90
   6   5  -1   92.49   10.50
  -6   5   1  102.99   10.80
  -6  -5  -1  116.69   11.70
  -6   5   1   89.09    6.00
  -6  -5  -1   91.19    6.00
   6  -5   1   95.39    6.00
   6  -5   1   94.09    5.90
  -6   5   1   91.59   11.30
   6   5   1   90.09    5.90
  -6   5  -1  109.59   11.50
  -6   5  -1   84.29    6.00
   6   5   1  110.39   12.30
  -6   5  -1  115.49   11.60
   6  -5  -1   90.39    5.90
  -6  -5   1   87.89    5.90
  -6  -5   1   94.79   10.50
   6  -5  -1   88.79    6.00
   7  -5   1  103.39    7.10
  -7  -5  -1  126.59   12.70
  -7   5   1  117.49   12.40
  -7   5   1  101.29    7.00
   7   5  -1  130.59   12.80
   7   5  -1  104.19    6.90
  -7  -5  -1  103.19    7.00
  -7   5   1  117.99   12.00
   7  -5   1  112.49    7.00
   7   5   1  103.79    6.90
  -7  -5   1  118.09   11.80
   7  -5  -1  110.99    7.10
   7  -5  -1  106.49    6.90
  -7   5  -1  114.89   12.40
  -7  -5   1  104.09    6.90
   7   5   1  101.59   12.50
  -7   5  -1  104.29    7.00
  -7   5  -1  125.79   12.70
  -8   5   1   24.70    6.50
   8  -5   1   20.80    1.90
   8  -5   1   17.20    1.70
  -8  -5  -1   20.90    1.60
   8   5  -1   16.80    6.30
  -8   5   1   21.10    1.60
  -8  -5  -1   29.20    7.00
  -8   5   1   25.80    6.30
   8  -5   1   21.60    1.60
  -8  -5   1   20.70    6.10
  -8   5  -1   29.00    7.00
   8  -5  -1   20.90    1.40
   8  -5  -1   20.40    1.80
  -8  -5   1   21.70    1.60
  -8   5  -1   28.70    6.90
   8   5   1   19.40    1.50
  -8   5  -1   21.90    1.70
  -9   5   1   16.80    1.40
   9  -5   1   18.10    1.30
  -9   5   1   23.80    6.50
  -9   5   1   20.40    7.60
   9  -5   1   17.80    1.80
   9  -5   1   18.50    1.30
  -9  -5  -1   18.20    1.40
   9   5  -1   13.20    6.40
  -9  -5  -1   25.00    7.00
   9  -5  -1   17.80    1.80
   9   5   1   15.60    1.20
   9   5   1   10.00    6.80
   9   5   1   16.40    1.20
  -9   5  -1   22.20    7.50
  -9  -5   1   17.40    1.40
  -9   5  -1   15.70    1.40
 -10   5   1   20.70    1.70
  10   5  -1   18.90    6.60
 -10  -5  -1   18.90    7.20
 -10   5   1   23.50    6.90
  10   5  -1    8.70    6.50
 -10  -5  -1   20.20    1.70
  10  -5   1   22.80    2.10
 -10   5   1   32.40    7.20
 -10   5  -1   21.70    1.70
  10   5   1   16.10    7.30
 -10   5  -1   23.10    7.90
  10  -5  -1   22.10    2.00
 -10   5  -1   32.10    7.70
 -10  -5   1   19.80    1.60
  11   5  -1  112.89   12.60
  11  -5   1  110.89    7.20
 -11   5   1  124.19   13.90
 -11  -5  -1  105.69    7.00
 -11  -5  -1  108.39   14.40
 -11   5   1  103.49    6.90
  11   5  -1  103.19   12.20
 -11   5   1  108.79   12.90
  11  -5  -1  110.79    7.20
 -11   5  -1  122.39   14.40
  11   5   1   91.29   13.70
 -11  -5   1  107.29    6.90
 -11   5  -1   89.79   14.60
 -11   5  -1   97.79    7.00
  12  -5   1    7.50    1.30
 -12  -5  -1    9.10    1.10
 -12   5   1   11.60    1.10
 -12   5   1   17.20    6.20
  12   5  -1    5.00    5.60
 -12  -5  -1   17.50    7.40
 -12   5   1   -2.10    6.90
 -12   5  -1   18.30    8.00
  12  -5  -1   13.40    1.70
 -12   5  -1   10.80    8.00
 -12   5  -1    8.40    1.20
  12   5   1   -3.00    7.50
 -12  -5   1   11.30    1.00
  13  -5   1   44.70    3.80
 -13   5   1   49.70    3.40
  13  -5   1   49.00    3.90
  13  -5   1   49.70    3.70
  13  -5  -1   53.09    3.90
 -13   5  -1   54.89   11.30
 -13   5  -1   52.69   16.80
 -13  -5   1   47.30    3.40
  13  -5  -1   54.89    3.90
  13  -5  -1   46.90    3.70
 -13   5  -1   47.90    3.50
  14  -5   1   13.70    1.90
  14  -5   1   16.50    1.90
 -14   5   1   16.50    1.50
  14  -5   1   14.70    2.10
  14   5   1   19.90    7.80
  14  -5  -1   14.30    1.90
 -14   5  -1   25.00    9.10
 -14   5  -1   16.70    1.60
  14  -5  -1   18.20    1.90
  14  -5  -1   16.00    2.10
  14   5   1   24.40    7.10
 -14   5  -1    8.40    9.40
 -14  -5   1   13.80    1.40
  15  -5   1   14.30    1.80
 -15  -5  -1   15.60    1.70
  15  -5   1   18.90    2.30
  15   5  -1   17.50    2.10
  15  -5   1   15.10    2.20
  15   5  -1   12.10    1.80
 -15   5  -1   14.00    1.60
  15  -5  -1   19.00    2.30
  15  -5  -1   15.10    2.20
  15   5   1   15.30    2.00
  15  -5  -1   13.60    1.90
  16  -5   1    1.00    1.40
  16  -5   1    2.70    1.50
  16  -5   1    0.80    1.00
  16   5  -1   -0.70    0.90
  16  -5  -1    0.60    1.00
  16  -5  -1   -0.20    0.80
  16  -5  -1    2.80    1.30
  16   5   1    2.10    1.00
  16  -5  -1    2.10    1.40
  16   5   1   -0.10    1.10
  17   5  -1   31.40    3.20
  17  -5   1   35.20    3.10
  17   5  -1   33.70    3.30
  17  -5   1   40.20    3.60
  17   5  -1   40.80    3.20
  17   5   1   40.80    3.10
  17  -5  -1   38.00    3.20
  17   5   1   35.10    3.20
  17  -5  -1   38.30    3.60
  17  -5  -1   33.90    4.50
  17  -5  -1   32.80    2.90
  18  -5   1   16.00    2.30
  18  -5   1   16.40    3.00
  18   5  -1   17.20    2.00
  18   5  -1   14.90    2.10
  18  -5   1    9.90    2.20
  18   5  -1   14.90    2.00
  18  -5  -1   21.20    3.00
  18   5   1   13.40    1.80
  18  -5  -1   15.30    2.20
  18  -5  -1   14.50    1.90
  18  -5  -1   18.00    2.70
  18   5   1   15.40    2.30
  19  -5   1   23.80    2.90
  19   5  -1   28.10    3.10
  19   5  -1   30.80    2.90
  19   5  -1   28.30    3.50
  19  -5   1   32.60    3.50
  19  -5   1   26.00    3.60
  19  -5  -1   31.90    3.50
  19   5   1   34.00    2.90
  19  -5  -1   31.90    2.80
  19  -5  -1   36.70    3.60
  19  -5  -1   27.10    3.00
  20  -5   1   14.80    2.00
  20  -5   1   13.30    2.30
  20   5  -1   14.00    2.20
  20   5  -1   19.10    2.20
  20  -5   1   17.00    2.70
  20  -5  -1   18.20    2.70
  20  -5  -1   17.40    2.40
  20  -5  -1   16.80    2.10
  20   5   1   17.40    2.50
  20  -5  -1   17.60    2.70
  20   5   1   14.70    2.20
  21  -5   1    4.80    2.00
  21  -5   1   -1.60    1.90
  21  -5   1    0.70    1.30
  21   5  -1    3.90    1.60
  21   5  -1    1.60    1.20
  21   5   1    2.30    1.30
  21  -5  -1    2.00    1.30
  21  -5  -1    3.10    1.80
  21   5   1    3.30    1.60
  21  -5  -1    1.00    1.20
  21  -5  -1    2.70    2.00
  22  -5   1   81.39    6.50
  22   5  -1   86.99    6.00
  22  -5   1   81.99    6.10
  22   5  -1   75.49    6.00
  22  -5  -1   81.59    6.10
  22   5   1   83.19    6.10
  22  -5  -1   82.49    6.60
  22  -5  -1   78.39    6.60
  23   5  -1    1.00    1.40
  23   5  -1    1.20    1.20
  23  -5   1    0.10    2.80
  23  -5  -1    4.30    2.60
  23   5   1    0.40    1.40
  23  -5  -1   -0.20    1.70
  24   5  -1   10.10    1.80
  24  -5   1   10.70    2.40
  24  -5   1   10.50    2.00
  24  -5  -1   10.00    1.90
  24  -5  -1    7.70    2.30
  24   5   1   12.80    1.90
  25  -5   1    1.10    1.40
  25  -5   1    0.00    1.90
  25   5  -1    1.30    1.30
  25  -5  -1   -0.60    1.40
  25   5   1   -0.30    1.20
  25  -5  -1    0.30    1.80
  26   5  -1    4.80    1.20
  26  -5   1    4.10    1.80
  26  -5   1    2.20    1.40
  26   5   1    3.80    1.30
  26  -5  -1    3.60    1.90
  26  -5  -1    3.70    1.60
  27   5  -1    2.70    1.10
  27  -5   1    0.90    1.40
  27  -5   1    1.00    1.50
  27  -5  -1   -0.20    1.30
  27  -5  -1    0.90    1.60
   0  -6  -1  169.38   10.90
   0   6   1  176.28   11.10
   0   6   1  177.28   16.10
   0  -6  -1  174.88   11.00
   0  -6   1  172.58   10.90
   0   6  -1  183.58   15.80
   0   6  -1  174.28   11.10
   0  -6   1  159.98   11.00
   1   6  -1   79.09    9.50
   1   6  -1   73.79    4.90
  -1  -6  -1   73.49    4.70
  -1   6   1   80.19    5.00
   1  -6   1   75.59    4.80
  -1  -6  -1   72.79    4.90
   1  -6   1   72.79    4.80
  -1   6   1   76.49   10.00
  -1  -6  -1   73.89    9.60
  -1   6  -1   77.69    9.90
   1   6   1   72.99    4.90
   1  -6  -1   77.39    4.80
  -1  -6   1   70.29    4.70
   1   6   1   70.89    9.60
  -1  -6   1   92.19    9.90
  -1   6  -1   72.89    4.90
  -1  -6   1   73.39    4.80
   1  -6  -1   67.29    9.50
   1  -6  -1   68.99    4.80
   2   6  -1  129.29   13.20
   2  -6   1  138.99    8.80
   2   6  -1  136.89    8.90
   2  -6   1  134.39    8.80
  -2  -6  -1  170.88   14.70
  -2  -6  -1  132.49    8.80
  -2   6   1  133.09    8.90
  -2   6   1  151.38   14.20
   2   6   1  145.69    8.90
  -2   6  -1  172.28   15.50
  -2   6  -1  145.59   13.80
  -2  -6   1  142.09   13.70
   2  -6  -1  140.09    8.80
   2  -6  -1  139.99   13.30
   2  -6  -1  131.79    8.80
  -2  -6   1  134.49    8.70
  -2  -6   1  133.09    8.80
  -2   6  -1  131.09    8.90
   2   6   1  134.99   14.30
   3  -6   1  437.26   28.70
   3  -6   1  457.25   28.70
  -3  -6  -1  475.05   33.90
  -3  -6  -1  446.26   28.70
   3   6  -1  452.35   33.30
   3   6  -1  436.56   28.70
  -3   6   1  436.76   28.80
  -3   6   1  486.25   34.10
   3   6   1  462.45   28.80
   3   6   1  451.15   33.90
   3  -6  -1  450.55   28.70
  -3  -6   1  493.55   33.70
   3  -6  -1  438.66   32.90
  -3   6  -1  435.96   28.80
  -3   6  -1  496.15   34.40
  -3   6  -1  486.45   34.00
  -3  -6   1  447.86   28.70
   3  -6  -1  447.46   28.70
  -4   6   1  150.78    9.70
  -4   6   1  168.88   15.40
  -4  -6  -1  169.68   15.70
  -4  -6  -1  147.69    9.60
   4   6  -1  149.29    9.60
   4  -6   1  155.58    9.60
   4  -6   1  141.19    9.60
   4  -6  -1  146.79    9.60
  -4  -6   1  162.78   14.70
   4   6   1  153.88   15.50
   4  -6  -1  139.89    9.60
  -4   6  -1  163.38   15.50
   4  -6  -1  159.58   14.50
  -4   6  -1  143.99    9.70
   4   6   1  150.18    9.70
  -4  -6   1  147.49    9.60
  -4   6  -1  155.08   14.90
   5  -6   1   38.60    2.70
  -5   6   1   38.30    2.80
   5   6  -1   37.00    2.60
   5  -6   1   40.40    2.70
  -5   6   1   22.00    7.00
  -5  -6  -1   35.00    7.60
  -5  -6  -1   39.30    2.70
  -5   6  -1   30.80    7.50
   5  -6  -1   38.30    2.60
  -5   6  -1   27.00    6.90
  -5  -6   1   25.20    6.40
   5   6   1   16.40    7.70
   5  -6  -1   40.50    2.70
  -5   6  -1   37.60    2.70
   5   6   1   40.70    2.70
  -6  -6  -1   97.19   12.00
   6  -6   1   84.99    5.90
   6  -6   1   92.59    5.80
  -6   6   1   86.99   11.70
  -6  -6  -1   93.79    5.90
   6   6  -1   87.89   11.40
  -6   6   1   77.79    6.30
  -6   6   1   83.89   11.70
   6   6  -1   88.39    5.80
   6   6   1   70.49   12.50
  -6   6  -1   84.59   12.30
  -6  -6   1   94.89    6.20
   6   6   1   91.29    5.90
   6  -6  -1   93.19    5.80
  -6   6  -1   89.69   12.20
  -6   6  -1   91.89    5.90
   6  -6  -1   87.19    5.90
  -6  -6   1   89.09   11.20
   7  -6   1  299.97   19.60
  -7   6   1  341.47   26.10
   7   6  -1  327.97   25.50
   7  -6   1  296.17   19.70
  -7   6   1  322.37   20.10
   7   6  -1  300.37   19.50
  -7  -6  -1  337.87   25.80
  -7   6   1  336.97   25.60
   7  -6  -1  302.27   19.70
  -7   6  -1  311.77   25.70
  -7  -6   1  300.67   19.60
  -7   6  -1  293.97   19.60
   7   6   1  309.37   26.40
   7   6   1  304.57   19.60
   7  -6  -1  302.57   19.50
  -7  -6   1  318.47   24.80
  -7   6  -1  296.67   25.50
   8  -6   1   50.69    3.50
   8   6  -1   53.59    9.70
   8   6  -1   42.40    3.20
  -8  -6  -1   60.79    9.90
  -8   6   1   55.99   11.20
   8  -6   1   48.60    3.30
   8   6  -1   48.00    3.10
  -8   6   1   40.00    3.30
  -8   6   1   51.19    9.40
  -8   6  -1   40.40    9.40
  -8   6  -1   49.80    3.30
   8   6   1   34.90    9.50
   8   6   1   51.39    3.20
   8  -6  -1   47.30    3.20
  -8   6  -1   55.09    9.80
  -8  -6   1   45.40    3.20
   8  -6  -1   51.59    3.50
   9   6  -1   12.40    7.50
  -9   6   1   10.40    1.30
   9  -6   1   14.00    1.20
  -9   6   1   14.60    7.20
   9  -6   1   18.90    2.50
  -9   6   1   12.50    6.70
  -9  -6  -1    9.40    6.70
   9   6   1   14.00    1.10
  -9   6  -1   11.80    1.30
   9   6   1    2.80    7.70
  -9  -6   1   12.70    1.20
  -9   6  -1    9.70    7.00
 -10  -6  -1   14.20    8.10
 -10   6   1   32.10    8.40
 -10   6   1   31.70    8.30
 -10   6   1   20.60    1.70
  10  -6   1   20.70    2.10
  10  -6   1   20.50    1.50
  10   6  -1   14.60    8.00
  10  -6   1   21.90    1.50
 -10  -6   1   20.70    1.70
  10   6   1   16.90    8.40
 -10   6  -1   14.60    8.40
 -10   6  -1   23.40    8.90
  10  -6  -1   23.00    2.10
 -10   6  -1   22.70    1.80
  11   6  -1    6.40    7.70
  11  -6   1    7.60    1.30
 -11  -6  -1   22.20    8.30
 -11   6   1   10.30    1.10
 -11   6   1    9.60    7.40
 -11   6   1    8.10    8.30
  11   6  -1    4.80    7.30
 -11   6  -1    9.30    1.20
 -11   6  -1    1.90    8.50
 -11  -6   1    9.50    1.00
 -11   6  -1   -5.40    7.90
  11  -6  -1   10.70    1.60
  11   6   1   18.40    8.60
 -12   6   1   38.40    2.90
  12  -6   1   42.30    3.30
 -12   6   1   38.10    9.00
 -12  -6  -1   46.90   10.30
 -12  -6  -1   41.10    2.90
 -12   6   1   40.80   10.50
  12   6  -1   47.50    9.30
  12  -6   1   41.80    3.10
  12   6  -1   34.50    8.80
  12  -6   1   42.30    3.40
 -12   6  -1   33.30   11.10
  12   6   1   42.90   10.60
  12  -6  -1   38.30    3.20
  12  -6  -1   38.20    3.10
 -12  -6   1   41.20    2.90
 -12   6  -1   32.10   10.70
  12  -6  -1   38.10    3.20
  13  -6   1   23.40    2.50
  13  -6   1   25.70    2.50
 -13   6   1   18.30    8.60
  13  -6   1   25.20    2.20
  13   6  -1   30.00    7.50
 -13  -6  -1   23.20    1.90
 -13   6   1   20.80    1.90
  13   6  -1   37.90    7.70
 -13   6   1   34.70    9.80
 -13   6  -1   22.80   11.70
  13  -6  -1   24.50    2.40
 -13   6  -1   22.70    2.00
 -13   6  -1   18.90   10.90
  13  -6  -1   24.70    2.20
 -13  -6   1   22.10    1.90
  13  -6  -1   26.00    2.40
 -14  -6  -1   10.00    1.30
  14  -6   1   12.50    1.80
  14  -6   1   13.90    1.90
  14   6  -1   12.20    1.60
 -14   6   1   13.30    1.40
  14  -6   1   12.00    1.70
  14  -6  -1    8.30    1.50
  14   6   1   10.40   10.50
 -14  -6   1   12.10    1.20
 -14   6  -1    2.20   11.60
  14   6   1   16.70    9.60
  14  -6  -1   10.90    1.60
 -14   6  -1   13.60   11.40
 -14   6  -1    8.10    1.40
  14  -6  -1   13.30    1.90
  15  -6   1    1.00    1.00
  15  -6   1    1.50    1.30
  15  -6   1    1.40    1.30
  15  -6  -1    2.50    1.00
 -15   6  -1    3.30    0.90
  15  -6  -1    2.40    1.30
 -15   6  -1   -4.80   11.00
  15   6   1    3.10    1.10
 -15   6  -1   16.70   11.10
  15  -6  -1    0.80    1.00
  15   6   1    1.70    1.10
  15  -6  -1    1.60    1.20
  16   6  -1   66.69    4.50
  16  -6   1   63.59    4.50
  16  -6   1   56.69    4.70
  16   6  -1   60.99    4.40
  16  -6   1   52.79    4.70
  16   6   1   55.79    4.80
  16  -6  -1   61.19    4.50
  16  -6  -1   62.09    4.70
  16  -6  -1   54.59    4.30
  16  -6  -1   55.49    4.70
  16   6   1   57.59    4.40
  17  -6   1    1.30    1.10
  17  -6   1    0.60    1.40
  17  -6   1    0.60    1.40
  17   6  -1    1.00    1.20
  17   6  -1    1.90    1.00
  17   6   1    1.40    1.30
  17  -6  -1    0.00    1.10
  17  -6  -1   -0.50    1.40
  17   6   1    2.20    1.00
  17  -6  -1    0.40    1.40
  17  -6  -1   -0.30    0.90
  18  -6   1   22.90    3.00
  18   6  -1   17.60    2.40
  18  -6   1   22.70    2.90
  18   6  -1   20.60    2.40
  18  -6   1   18.10    2.40
  18   6   1   21.70    2.30
  18  -6  -1   27.20    2.30
  18  -6  -1   19.10    2.90
  18   6   1   16.70    2.50
  18  -6  -1   21.10    2.50
  18  -6  -1   21.60    2.90
  19  -6   1    6.00    1.80
  19  -6   1    4.50    1.50
  19   6  -1    4.40    1.50
  19  -6   1    4.40    2.00
  19  -6  -1    3.30    1.90
  19  -6  -1    4.20    1.40
  19   6   1    6.40    1.40
  19  -6  -1    6.80    2.00
  19  -6  -1    1.70    1.30
  20  -6   1   13.80    2.50
  20   6  -1   14.40    2.00
  20  -6   1   16.40    2.70
  20  -6   1   15.10    2.10
  20   6  -1    9.40    1.90
  20   6   1   14.70    1.90
  20  -6  -1   15.50    2.50
  20  -6  -1    9.10    2.10
  20   6   1   15.20    2.20
  20  -6  -1   13.60    2.00
  21  -6   1   21.50    3.00
  21   6  -1   16.80    2.20
  21  -6   1   17.20    2.40
  21  -6   1   18.90    2.80
  21   6  -1   17.50    2.30
  21  -6  -1   22.50    3.00
  21  -6  -1   17.30    2.30
  21   6   1   19.40    2.40
  21   6   1   15.00    2.30
  21  -6  -1   19.00    2.40
  21  -6  -1   22.60    3.10
  22  -6   1    2.90    2.00
  22  -6   1    5.40    1.60
  22   6  -1    5.40    1.40
  22   6  -1    5.50    1.60
  22  -6  -1    3.10    1.60
  22  -6  -1    3.00    1.50
  22  -6  -1    6.80    2.20
  22   6   1    5.60    1.60
  23  -6   1    4.00    1.50
  23  -6   1    6.60    2.30
  23   6  -1    4.90    1.90
  23  -6  -1    7.50    2.30
  23  -6  -1    5.80    2.20
  23  -6  -1    6.50    1.70
  24  -6   1    1.90    1.90
  24   6  -1   -0.30    1.20
  24   6  -1    1.00    1.00
  24  -6   1    0.00    1.40
  24   6   1    0.90    1.20
  24  -6  -1    0.30    1.30
  24  -6  -1    1.10    2.00
  25   6  -1    4.10    1.30
  25  -6   1    2.10    1.50
  25  -6   1    3.10    2.00
  25   6   1    6.00    1.40
  25  -6  -1    4.40    2.10
  25  -6  -1    6.80    1.70
  26  -6   1    1.20    1.90
  26  -6   1    1.10    1.40
  26  -6  -1    1.70    1.50
  26  -6  -1    2.10    1.80
  27  -6   1    7.10    1.60
  27  -6   1    7.50    2.00
  27  -6  -1    6.60    1.60
  27  -6  -1    6.20    1.80
   0  -7  -1   23.10    1.70
   0   7  -1   22.70    7.40
   0  -7   1   21.20    1.70
   0  -7  -1   11.60    6.10
   0   7   1   20.40    6.70
   0   7  -1   21.90    1.80
   0  -7   1   21.20    1.50
   0   7   1   21.50    1.90
  -1   7   1   99.29   12.40
  -1   7   1  102.49    6.60
   1   7  -1  101.59    6.60
  -1  -7  -1   96.59    6.50
   1  -7   1  103.79    6.50
  -1  -7  -1  102.89    6.40
   1  -7   1   97.99    6.40
   1   7  -1   81.09   11.40
  -1  -7  -1  114.59   12.60
   1   7   1  103.69    6.60
  -1   7  -1  106.39   12.20
   1  -7  -1  102.09    6.50
  -1  -7   1  101.29    6.40
   1  -7  -1   96.99    6.40
   1   7   1   96.29   12.20
  -1   7  -1   96.19    6.60
   1  -7  -1   85.09   11.50
  -1  -7   1  101.29   11.90
  -1  -7   1  102.29    6.50
   2   7  -1  166.08   10.90
  -2  -7  -1  170.08   10.90
  -2   7   1  168.48   11.00
  -2   7   1  169.58   16.80
   2   7  -1  158.18   16.00
   2  -7   1  174.78   10.80
   2  -7   1  170.28   10.90
  -2  -7  -1  194.08   17.00
  -2  -7   1  166.88   10.90
  -2  -7   1  169.78   10.70
   2   7   1  157.78   16.40
   2   7   1  163.28   11.00
  -2  -7   1  183.68   16.40
   2  -7  -1  165.58   10.80
   2  -7  -1  182.28   16.20
  -2   7  -1  154.58   16.30
   2  -7  -1  170.38   10.90
  -2   7  -1  171.98   11.00
  -2   7  -1  196.48   17.80
  -3   7   1   11.40    1.30
  -3  -7  -1   11.20    1.10
   3   7  -1   16.80    6.30
  -3   7   1   13.10    5.80
   3  -7   1   10.90    1.10
   3   7  -1   10.70    1.20
   3  -7   1    9.80    1.00
  -3  -7  -1    8.20    5.40
  -3   7  -1   -2.40    5.60
   3  -7  -1   11.40    1.10
   3   7   1    5.60    5.00
   3  -7  -1   15.20    5.70
  -3  -7   1   11.40    1.10
  -3  -7   1   17.20    6.00
   3  -7  -1   11.50    1.00
  -3   7  -1    9.70    1.20
   3   7   1    9.60    1.20
  -3  -7   1   10.60    0.70
  -3   7  -1    2.40    5.00
   4   7  -1  284.87   18.10
  -4  -7  -1  297.77   24.10
   4   7  -1  261.37   23.90
  -4   7   1  289.47   24.80
   4  -7   1  278.07   18.10
  -4   7   1  269.57   18.20
  -4  -7  -1  282.67   18.10
   4  -7   1  297.97   18.10
   4   7   1  296.47   18.20
   4  -7  -1  294.27   18.10
  -4   7  -1  282.77   24.30
  -4   7  -1  271.27   18.20
  -4  -7   1  290.87   23.50
  -4  -7   1  275.77   18.10
  -4   7  -1  298.67   24.40
   4  -7  -1  287.97   18.10
   4   7   1  275.67   24.10
   4  -7  -1  299.87   23.90
  -5   7   1  105.99   14.70
  -5  -7  -1  135.49   14.20
   5   7  -1  117.09    7.90
   5   7  -1   89.69   12.90
   5  -7   1  124.29    8.00
  -5  -7  -1  125.29    8.00
  -5   7   1  120.49    8.00
   5  -7   1  128.29    7.90
  -5   7  -1  122.49    8.00
  -5  -7   1  124.99    7.90
  -5  -7   1  129.89   13.50
   5   7   1  130.29    8.00
   5  -7  -1  118.79    7.90
   5  -7  -1  117.39    7.90
  -5   7  -1  122.59   14.30
  -5   7  -1  130.49   14.50
  -6  -7  -1  106.59   13.30
  -6   7   1  101.69   12.50
  -6  -7  -1   89.29    5.70
  -6   7   1   80.99    5.70
   6   7  -1   78.59    5.60
  -6   7   1  100.09   13.30
   6  -7   1   88.69    5.70
   6  -7   1   84.89    5.60
   6   7  -1   93.39   12.00
  -6  -7   1   78.69    5.60
  -6   7  -1   90.49   13.20
   6  -7  -1   85.89    5.60
  -6   7  -1  111.79   13.70
   6   7   1  100.59   14.30
  -6   7  -1   85.49    5.70
   6   7   1   85.79    5.70
   6  -7  -1   82.09    5.70
  -6  -7   1   85.89   12.30
  -7   7   1  124.89   15.60
   7  -7   1  112.39    8.00
  -7  -7  -1  122.19    7.90
  -7   7   1  111.29    7.90
   7   7  -1  121.19    7.80
   7  -7   1  124.49    7.90
   7   7  -1  125.39   15.30
  -7  -7  -1  150.78   15.70
  -7   7   1   99.19   15.60
  -7   7  -1  112.99   14.70
   7   7   1  124.39    7.90
  -7   7  -1  131.89   14.80
   7  -7  -1  126.29    8.00
  -7  -7   1  128.39    7.90
  -7   7  -1  117.29    7.90
   7   7   1  120.99   16.60
  -7  -7   1  135.99   15.10
   7  -7  -1  119.99    7.80
   8  -7   1  289.37   18.60
  -8  -7  -1  292.87   18.60
  -8   7   1  316.97   26.30
   8  -7   1  292.47   18.70
   8   7  -1  270.67   28.70
  -8   7   1  274.87   18.60
  -8  -7  -1  312.57   25.90
   8   7  -1  282.27   18.50
  -8   7   1  325.07   26.40
   8  -7  -1  296.37   18.50
  -8  -7   1  346.87   26.10
   8   7   1  279.27   26.70
  -8   7  -1  280.77   18.70
   8  -7  -1  276.87   18.70
  -8  -7   1  280.97   18.60
  -8   7  -1  313.67   26.40
  -8   7  -1  318.07   26.60
   8   7   1  291.97   18.60
  -9   7   1  465.05   31.40
   9  -7   1  476.55   31.50
  -9   7   1  492.35   38.90
  -9   7   1  522.55   38.60
   9  -7   1  511.65   31.30
   9   7  -1  467.25   31.20
   9   7  -1  486.65   39.00
   9   7  -1  493.55   31.20
  -9  -7  -1  510.25   41.40
  -9  -7  -1  494.45   31.40
   9  -7  -1  488.65   31.20
  -9   7  -1  457.85   31.40
   9   7   1  496.45   31.30
  -9  -7   1  503.65   31.40
   9  -7  -1  502.55   31.50
  -9   7  -1  543.65   39.30
  -9   7  -1  547.55   39.80
   9  -7  -1  512.15   31.40
   9   7   1  499.85   42.20
  10  -7   1   11.60    1.10
 -10   7   1    4.70    8.80
 -10  -7  -1    2.10    8.70
 -10  -7  -1   11.60    1.20
  10  -7   1    9.60    1.00
 -10   7   1    7.80    1.20
  10  -7   1   11.10    1.60
 -10   7   1   10.10    8.50
  10   7  -1   13.60    9.20
  10   7   1    9.60    0.90
  10  -7  -1    8.70    1.30
 -10   7  -1    8.50    8.90
 -10   7  -1    5.80    8.90
 -10   7  -1    7.20    1.20
  10   7   1    4.10    9.40
 -10  -7   1    8.40    1.00
  10   7   1   10.20    0.90
 -11  -7  -1   80.69    5.70
 -11   7   1   74.19   13.10
  11   7  -1   77.39   13.60
 -11  -7  -1  100.39   14.60
  11  -7   1   90.59    6.00
 -11   7   1   83.59    5.70
 -11   7   1   94.59   14.50
  11   7  -1   89.59   14.00
  11  -7  -1   87.69    6.00
 -11  -7   1   86.19    5.70
 -11   7  -1   92.09   14.80
  11   7   1   88.59   15.40
 -11   7  -1   90.39   15.20
 -11   7  -1   80.39    5.70
 -12  -7  -1    3.80   10.50
 -12   7   1   17.50   10.30
  12   7  -1   19.80   10.00
  12  -7   1   27.00    2.50
  12  -7   1   25.50    2.20
  12   7  -1    7.50   10.20
  12  -7   1   25.20    2.40
 -12   7   1   21.60    2.00
 -12  -7  -1   23.60    2.00
 -12   7   1   13.10   11.20
 -12   7  -1   25.30    2.10
 -12  -7   1   20.40    1.90
 -12   7  -1   23.50   11.40
  12  -7  -1   23.00    2.20
 -12   7  -1    1.00   11.50
  12   7   1   33.90   11.40
  12  -7  -1   27.10    2.50
  12  -7  -1   24.90    2.40
 -13  -7  -1   20.00    1.80
  13   7  -1   14.10   10.00
  13  -7   1   22.40    2.10
 -13   7   1   -8.50   20.00
 -13   7   1   17.50    1.80
  13  -7   1   20.90    2.40
 -13   7   1   20.80   12.60
  13   7  -1   32.70   12.20
  13   7  -1   22.90    2.30
  13  -7   1   21.00    2.30
 -13   7  -1   18.00    1.90
  13  -7  -1   22.80    2.30
 -13   7  -1   18.70   13.10
  13   7   1   31.30   12.90
 -13   7  -1   11.80   12.40
  13  -7  -1   24.10    2.20
 -13  -7   1   19.80    1.90
  13  -7  -1   24.00    2.30
  14   7  -1   -1.40    8.20
  14  -7   1    0.80    1.10
 -14   7   1    5.50   11.90
 -14   7   1    1.80    0.80
 -14  -7  -1    1.70    0.70
 -14   7   1   -0.80   10.30
  14   7  -1    2.30    1.00
  14  -7   1    0.70    1.00
  14   7  -1    4.00    7.70
  14  -7   1    0.70    1.00
  14  -7  -1    1.10    1.10
  14  -7  -1    1.60    1.00
 -14   7  -1  -20.70   13.10
  14  -7  -1    1.70    1.20
 -14   7  -1   16.90   14.40
 -14   7  -1    0.00    0.80
  14   7   1    1.70    1.00
  14   7   1   17.30   13.50
  14   7   1    1.90   12.40
  15   7  -1   14.30    2.00
 -15  -7  -1   15.30    1.60
  15  -7   1   12.30    2.00
  15  -7   1    9.30    1.60
  15  -7   1   11.10    1.60
  15  -7   1   11.50    1.70
 -15   7  -1    5.20   14.90
  15  -7  -1   12.00    1.60
  15   7   1   15.10    1.90
  15   7   1   -8.50   13.80
  15  -7  -1   12.30    1.90
  15  -7  -1   15.30    1.90
  15   7   1   14.20    2.10
 -15   7  -1   13.80    1.70
  15  -7  -1   13.70    2.10
  16   7  -1   13.40    2.10
  16  -7   1   15.80    2.50
  16  -7   1   17.20    2.40
  16  -7   1   18.80    2.20
  16   7  -1   18.10    2.10
  16   7   1   16.40    2.00
  16  -7  -1   16.10    2.50
  16   7   1   18.00    2.10
  16  -7  -1   19.50    2.40
  16  -7  -1   13.60    1.90
  16  -7  -1   16.70    2.10
  17  -7   1   87.09    8.10
  17   7  -1   88.59    6.70
  17   7  -1   95.49    6.70
  17  -7   1  100.99    7.10
  17   7   1  105.49    6.80
  17  -7  -1   89.49    7.00
  17  -7  -1   91.39    6.60
  17   7   1   98.69    6.70
  17  -7  -1  103.39    8.10
  18  -7   1   63.89    5.00
  18  -7   1   53.49    4.90
  18  -7   1   60.99    4.50
  18   7  -1   57.99    4.40
  18   7  -1   52.69    4.40
  18  -7  -1   57.29    4.40
  18  -7  -1   58.59    4.90
  18   7   1   55.69    4.40
  18  -7  -1   55.29    4.20
  18  -7  -1   51.19    4.80
  18   7   1   53.19    4.30
  19   7  -1   24.60    2.60
  19  -7   1   28.90    3.40
  19   7  -1   22.30    2.70
  19  -7   1   25.50    2.90
  19  -7   1   23.90    3.40
  19  -7  -1   27.20    3.30
  19   7   1   23.50    3.30
  19  -7  -1   28.00    2.80
  19  -7  -1   22.00    3.30
  19   7   1   24.50    2.60
  19  -7  -1   23.90    2.50
  20   7  -1   45.80    3.80
  20  -7   1   51.09    4.50
  20   7  -1   43.80    3.90
  20  -7   1   48.40    4.00
  20  -7   1   43.50    4.40
  20   7   1   47.10    3.80
  20  -7  -1   44.40    3.60
  20  -7  -1   42.80    4.40
  20  -7  -1   44.40    3.90
  20   7   1   43.40    3.70
  20  -7  -1   45.80    4.50
  21   7  -1    1.40    1.20
  21   7  -1    4.00    1.40
  21  -7   1    0.60    1.80
  21  -7   1    2.00    1.70
  21  -7   1    2.50    1.50
  21   7   1    3.30    1.30
  21   7   1    1.50    1.30
  21  -7  -1    2.40    1.70
  21  -7  -1    1.40    1.90
  21  -7  -1    2.20    1.40
  21  -7  -1    4.00    1.30
  22   7  -1    2.70    1.20
  22   7  -1    0.80    1.20
  22  -7   1    1.90    2.50
  22  -7   1    1.90    2.00
  22  -7   1    0.40    1.40
  22   7   1    0.90    1.20
  22  -7  -1    1.80    1.50
  22  -7  -1    3.70    2.40
  22  -7  -1    0.20    2.00
  22   7   1    0.20    1.20
  23   7  -1    4.60    1.30
  23   7  -1    3.40    1.30
  23  -7   1    3.50    1.60
  23  -7   1    2.60    2.00
  23  -7  -1    1.80    1.60
  23   7   1    3.40    1.20
  23  -7  -1    2.10    1.40
  23  -7  -1    2.00    1.90
  24  -7   1    8.60    2.40
  24  -7   1    5.20    1.60
  24   7  -1    5.00    1.30
  24   7  -1    7.00    1.30
  24  -7  -1    4.20    2.00
  24   7   1    4.20    1.30
  24  -7  -1    7.30    1.80
  25  -7   1   -0.40    1.50
  25  -7   1    0.50    1.80
  25  -7  -1    2.70    2.10
  25  -7  -1    1.10    1.30
  26  -7   1    1.70    1.70
  26  -7   1    2.20    1.50
  26  -7  -1    3.50    2.10
  26  -7  -1    2.20    1.40
  27  -7   1    1.80    1.70
  27  -7   1    1.10    1.50
  27  -7  -1    0.70    1.30
  27  -7  -1    0.60    1.70
   0  -8   1   30.00    2.30
   0  -8  -1   25.80    7.50
   0  -8   1   29.50    2.10
   0   8  -1   26.40    7.70
   0   8   1   29.80    2.40
   0  -8  -1   34.20    2.10
   0   8   1   30.10    8.70
   0  -8  -1   31.40    2.30
   0   8  -1   29.90    2.30
  -1  -8  -1   34.80    8.30
  -1   8   1   31.50    8.90
  -1   8   1   41.50    3.10
   1   8  -1   41.80    3.00
  -1  -8  -1   44.10    3.00
   1  -8   1   39.80    2.90
  -1  -8   1   39.50   14.50
  -1   8  -1   41.20    3.00
   1  -8  -1   34.40    8.30
   1   8   1   30.40    8.10
   1  -8  -1   42.30    2.80
   1  -8  -1   40.60    2.90
  -1  -8   1   45.60    2.90
  -1  -8   1   42.90    2.70
   1   8   1   43.40    3.10
  -1   8  -1   34.30    9.00
  -1   8  -1   39.10    8.70
  -2  -8  -1   60.29    3.90
   2   8  -1   57.49    3.90
   2   8  -1   53.29   10.10
  -2   8   1   60.99    4.00
  -2  -8  -1   55.89    3.70
   2  -8   1   55.89    3.90
  -2   8   1   43.70   10.70
   2  -8   1   57.59    3.80
  -2  -8  -1   61.99   10.50
  -2  -8   1   49.50    9.60
  -2   8  -1   52.29   10.40
  -2   8  -1   55.59    4.00
   2  -8  -1   56.69    3.80
   2  -8  -1   38.00    8.50
  -2   8  -1   54.79   11.00
  -2  -8   1   58.29    3.60
  -2  -8   1   60.69    3.90
   2  -8  -1   55.69    3.80
   2   8   1   41.20    9.40
   2   8   1   54.99    4.00
   3  -8   1   36.80    2.50
  -3  -8  -1   30.50    7.90
  -3   8   1   33.80    2.70
   3   8  -1   33.90    2.60
  -3   8   1   31.40    8.90
   3   8  -1   18.20    6.90
  -3  -8  -1   39.40    2.60
   3  -8   1   34.40    2.50
   3   8   1   33.50    2.70
  -3  -8   1   37.40    2.60
  -3  -8   1   16.00    6.70
  -3   8  -1   32.40    2.60
   3  -8  -1   38.30    2.50
  -3  -8   1   36.80    2.30
   3  -8  -1   25.80    7.50
  -3   8  -1   18.10    7.80
   3  -8  -1   37.40    2.50
  -4   8   1  227.38   14.10
   4   8  -1  219.98   14.00
  -4  -8  -1  222.58   14.00
   4   8  -1  230.88   21.40
   4  -8   1  216.48   14.00
  -4   8   1  218.28   21.30
  -4  -8  -1  226.88   21.40
   4  -8   1  216.08   13.90
  -4   8  -1  206.68   14.00
  -4   8  -1  227.68   21.60
   4   8   1  226.78   14.00
   4   8   1  194.48   21.40
  -4  -8   1  213.38   20.90
   4  -8  -1  213.68   13.90
   4  -8  -1  217.58   13.90
  -4   8  -1  204.48   21.00
  -4  -8   1  219.28   14.00
  -5  -8  -1  184.08   18.70
   5  -8   1  157.18   10.60
  -5   8   1  171.78   18.50
   5  -8   1  162.88   10.60
  -5   8   1  168.88   10.70
   5   8  -1  163.98   10.60
  -5   8   1  165.78   18.20
  -5  -8  -1  169.68   10.70
  -5   8  -1  152.08   17.80
  -5  -8   1  176.68   10.60
   5  -8  -1  170.68   10.60
   5  -8  -1  164.68   10.60
  -5  -8   1  150.18   18.00
  -5   8  -1  171.38   18.40
   5   8   1  127.59   17.30
  -5   8  -1  159.48   10.70
   5   8   1  165.38   10.70
  -6  -8  -1  113.79    7.10
   6  -8   1  113.89    7.20
   6  -8   1  110.59    7.10
  -6   8   1  103.29   16.10
  -6  -8  -1  101.59   15.00
   6   8  -1  108.59    7.10
  -6   8   1   89.49   15.90
   6   8  -1   89.99   14.60
  -6   8   1  101.99    7.20
  -6   8  -1   99.29   16.40
  -6   8  -1  116.99   16.00
  -6   8  -1   98.59    7.10
   6  -8  -1  109.39    7.10
   6  -8  -1  108.39    7.10
  -6  -8   1  107.89    7.10
  -6  -8   1  124.29   15.20
   6   8   1  114.69    7.10
  -7   8   1  104.59   15.40
  -7   8   1   92.49   17.00
   7   8  -1   99.49    6.80
   7  -8   1  110.39    6.80
   7  -8   1  104.89    6.90
  -7  -8  -1  110.09   15.80
  -7   8   1   99.39    6.90
  -7  -8  -1  104.49    6.80
   7   8  -1  105.29   15.60
   7   8   1  104.89    6.80
   7  -8  -1  105.19    6.80
  -7  -8   1  102.89    6.80
  -7   8  -1   81.89   14.30
   7  -8  -1  106.89    6.90
  -7   8  -1  100.49    6.90
  -7  -8   1  111.59   15.20
   7   8   1   91.69   16.20
   8   8  -1  348.87   21.80
  -8  -8  -1  374.26   30.20
   8   8  -1  316.87   30.70
  -8   8   1  326.67   21.90
   8  -8   1  358.96   21.90
  -8  -8  -1  364.36   21.90
  -8   8   1  356.46   30.80
  -8   8   1  351.76   30.50
   8  -8   1  313.47   22.10
  -8   8  -1  352.16   30.60
   8   8   1  347.57   31.40
   8   8   1  350.86   21.80
   8  -8  -1  348.57   21.80
   8  -8  -1  325.07   22.00
  -8   8  -1  327.37   30.90
  -8  -8   1  336.97   21.90
  -8   8  -1  350.86   21.90
   9   8  -1    0.70    9.40
  -9   8   1    4.30    0.80
  -9   8   1    3.50    9.00
   9   8  -1    3.20    0.60
   9  -8   1    3.20    0.70
   9  -8   1    3.50    0.90
  -9  -8  -1    0.80    8.40
  -9  -8  -1    6.40    1.00
   9  -8  -1    3.90    0.90
  -9   8  -1    3.10    0.80
   9  -8  -1    2.90    0.60
   9   8   1   -6.30    9.60
  -9   8  -1   -5.90    9.30
   9  -8  -1    2.70    0.80
  -9   8  -1    3.60    9.80
  10   8  -1   11.70    9.80
 -10   8   1   -5.70   10.20
 -10   8   1   -5.20    9.50
  10   8  -1    8.50    0.70
 -10  -8  -1   13.90    9.80
  10  -8   1    6.60    1.10
  10  -8   1    5.90    1.20
 -10  -8  -1    6.60    1.10
 -10   8   1    6.90    1.10
  10  -8   1    7.60    1.00
  10   8  -1    7.00    0.60
  10   8  -1   23.40   11.00
 -10   8  -1   12.10   10.90
  10  -8  -1    5.80    0.80
  10  -8  -1    6.30    1.10
  10  -8  -1    5.60    0.90
  10   8   1    6.10   10.80
  10   8   1    8.70    0.90
 -10  -8   1    7.90    1.00
 -10   8  -1    6.70    1.10
 -10   8  -1   22.20   11.00
 -11   8   1   29.60    2.40
  11  -8   1   25.40    3.70
  11  -8   1   30.70    2.10
 -11   8   1   13.20   12.10
 -11  -8  -1   28.50   11.90
  11  -8   1   29.40    2.10
  11  -8   1   31.20    2.70
 -11  -8  -1   29.30    2.30
  11   8  -1   26.10   12.40
  11   8  -1   36.80   11.60
  11  -8   1   30.40    2.50
  11  -8  -1   29.00    2.60
  11  -8  -1   31.50    2.70
  11   8   1   28.90   13.20
 -11   8  -1   28.40    2.40
 -11   8  -1   24.50   12.40
 -11   8  -1   15.90   12.40
  11  -8  -1   29.30    2.50
 -11  -8   1   32.60    2.30
  12   8  -1   18.10    2.20
  12  -8   1   17.30    2.10
  12  -8   1   22.30    2.80
 -12   8   1   18.80   11.80
  12  -8   1   17.90    2.20
  12   8  -1   19.30   12.80
 -12  -8  -1   17.50    1.70
 -12  -8  -1   23.30   13.00
 -12   8   1   15.30    1.70
  12  -8  -1   15.50    2.10
 -12   8  -1   20.20    1.80
 -12  -8   1   16.10    1.60
  12   8   1   16.70   13.10
  12  -8  -1   18.70    2.10
 -12   8  -1   34.10   12.50
  12  -8  -1   16.70    2.10
  13  -8   1   22.40    1.90
  13  -8   1   23.70    2.20
  13   8  -1   30.30   13.50
 -13   8   1   19.30    1.90
  13   8  -1   22.20    2.40
  13  -8   1   22.60    2.40
  13   8  -1   30.90   12.40
 -13   8   1   -3.00   14.50
 -13  -8  -1   21.00    1.90
  13  -8   1   15.20    2.30
  13  -8  -1   21.00    2.10
  13   8   1   24.80    2.30
  13   8   1   15.50    1.80
  13   8   1   20.10   14.40
 -13   8  -1   17.90   15.50
 -13   8  -1   19.70    2.00
  13  -8  -1   22.10    2.30
 -13   8  -1   28.00   14.00
  13  -8  -1   18.20    2.20
 -13  -8   1   19.60    1.80
  14   8  -1   60.59   13.50
 -14   8   1   48.30   14.40
  14  -8   1   43.80    3.30
  14  -8   1   38.50    3.50
 -14   8   1   40.80    3.00
  14   8  -1   44.40    3.40
  14  -8   1   42.70    3.50
  14  -8   1   41.90    3.00
 -14  -8  -1   33.50    2.90
  14  -8  -1   39.90    3.20
  14  -8  -1   40.00    3.50
  14  -8  -1   35.60    3.00
 -14   8  -1   37.30    3.10
  14   8   1   48.40   16.10
  14   8   1   39.30    3.30
  14   8   1   38.00    2.80
 -14   8  -1   53.69   17.30
 -14  -8   1   33.20    2.90
  14  -8  -1   37.10    3.40
  15  -8   1   20.10    2.70
  15  -8   1   23.70    2.40
  15  -8   1   21.60    2.70
  15   8  -1   22.70    2.50
  15  -8   1   22.10    2.20
 -15   8   1   28.00    2.80
 -15  -8  -1   25.30    2.20
  15   8   1   25.20    1.90
 -15   8  -1   22.20    2.30
  15  -8  -1   22.30    2.20
  15   8   1   25.80    2.50
 -15   8  -1   34.00   18.50
  15  -8  -1   24.50    2.80
  15  -8  -1   26.40    2.50
  15   8   1   51.29   16.40
  15   8   1   24.20    2.30
  15  -8  -1   22.60    2.60
  16   8  -1   30.40    2.90
  16  -8   1   29.70    2.80
  16   8  -1   21.90    2.60
  16  -8   1   26.20    3.00
  16  -8   1   31.90    3.70
  16  -8   1   24.10    2.50
  16   8   1   33.20    2.80
  16  -8  -1   28.00    2.50
  16  -8  -1   27.40    3.10
  16   8   1   30.40    2.60
  16  -8  -1   26.90    2.80
  16  -8  -1   30.40    3.50
  16   8   1   26.90    2.10
  17  -8   1   65.79    5.10
  17  -8   1   57.59    5.00
  17   8  -1   62.59    4.80
  17   8  -1   65.89    4.60
  17  -8   1   58.59    4.80
  17   8   1   63.59    4.80
  17  -8  -1   59.99    4.50
  17  -8  -1   57.19    5.00
  17   8   1   58.19    4.50
  17  -8  -1   66.49    5.20
  17  -8  -1   64.69    4.80
  18  -8   1    2.90    1.50
  18   8  -1    3.70    2.20
  18  -8   1    0.80    1.70
  18   8  -1    4.80    1.40
  18  -8   1    5.20    1.60
  18  -8  -1    3.20    1.80
  18   8   1    3.80    1.30
  18  -8  -1    4.20    1.10
  18  -8  -1    3.30    1.50
  18   8   1    2.40    1.20
  18  -8  -1    6.30    1.50
  19   8  -1    3.90    1.30
  19  -8   1    2.10    1.40
  19  -8   1    4.40    2.10
  19   8  -1    0.90    1.20
  19  -8   1    1.50    1.70
  19   8   1    0.40    1.20
  19  -8  -1    2.30    1.80
  19  -8  -1    2.40    1.20
  19   8   1    4.90    1.30
  19  -8  -1    2.70    1.50
  19  -8  -1   -1.30    1.60
  20  -8   1   12.90    2.50
  20  -8   1   14.80    2.60
  20   8  -1   12.00    1.80
  20  -8   1   11.30    2.00
  20   8  -1   15.50    2.10
  20   8   1   13.20    1.90
  20  -8  -1   11.80    2.40
  20  -8  -1   13.10    1.70
  20  -8  -1    9.10    1.90
  20   8   1   12.10    1.70
  20  -8  -1   13.10    2.10
  21  -8   1   13.90    2.60
  21   8  -1   15.70    2.10
  21  -8   1   14.40    2.50
  21   8  -1   14.10    2.10
  21  -8   1   13.30    2.10
  21  -8  -1   13.10    2.00
  21  -8  -1   13.70    2.70
  21   8   1   11.90    1.80
  21  -8  -1   21.30    3.00
  21   8   1   17.50    2.20
  22   8  -1    0.40    1.10
  22  -8   1    2.50    2.20
  22   8  -1   -0.90    1.10
  22  -8   1    1.60    1.60
  22  -8  -1    1.60    3.40
  22   8   1    1.00    1.20
  22   8   1    0.60    1.10
  22  -8  -1    1.60    1.40
  23  -8   1    5.70    1.70
  23  -8   1    7.20    2.30
  23   8  -1    8.00    1.50
  23  -8  -1    6.90    2.10
  23  -8  -1    7.70    2.30
  23  -8  -1    8.20    1.90
  24  -8   1    0.00    1.80
  24  -8   1    0.70    1.60
  24   8  -1    2.20    1.20
  24  -8  -1    2.00    2.00
  24  -8  -1    1.00    1.30
  25  -8   1    0.20    1.80
  25   8  -1    0.30    1.10
  25  -8   1    0.00    1.40
  25  -8  -1    0.60    1.40
  25  -8  -1    1.00    1.90
  26  -8   1    1.30    1.80
  26  -8   1    1.50    1.60
  26  -8  -1    1.40    1.70
  26  -8  -1    3.30    1.70
  27  -8   1    1.30    1.70
  27  -8  -1    1.80    1.80
  27  -8  -1    2.10    1.70
   0  -9  -1   10.10    6.90
   0   9  -1   11.90    1.30
   0  -9  -1   10.20    0.90
   0   9  -1   13.70    7.00
   0   9   1   20.70    7.90
   0  -9   1    9.30    1.10
   0  -9   1    9.50    0.90
   0   9   1    9.80    1.40
   0  -9  -1    9.90    1.20
  -1   9   1   28.20    2.40
  -1  -9  -1   25.20    8.70
   1   9  -1   32.60    2.40
  -1   9   1   30.40    9.40
   1   9  -1   21.20    8.00
  -1  -9  -1   31.40    2.10
  -1  -9  -1   31.50    2.30
   1  -9   1   30.20    2.10
   1  -9   1   30.10    2.30
  -1   9  -1   28.70    2.40
   1   9   1   20.00    8.50
   1   9   1   31.30    2.50
  -1  -9   1   30.50    2.00
   1  -9  -1   18.40    7.40
   1  -9  -1   32.60    2.20
   1  -9  -1   32.90    2.30
  -1   9  -1   23.90    9.00
  -1   9  -1   17.00    8.50
  -1  -9   1   29.20    2.30
   2   9  -1  169.98   19.80
  -2   9   1  175.28   11.50
  -2   9   1  162.88   19.40
   2  -9   1  172.98   11.30
   2   9  -1  169.48   11.40
  -2  -9  -1  178.08   11.20
   2  -9   1  183.78   11.40
  -2  -9  -1  182.38   11.40
  -2  -9  -1  194.18   19.80
  -2   9  -1  177.18   19.90
  -2  -9   1  171.68   11.20
   2  -9  -1  178.38   11.30
  -2   9  -1  167.98   11.50
   2  -9  -1  179.48   11.40
  -2  -9   1  183.18   11.40
  -2   9  -1  161.38   18.90
   2   9   1  188.68   11.50
  -2  -9   1  176.58   19.20
   2  -9  -1  170.48   18.20
  -3   9   1   76.59   13.50
  -3  -9  -1   88.19    5.50
  -3   9   1   80.99    5.60
   3  -9   1   83.29    5.40
   3   9  -1   81.09    5.50
   3   9  -1   81.79   13.30
  -3  -9  -1   80.59    5.30
   3  -9   1   79.09    5.40
  -3  -9  -1   96.29   13.60
  -3   9  -1   81.29   14.30
   3  -9  -1   78.89    5.40
   3  -9  -1   80.59    5.40
  -3  -9   1   99.39   13.50
   3  -9  -1   79.29   13.50
   3   9   1   81.49    5.50
  -3  -9   1   80.59    5.40
  -3   9  -1   82.59    5.50
  -3  -9   1   77.29    5.20
  -3   9  -1   92.69   14.40
   3   9   1   79.99   13.70
   4   9  -1  113.39   16.50
  -4   9   1  157.38   18.90
  -4  -9  -1  139.69   16.20
   4  -9   1  127.39    8.00
  -4  -9  -1  131.79    8.10
   4  -9   1  118.69    8.10
  -4   9   1  120.59    8.20
   4   9  -1  118.69    8.10
   4   9   1  117.89   16.70
  -4   9  -1  125.49    8.20
   4   9   1  122.99    8.20
  -4  -9   1  122.89    8.10
   4  -9  -1  123.49    8.00
  -4   9  -1  144.79   17.40
   4  -9  -1  115.99    8.00
  -4  -9   1  123.59    7.80
  -4  -9   1  123.69   15.80
  -4   9  -1  123.79   17.00
  -5   9   1  123.29    8.10
  -5   9   1  106.59   17.00
   5   9  -1  123.69    8.00
  -5  -9  -1  118.29   15.90
   5  -9   1  132.09    8.00
   5  -9   1  114.29    7.90
  -5   9   1  124.79   18.70
  -5  -9  -1  119.59    8.00
   5   9  -1   93.79   15.40
   5   9   1  127.39    8.00
   5   9   1  114.49   17.70
  -5  -9   1  100.89   15.30
   5  -9  -1  127.59    8.00
  -5   9  -1  118.09   16.80
  -5   9  -1  132.19   18.40
  -5  -9   1  120.59    7.90
   5  -9  -1  120.99    7.90
  -5   9  -1  116.49    8.00
   6   9  -1  122.89    8.60
  -6   9   1  127.89   19.10
  -6   9   1  134.99    8.70
  -6  -9  -1  130.89   18.50
  -6  -9  -1  141.49    8.70
   6   9  -1  129.39   26.20
   6  -9   1  137.59    8.60
   6  -9   1  129.79    8.60
  -6   9  -1  143.89   18.50
   6  -9  -1  131.69    8.60
  -6   9  -1  132.19   18.00
  -6   9  -1  135.79    8.70
  -6  -9   1  125.89    8.60
  -6  -9   1  143.39   18.40
   6  -9  -1  124.49    8.60
   6   9   1  139.19   19.10
   6   9   1  131.39    8.70
  -7  -9  -1   82.49   14.50
   7   9  -1   77.89   14.40
   7  -9   1   79.99    5.50
  -7  -9  -1   80.09    5.40
  -7   9   1  105.79   15.70
   7   9  -1   80.89    5.40
   7  -9   1   83.99    5.40
  -7   9   1   70.79   15.40
  -7   9   1   76.19    5.50
  -7   9  -1   79.69    5.50
   7  -9  -1   84.59    5.40
  -7   9  -1   68.89   14.40
   7   9   1   81.89    5.40
   7   9   1   76.59   15.40
  -7  -9   1   82.59    5.40
   7  -9  -1   71.99    5.50
  -7   9  -1   78.49   14.60
   8  -9   1   34.20    2.90
  -8   9   1   32.70   12.20
  -8   9   1   34.80    2.90
  -8   9   1   14.40   11.10
   8  -9   1   37.30    2.70
   8   9  -1   27.90   11.40
  -8  -9  -1   30.20   11.80
  -8  -9  -1   39.80    2.80
   8   9  -1   34.40    2.60
   8   9   1   37.70    2.70
  -8   9  -1   37.90   11.50
   8  -9  -1   35.60    2.70
   8   9   1   42.20   12.90
  -8  -9   1   36.80    2.70
  -8   9  -1   28.20   11.20
   8  -9  -1   34.90    2.80
  -8   9  -1   38.90    2.90
   9   9  -1   64.19   16.20
   9  -9   1   55.29    4.10
   9  -9   1   57.99    3.90
  -9  -9  -1   57.19   13.10
  -9   9   1   47.60   14.60
  -9   9   1   66.79   14.40
  -9   9   1   55.49    4.10
   9   9  -1   55.19    3.80
  -9  -9  -1   57.79    4.00
   9   9   1   59.99    3.90
   9  -9  -1   50.89    4.10
   9  -9  -1   59.79    3.90
  -9   9  -1   56.09    4.10
  -9   9  -1   39.40   13.40
  -9   9  -1   53.39   14.80
   9   9   1   46.90   14.60
  -9  -9   1   55.99    3.90
  10   9  -1    8.40    0.90
  10  -9   1    7.50    1.20
 -10   9   1    8.00    1.20
 -10  -9  -1    9.00    1.20
  10  -9   1    5.70    1.80
  10  -9   1    7.80    1.10
 -10   9   1   14.90   11.90
 -10   9   1   19.80   12.60
  10   9  -1  -19.30   12.40
  10   9  -1    6.50    0.90
 -10  -9  -1   18.30   11.70
  10   9  -1    6.00   11.50
  10  -9  -1    6.20    0.90
 -10  -9   1    7.50    1.10
 -10   9  -1    7.30    1.10
 -10   9  -1   12.00   12.90
  10   9   1    7.50    1.00
  10  -9  -1    8.00    1.20
  10   9   1  -14.50   12.50
 -11   9   1    2.70   12.40
 -11  -9  -1   18.80   13.10
 -11   9   1    6.30    1.10
  11   9  -1   -8.00   13.40
 -11   9   1   13.20   14.30
  11  -9   1    5.50    0.80
  11  -9   1    6.00    1.20
 -11  -9  -1    4.30    0.90
  11  -9   1    5.80    1.10
  11  -9   1    5.60    1.20
  11  -9   1    7.20    1.30
  11   9   1    4.80    0.70
  11   9   1   23.80   14.60
 -11   9  -1    7.90   13.60
 -11  -9   1    6.90    1.00
 -11   9  -1    5.30   15.40
  11  -9  -1    5.50    1.30
  11   9   1    5.60    0.90
 -11   9  -1    7.50    1.20
  11  -9  -1    5.90    1.20
  11  -9  -1    4.30    1.10
  12  -9   1   10.20    1.90
 -12   9   1    7.90   14.10
  12  -9   1    9.80    1.40
  12  -9   1    9.50    1.20
 -12   9   1   10.10    1.30
  12   9  -1   -0.80   13.90
  12   9  -1   10.90    1.70
 -12  -9  -1    9.90    1.30
  12  -9   1    8.60    1.50
 -12  -9  -1  -10.20   14.20
  12   9  -1    8.10    1.30
 -12   9   1   17.10   15.60
  12   9  -1    7.10   14.90
  12  -9  -1    7.40    1.10
 -12   9  -1   15.10   16.10
  12   9   1  -23.80   15.60
  12  -9  -1    8.50    1.60
  12  -9  -1    9.60    1.50
 -12   9  -1   -3.70   14.70
  12  -9  -1    7.40    1.30
 -12   9  -1    6.10    1.20
 -12  -9   1    8.40    1.20
  12   9   1   10.90    1.30
  13  -9   1   25.00    2.60
  13  -9   1   22.80    2.50
  13   9  -1   25.60    2.60
  13  -9   1   26.70    2.30
 -13  -9  -1   21.20    2.10
 -13   9   1   23.20    2.20
  13   9  -1   25.30    2.00
  13  -9   1   24.80    2.10
  13   9  -1   19.70   18.60
  13  -9  -1   21.90    2.20
 -13  -9   1   23.90    2.10
 -13   9  -1   23.30    2.30
  13  -9  -1   21.00    2.30
  13   9   1   26.70    2.60
 -13   9  -1   29.50   17.00
  13   9   1   24.10    2.00
  13   9   1    0.40   17.70
  13  -9  -1   21.90    2.50
  13  -9  -1   25.30    2.10
  13  -9  -1   19.50    2.40
 -14  -9  -1    7.10    1.20
  14  -9   1    7.20    1.20
  14  -9   1    7.60    1.60
 -14   9   1    9.60   16.70
  14   9  -1    8.30    1.50
  14  -9   1    9.50    1.70
 -14   9   1    9.80    1.50
  14  -9   1    6.10    1.30
  14   9  -1   14.40   16.90
  14   9  -1    5.20    0.90
 -14   9  -1    8.70    1.30
 -14  -9   1    7.30    1.10
  14  -9  -1    7.90    1.40
  14  -9  -1    8.20    1.10
  14   9   1   13.60    1.90
  14   9   1   25.80   19.30
  14  -9  -1   11.40    1.50
  14  -9  -1    8.00    1.60
  14   9   1    6.10    1.00
 -14   9  -1  -10.60   18.30
  14  -9  -1    7.70    1.70
  15  -9   1   37.60    3.20
  15   9  -1   43.90   19.30
 -15   9   1   34.60    3.00
  15  -9   1   32.50    2.90
  15  -9   1   34.50    3.40
 -15  -9  -1   33.40    2.90
  15   9  -1   36.70    3.30
  15   9  -1   37.20    2.60
  15  -9   1   38.70    2.80
  15  -9   1   37.00    3.40
  15   9   1   36.80    3.20
  15  -9  -1   36.00    3.40
  15  -9  -1   33.20    3.10
  15   9   1   34.40    2.60
  15   9   1   36.10    3.00
 -15  -9   1   36.20    3.20
  15  -9  -1   35.40    3.30
 -15   9  -1   88.19   22.90
  15   9   1    4.40   21.10
  15  -9  -1   29.90    2.80
 -15   9  -1   35.00    3.10
  16  -9   1    5.00    1.00
  16   9  -1    3.80    1.40
  16  -9   1    4.20    1.60
  16  -9  -1    2.50    1.40
  16   9   1    4.50    0.80
  16   9   1    3.20    1.30
  16   9   1    4.80    1.30
  16  -9  -1    5.40    1.20
  17  -9   1   41.40    3.90
  17   9  -1   37.90    3.60
  17  -9   1   41.00    4.00
  17  -9   1   38.90    3.10
  17  -9   1   42.40    3.60
  17  -9  -1   37.80    3.90
  17  -9  -1   43.80    3.70
  17  -9  -1   42.20    4.10
  17  -9  -1   38.70    3.30
  17   9   1   40.00    3.60
  17   9   1   46.60    3.40
  18  -9   1    8.50    1.80
  18  -9   1    7.60    2.00
  18   9  -1   12.30    1.90
  18  -9   1    6.30    1.80
  18   9   1    6.30    1.80
  18  -9  -1    8.80    2.10
  18  -9  -1    9.30    1.40
  18  -9  -1    3.80    1.60
  18   9   1    8.00    1.50
  18  -9  -1    9.10    1.80
  19  -9   1   12.20    2.00
  19   9  -1   17.20    2.20
  19  -9   1    9.80    2.40
  19  -9   1   12.00    2.10
  19   9   1   15.60    2.20
  19  -9  -1   15.80    2.00
  19   9   1   14.30    2.10
  19  -9  -1   18.00    2.70
  19  -9  -1   16.90    2.70
  19  -9  -1   19.30    2.40
  20  -9   1   21.90    3.10
  20  -9   1   19.80    2.90
  20   9  -1   23.60    2.60
  20  -9   1   25.70    2.90
  20  -9  -1   21.30    2.70
  20  -9  -1   16.40    2.60
  20  -9  -1   24.20    2.40
  20  -9  -1   16.50    2.80
  20   9   1   24.00    2.60
  21  -9   1    6.50    2.20
  21  -9   1    3.70    1.80
  21  -9   1    5.10    2.20
  21   9  -1    6.00    1.50
  21  -9  -1    8.30    2.30
  21  -9  -1    4.80    2.30
  21   9   1    4.20    1.40
  21  -9  -1    4.90    1.60
  22  -9   1   -1.20    1.50
  22  -9   1    1.30    1.60
  22  -9   1   -1.20    1.70
  22  -9  -1   -0.60    1.30
  22  -9  -1   -2.50    1.60
  22   9   1   -1.20    1.20
  22  -9  -1   -0.10    1.40
  23  -9   1    0.20    1.50
  23   9  -1    0.50    1.10
  23  -9   1    1.30    2.00
  23  -9  -1    1.30    1.50
  23   9   1    1.50    1.20
  23  -9  -1    0.60    1.80
  23  -9  -1    0.60    2.00
  24  -9   1    1.00    1.80
  24   9  -1    1.40    1.10
  24  -9   1    0.40    1.40
  24  -9  -1    2.80    2.00
  24  -9  -1    1.80    1.50
  25  -9   1    5.20    2.00
  25  -9   1    8.00    1.90
  25  -9  -1    5.80    1.70
  25  -9  -1    4.90    2.00
  26  -9   1   15.10    2.50
  26  -9   1    8.80    1.80
  26  -9  -1    8.80    1.70
  26  -9  -1    6.60    2.00
   0  10   1   44.10   11.60
   0 -10   1   37.00    2.80
   0  10  -1   30.70   11.00
   0  10  -1   52.49   12.10
   0 -10  -1   33.60    2.50
   0  10  -1   37.00    2.90
   0 -10  -1   40.90    2.80
   0  10   1   38.80    2.90
   0 -10  -1   46.10   10.70
  -1 -10  -1   83.39   14.90
  -1 -10  -1   98.69    6.60
   1 -10   1   95.09    6.40
  -1 -10  -1   94.29    6.40
   1 -10   1  100.69    6.60
  -1  10   1   77.49   15.10
  -1  10   1   96.59    6.70
   1  10  -1  112.39    6.70
   1  10  -1   87.49   15.40
   1 -10  -1  105.19   15.60
   1 -10  -1  101.19    6.50
  -1 -10   1   94.99    6.30
   1  10   1   88.19   15.60
  -1  10  -1  104.99   16.00
   1  10   1  101.59    6.70
  -1  10  -1   96.19   17.00
  -1 -10   1   96.79    6.50
  -1  10  -1  112.69    6.70
   1 -10  -1   90.69    6.40
  -2 -10  -1   14.00    1.00
  -2  10   1   11.50    1.60
  -2 -10  -1   18.70    8.20
   2 -10   1   12.00    1.40
  -2  10   1    7.00    8.60
   2  10  -1    3.30    7.80
  -2 -10  -1   12.60    1.40
   2  10  -1   12.30    1.60
   2 -10   1   12.60    1.20
   2 -10  -1   11.70    1.20
  -2  10  -1   10.50    1.50
   2  10   1   11.70    1.60
  -2  10  -1   12.50    8.50
  -2  10  -1    3.70    9.50
   2  10   1   -0.80    8.00
  -2 -10   1   13.40    1.40
   2 -10  -1    2.80    8.00
   2 -10  -1   11.30    1.30
  -2 -10   1   12.00    0.90
  -3 -10  -1   49.00    3.40
   3  10  -1   51.79    3.50
  -3  10   1   45.20   13.00
   3 -10   1   49.40    3.40
  -3 -10  -1   57.39   11.80
   3  10  -1   45.50   11.30
  -3 -10  -1   44.50    3.10
   3 -10   1   46.70    3.30
  -3  10   1   45.50    3.60
   3  10   1   47.50    3.50
  -3  10  -1   28.40   11.00
   3 -10  -1   49.70    3.40
  -3  10  -1   50.39    3.50
  -3 -10   1   49.70    3.40
  -3  10  -1   52.59   12.20
   3  10   1   31.80   12.40
   3 -10  -1   45.50    3.30
   3 -10  -1   25.40   10.40
  -3 -10   1   42.70    3.00
   4  10  -1  382.86   25.20
  -4  10   1  404.76   35.30
   4  10  -1  328.17   33.10
  -4 -10  -1  384.76   25.00
   4 -10   1  420.46   25.20
   4 -10   1  400.16   25.30
  -4 -10  -1  421.36   34.50
  -4 -10  -1  407.76   25.20
  -4  10   1  411.86   25.30
  -4 -10   1  390.36   24.90
  -4  10  -1  383.96   34.90
  -4 -10   1  400.46   25.20
  -4  10  -1  397.06   25.30
   4  10   1  416.06   25.40
   4  10   1  349.37   35.10
   4 -10  -1  377.16   25.20
   4 -10  -1  391.26   25.20
  -4  10  -1  450.05   36.50
   5  10  -1  221.38   25.10
  -5 -10  -1  255.47   16.20
  -5  10   1  265.27   16.40
  -5  10   1  259.97   26.90
   5 -10   1  252.37   16.40
   5 -10   1  251.07   16.20
   5  10  -1  284.27   16.60
  -5 -10  -1  262.37   25.70
   5  10   1  197.98   26.70
   5 -10  -1  247.18   16.20
   5  10   1  210.38   16.60
  -5  10  -1  239.18   16.30
  -5  10  -1  264.57   27.90
  -5  10  -1  286.17   28.50
  -5 -10   1  263.87   16.20
   5 -10  -1  269.37   16.70
   6 -10   1  252.37   16.00
   6 -10   1  257.77   16.00
  -6 -10  -1  254.77   25.50
  -6  10   1  255.77   27.90
  -6  10   1  181.38   27.20
  -6  10   1  250.07   16.10
  -6 -10  -1  271.77   16.00
   6  10   1  253.47   16.00
   6  10   1  197.58   25.90
   6 -10  -1  233.98   16.10
  -6  10  -1  269.47   28.30
  -6 -10   1  248.98   16.00
   6 -10  -1  248.68   16.00
  -6  10  -1  248.18   16.10
  -6  10  -1  253.87   26.80
   7 -10   1    5.90    1.00
  -7 -10  -1    8.40    1.30
   7  10  -1    4.90    1.10
   7  10  -1    9.40   10.90
  -7 -10  -1    3.10   10.50
  -7  10   1   18.80   12.00
  -7  10   1   26.30   11.40
  -7  10   1    5.20    1.10
  -7  10  -1   11.40   10.30
  -7 -10   1    6.20    1.00
   7  10   1    5.80    1.00
  -7  10  -1    4.20   12.30
   7 -10  -1    6.50    1.00
  -7  10  -1    4.90    1.10
   7 -10  -1    7.00    1.10
  -8  10   1   63.29   16.50
   8  10  -1   21.20   13.40
  -8 -10  -1   55.29    3.70
   8  10  -1   52.09    3.80
  -8 -10  -1   51.89   13.90
  -8  10   1   52.39    3.80
   8 -10   1   49.70    3.70
  -8  10   1   67.39   15.80
   8 -10   1   51.89    3.80
   8 -10  -1   46.20    3.70
  -8  10  -1   41.20   13.00
   8  10   1   49.60    3.60
  -8  10  -1   67.29   16.40
   8  10   1   34.10   15.20
  -8 -10   1   51.59    3.70
  -8  10  -1   56.79    3.90
   8 -10  -1   46.50    3.60
  -9 -10  -1   -5.70   12.10
   9 -10   1   19.90    2.00
  -9  10   1   19.50    2.00
  -9 -10  -1   20.80    1.90
  -9  10   1   12.90   13.50
  -9  10   1    7.80   13.30
   9 -10   1   17.40    1.80
   9  10  -1    3.70   13.20
   9  10  -1   41.00   15.60
   9  10   1    5.70   13.70
  -9 -10   1   19.20    1.80
  -9  10  -1   15.60   13.00
   9 -10  -1   18.30    2.00
   9 -10  -1   16.10    2.00
   9  10   1   20.40    1.70
  -9  10  -1   15.20   13.90
  -9  10  -1   19.80    2.00
  10  10  -1    2.90   15.10
  10 -10   1    5.80    1.00
  10 -10   1    7.40    1.20
 -10  10   1    7.50    1.20
 -10 -10  -1    7.30    1.10
 -10  10   1   29.60   14.70
  10 -10   1    5.80    1.00
  10  10  -1    6.50    1.00
  10  10  -1    5.10   15.10
  10 -10   1    7.70    1.40
  10 -10   1    8.60    1.60
 -10  10   1    3.70   14.40
 -10 -10  -1   19.20   22.30
 -10  10  -1    7.70    1.20
 -10  10  -1   -0.10   13.70
  10  10   1   19.00   16.60
  10  10   1    6.50    0.90
  10 -10  -1    8.40    1.30
  10  10   1    5.80    1.10
 -10  10  -1   -4.70   15.10
  10 -10  -1    6.20    1.30
  10 -10  -1    8.40    1.30
 -10 -10   1    7.70    1.20
  10 -10  -1    7.50    1.10
  10 -10  -1    6.90    1.30
  11  10  -1   14.80   15.40
 -11 -10  -1   15.60    1.70
  11  10  -1   -3.40   16.10
  11 -10   1   16.10    2.00
  11 -10   1   17.60    2.10
  11  10  -1   15.90    1.60
 -11  10   1    4.00   14.80
 -11  10   1   17.00    1.80
  11 -10   1   16.30    2.10
 -11  10   1    8.60   17.10
  11 -10   1   14.10    1.70
 -11 -10  -1   35.10   15.90
  11  10   1   14.90    1.70
  11 -10  -1   16.30    2.00
  11 -10  -1   20.30    2.50
 -11 -10   1   17.80    1.70
  11 -10  -1   18.30    1.60
  11 -10  -1   16.50    1.40
  11  10   1   17.90    1.60
  11 -10  -1   15.60    2.10
 -11  10  -1  -25.00   17.30
  11 -10  -1   16.80    1.70
 -11  10  -1    2.80   15.60
 -11  10  -1   18.30    1.90
  11  10   1   16.90   16.60
  12 -10   1    6.30    0.80
  12  10  -1    6.70    1.00
  12  10  -1    8.20   17.80
  12 -10   1    8.90    1.40
  12 -10   1    5.20    1.20
  12 -10   1    7.70    1.50
  12 -10   1    6.60    1.40
 -12 -10  -1    8.70    1.30
 -12  10   1   16.50   17.60
 -12  10   1    6.40    1.20
 -12  10  -1    5.30    1.20
  12 -10  -1    6.60    1.00
  12 -10  -1    4.30    1.30
  12 -10  -1    6.00    1.40
  12 -10  -1    6.20    1.30
 -12 -10   1    5.60    1.00
  12 -10  -1    5.90    1.10
 -12  10  -1   -6.10   17.90
  12  10   1   16.80   18.90
 -13  10   1   30.20   23.40
  13 -10   1   18.40    2.20
 -13  10   1   16.80    2.00
  13 -10   1   20.50    2.40
  13 -10   1   17.70    2.30
  13  10  -1    3.90   28.30
 -13 -10  -1   17.60    1.80
  13  10  -1   20.30    1.70
  13 -10   1   19.20    1.90
  13  10  -1   21.50    2.50
  13 -10  -1   17.00    2.10
 -13  10  -1   18.10    2.10
  13 -10  -1   21.00    1.90
  13 -10  -1   15.90    1.80
 -13 -10   1   17.20    1.80
  13  10   1   17.40    1.80
 -13  10  -1   29.60   20.50
  13  10   1   19.20    2.40
  13 -10  -1   14.00    2.20
  13  10   1    8.40   22.30
  13 -10  -1   17.90    2.30
  14 -10   1    9.40    1.60
  14  10  -1    7.30    1.10
  14  10  -1    5.00    1.50
  14 -10   1    7.20    1.20
 -14  10   1   -3.60   20.80
  14  10  -1   -8.00   22.60
 -14  10   1    6.70    1.30
  14 -10   1    8.60    1.80
  14 -10   1    6.50    1.60
 -14 -10  -1    6.20    1.20
  14 -10  -1    7.30    1.50
  14 -10  -1    9.50    1.80
  14 -10  -1    6.50    1.20
  14  10   1    2.80   24.40
  14  10   1    8.60    1.10
  14 -10  -1   10.10    1.20
  14  10   1    7.40    1.60
  14 -10  -1    8.30    1.70
 -14 -10   1    7.10    1.20
 -14  10  -1  -18.70   22.00
 -14  10  -1    6.10    1.30
 -15 -10  -1    4.20    1.10
  15 -10   1    5.10    1.10
  15  10  -1    4.60    1.40
  15 -10   1    4.80    1.60
  15  10  -1    6.00    0.90
 -15  10   1    4.60    1.20
  15 -10   1    6.20    1.50
  15 -10   1    5.60    2.20
  15  10  -1   33.60   27.00
 -15  10  -1  -25.30   27.10
  15 -10  -1    4.30    1.50
  15  10   1  -16.50   26.90
  15  10   1    4.40    1.40
  15 -10  -1    2.10    1.00
  15 -10  -1    5.40    1.40
  15 -10  -1    4.60    1.60
 -15  10  -1    5.50    2.00
  15 -10  -1    4.60    1.00
  15  10   1    7.10    1.00
 -15 -10   1    5.40    1.20
  16  10  -1   28.30    2.20
  16  10  -1   26.20    3.00
  16 -10   1   25.30    3.20
  16 -10   1   33.90    2.90
  16 -10   1   25.70    3.10
  16 -10   1   33.00    2.50
  16 -10  -1   27.10    3.20
  16 -10  -1   26.30    2.40
  16 -10  -1   26.40    2.50
  16 -10  -1   28.30    3.20
  16 -10  -1   28.60    2.90
  16  10   1   27.20    2.20
  16  10   1   27.50    2.90
  17  10  -1   26.90    3.00
  17 -10   1   25.30    3.30
  17 -10   1   24.20    3.20
  17 -10   1   31.80    2.40
  17 -10   1   32.20    3.00
  17 -10  -1   23.00    2.50
  17  10   1   27.90    2.10
  17 -10  -1   23.90    3.20
  17 -10  -1   24.30    3.40
  17 -10  -1   31.30    3.00
  18  10  -1   17.10    2.40
  18 -10   1   11.10    2.30
  18 -10   1   11.50    2.10
  18 -10   1   17.80    2.30
  18 -10  -1   11.90    2.00
  18 -10  -1   17.70    2.30
  18 -10  -1   14.80    2.40
  18  10   1   11.40    1.90
  19 -10   1   39.50    4.10
  19 -10   1   47.10    3.90
  19  10  -1   39.70    3.60
  19 -10   1   38.20    4.20
  19  10   1   33.70    3.60
  19 -10  -1   45.20    3.80
  19 -10  -1   40.40    4.30
  19 -10  -1   36.50    4.20
  20 -10   1    5.50    1.70
  20 -10   1    9.00    2.40
  20  10  -1    6.60    1.70
  20 -10   1    9.90    2.30
  20  10   1    7.20    1.60
  20 -10  -1    7.60    1.80
  20 -10  -1    5.60    2.10
  20 -10  -1    5.80    1.80
  21  10  -1    9.00    1.70
  21 -10   1    8.80    2.30
  21 -10   1   10.00    2.00
  21 -10   1    5.90    2.20
  21  10   1   10.70    1.70
  21 -10  -1    6.40    2.30
  21 -10  -1    6.40    2.50
  21 -10  -1    5.00    1.70
  22 -10   1   13.90    2.50
  22 -10   1   18.10    2.40
  22 -10   1    8.90    2.10
  22  10  -1   17.00    2.20
  22 -10  -1   14.20    2.50
  22 -10  -1   15.90    2.20
  22 -10  -1    9.60    2.00
  22  10   1   17.30    2.10
  23  10  -1    0.10    1.10
  23 -10   1   -0.90    1.90
  23 -10   1   -0.80    1.50
  23 -10  -1    0.20    1.50
  23  10   1    0.50    1.10
  23 -10  -1    0.70    1.80
  23 -10  -1    2.20    2.00
  24  10  -1    5.10    1.30
  24 -10   1    1.10    1.70
  24 -10   1    3.60    1.60
  24 -10  -1    2.10    1.50
  24 -10  -1    6.10    2.20
  25  10  -1    0.70    1.10
  25 -10   1   -0.40    1.60
  25 -10   1   -0.80    1.50
  25 -10  -1    0.20    1.70
  25 -10  -1   -0.50    1.40
  26 -10   1    0.10    1.40
  26 -10   1    0.40    1.70
  26 -10  -1   -0.90    1.30
  26 -10  -1    0.20    1.60
   0 -11  -1  322.67   29.30
   0  11  -1  280.77   30.30
   0  11  -1  306.17   19.90
   0 -11   1  293.67   19.10
   0 -11  -1  309.57   19.20
   0  11   1  284.37   30.20
   0  11  -1  315.47   30.30
  -1  11   1  177.38   24.00
   1  11  -1  200.28   13.20
   1 -11   1  206.78   13.20
   1 -11   1  206.78   12.90
  -1  11   1  208.68   13.40
   1  11  -1  194.68   24.60
  -1 -11  -1  191.28   24.30
  -1 -11  -1  218.98   12.90
   1  11  -1  173.28   22.60
   1 -11  -1  207.68   13.10
  -1 -11   1  186.28   13.10
  -1  11  -1  177.08   23.60
   1 -11  -1  208.18   13.00
   1 -11  -1  199.78   24.00
  -1 -11   1  210.08   12.90
   1  11   1  204.58   13.30
  -1  11  -1  188.38   24.00
   2 -11   1  131.79    7.80
  -2  11   1  119.59   20.40
   2 -11   1  125.49    8.00
  -2 -11  -1  112.39    8.00
  -2  11   1  112.79    8.10
   2  11  -1  122.19    8.10
   2  11  -1  126.29   19.30
  -2 -11  -1  122.49    7.70
  -2 -11  -1  115.89   19.80
   2  11   1  101.69   18.20
  -2  11  -1  102.29   20.20
   2 -11  -1  123.79    7.80
  -2 -11   1  125.59    8.00
  -2 -11   1  125.09    7.70
  -2  11  -1  113.69    8.20
   2 -11  -1  125.49   18.70
   2  11   1  119.79    8.10
  -2  11  -1  108.39   19.20
   2 -11  -1  114.89    8.00
  -3  11   1   72.49    5.30
   3 -11   1   74.49    5.10
   3  11  -1   75.09    5.20
  -3 -11  -1   69.59    5.10
  -3 -11  -1   68.29   15.00
  -3  11   1   72.59   15.70
  -3 -11  -1   72.19    4.80
   3 -11   1   72.99    5.00
   3 -11  -1   75.89    5.10
   3 -11  -1   76.79    5.00
  -3  11  -1   71.99    5.20
  -3  11  -1   75.89   17.10
  -3 -11   1   75.79    4.70
  -3 -11   1   73.69    5.10
   3  11   1   74.89    5.20
   3  11   1   85.39   17.20
  -3  11  -1   90.89   17.40
  -4  11   1   78.39   19.00
   4  11  -1   72.29   15.00
  -4 -11  -1   82.89    5.60
  -4 -11  -1   93.89    6.00
  -4 -11  -1   88.79   29.30
   4  11  -1   86.39    6.00
  -4  11   1  118.39   19.50
   4 -11   1   88.19    5.80
  -4  11   1   88.29    6.10
   4 -11   1   90.29    5.90
  -4  11  -1   53.49   15.50
   4 -11  -1   89.89    5.90
  -4 -11   1   90.09    5.90
   4 -11  -1   81.69    5.80
  -4  11  -1   88.19    6.10
  -4  11  -1   79.79   15.80
   4  11   1   90.29    6.00
   4  11   1   61.29   15.30
   5  11  -1  147.59   21.40
   5  11  -1  164.08   10.80
   5 -11   1  177.98   10.80
   5 -11   1  172.48   10.80
  -5  11   1  166.58   10.90
  -5  11   1  147.99   24.70
  -5 -11  -1  155.38   10.50
  -5  11   1  131.59   23.20
  -5 -11  -1  163.38   10.80
  -5 -11  -1  133.19   23.20
   5  11   1  167.58   22.70
  -5 -11   1  171.48   10.80
  -5  11  -1  167.58   10.90
  -5  11  -1  155.88   23.40
   5 -11  -1  168.38   10.80
  -5  11  -1  164.38   25.00
   5  11   1  171.08   10.90
   5 -11  -1  161.08   10.80
   6 -11   1   81.89    5.70
  -6 -11  -1   75.99    5.80
  -6 -11  -1   68.69   16.50
   6  11  -1   40.20   15.20
  -6  11   1   71.79   16.80
  -6  11   1   82.29    5.90
   6  11  -1   97.69    5.80
   6 -11   1   93.09    5.80
  -6  11   1   44.60   15.00
  -6  11  -1   69.29   18.00
  -6 -11   1   88.69    5.80
  -6  11  -1   98.79    6.00
   6 -11  -1   80.29    5.70
  -6  11  -1   73.79   17.40
   6  11   1   75.29    5.80
   7 -11   1  237.68   16.00
   7 -11   1  264.47   16.10
  -7  11   1  229.78   31.60
  -7  11   1  255.07   16.20
   7  11  -1  241.78   16.00
  -7  11   1  213.68   29.50
  -7 -11  -1  242.48   28.70
  -7 -11  -1  258.57   16.10
  -7  11  -1  243.08   16.20
  -7  11  -1  252.57   29.20
   7  11   1  228.38   31.20
  -7 -11   1  261.57   16.10
   7 -11  -1  244.58   16.00
  -7  11  -1  217.48   28.30
   7 -11  -1  253.97   16.10
   7  11   1  254.67   16.10
  -8 -11  -1   30.60    2.50
  -8  11   1   31.20    2.60
  -8  11   1   15.40   15.60
   8  11  -1    8.10   15.20
  -8  11   1   13.90   15.00
   8  11  -1   38.20   14.60
  -8 -11  -1    5.80   13.80
   8  11   1   29.30    2.70
   8  11   1   29.80    2.40
   8 -11  -1   25.90    2.30
  -8  11  -1   53.39   15.80
  -8  11  -1   28.20   15.50
   8 -11  -1   24.90    2.40
   8  11   1   33.40   16.00
   9 -11   1  122.89    7.70
   9  11  -1  112.99    7.60
  -9  11   1   97.99   21.20
   9 -11   1  116.19    7.70
  -9  11   1  113.19    7.80
   9  11  -1  119.99    7.60
   9  11  -1  112.99   22.30
   9  11  -1  104.59   20.80
   9 -11   1  120.09    7.70
   9 -11   1  117.19    7.80
  -9 -11  -1  115.99    7.70
  -9  11   1  111.59   22.00
  -9 -11  -1  124.59   22.10
  -9 -11   1  116.19    7.70
   9 -11  -1  111.89    7.60
   9  11   1  104.29   21.00
   9 -11  -1  113.89    7.80
  -9  11  -1  114.69    8.40
   9 -11  -1  113.59    7.70
   9  11   1  110.89    7.60
  -9  11  -1   96.39   21.90
   9 -11  -1  115.29    7.60
  -9  11  -1   73.99   21.10
   9  11   1  111.09    7.70
 -10 -11  -1   63.19   19.90
 -10  11   1   99.29   22.40
  10  11  -1   66.19   19.20
  10 -11   1   97.39    6.10
  10 -11   1   93.49    6.30
  10 -11   1  105.39    6.90
 -10 -11  -1   86.99    6.40
 -10  11   1   86.39    6.30
  10  11  -1   91.09    6.00
  10  11  -1   50.19   20.80
  10 -11   1   88.19    6.20
  10  11  -1   94.59    6.10
  10 -11   1   89.79    6.30
 -10  11  -1   87.59   21.80
  10  11   1   89.99    6.00
  10  11   1   47.30   23.20
  10 -11  -1   86.39    6.30
  10  11   1   87.99    6.20
  10 -11  -1   83.39    6.00
 -10 -11   1   99.69    6.20
 -10  11  -1   92.19   22.90
  10 -11  -1   87.99    6.30
  10 -11  -1   87.49    6.10
  10 -11  -1   91.99    6.30
 -11  11   1    7.10   33.70
  11  11  -1   57.59    4.00
  11 -11   1   58.79    3.90
  11 -11   1   55.29    4.10
  11  11  -1   41.00   22.00
  11  11  -1   51.29    3.60
 -11 -11  -1   50.49   20.60
  11 -11   1   46.90    4.00
  11 -11   1   52.89    4.10
  11 -11   1   47.70    3.70
 -11  11   1   51.69    4.00
 -11  11   1   43.20   19.90
  11 -11  -1   51.69    4.00
  11 -11  -1   53.39    3.90
  11  11   1   56.89    3.90
 -11  11  -1   31.80   23.90
  11  11   1   52.49    3.60
 -11  11  -1   15.00   20.60
  11 -11  -1   55.39    3.90
 -11 -11   1   50.79    3.80
  11  11   1   20.90   21.80
 -11  11  -1   51.29    4.10
  11 -11  -1   49.99    4.10
  11 -11  -1   56.99    4.20
 -12  11   1    1.20    1.00
  12 -11   1    1.00    1.10
  12 -11   1    0.50    1.10
 -12 -11  -1    0.90    0.90
  12 -11   1    0.50    0.80
  12  11  -1    1.40    0.80
  12 -11   1   -0.70    1.00
  12  11  -1   -2.70   22.20
 -12  11   1  -31.30   20.80
 -12 -11   1   -0.50    0.70
  12  11   1    7.90   23.70
  12 -11  -1    0.40    1.00
  12 -11  -1    0.50    0.80
  12  11   1    2.00    0.80
 -12  11  -1    0.00    0.90
  12 -11  -1    2.20    1.10
  12 -11  -1    0.00    1.10
  12  11   1    1.10    0.50
  12 -11  -1    0.70    0.80
 -12  11  -1  -29.20   21.70
  13 -11   1    2.70    1.20
  13  11  -1   42.50   37.00
  13  11  -1    3.50    1.50
  13  11  -1    3.00    0.90
 -13 -11  -1    1.90    0.90
  13 -11   1    3.60    1.20
 -13  11   1   21.90   25.30
  13 -11   1    3.80    1.00
  13 -11   1    1.90    1.30
  13 -11  -1    4.70    1.40
  13 -11  -1    1.90    1.30
  13  11   1  -11.40   27.20
 -13 -11   1    1.70    0.90
  13  11   1    3.60    1.00
 -13  11  -1    1.40    1.10
 -13  11  -1  -21.00   24.00
  13 -11  -1    1.40    0.90
  13 -11  -1    4.30    1.00
  13 -11  -1    1.40    1.10
  14  11  -1   -9.10   29.50
 -14  11   1    5.60    1.90
  14  11  -1    7.70    1.10
  14 -11   1    5.80    1.60
  14 -11   1    5.90    1.40
 -14  11   1   27.10   26.40
  14 -11   1    9.50    1.30
  14  11  -1   10.50    1.90
 -14 -11  -1    6.70    1.30
  14 -11   1    5.90    1.50
 -14  11  -1    7.70    1.50
  14 -11  -1    9.70    1.30
  14  11   1    7.90   32.40
 -14 -11   1    7.90    1.40
  14 -11  -1    5.90    1.30
  14 -11  -1    8.80    1.60
  14  11   1    8.40    1.20
  14 -11  -1    7.10    1.60
  14 -11  -1    5.30    1.60
 -14  11  -1    2.90   27.60
  14  11   1   10.00    1.80
  15 -11   1   17.90    2.40
  15  11  -1   22.20    2.70
  15  11  -1   36.70   33.60
  15  11  -1   24.00    1.90
  15 -11   1   21.40    2.80
  15 -11   1   22.90    2.10
 -15  11   1   21.50    2.40
 -15 -11  -1   18.40    2.20
  15 -11  -1   22.60    3.70
  15 -11  -1   20.90    2.00
  15 -11  -1   21.60    2.20
 -15 -11   1   21.20    3.20
  15 -11  -1   18.00    2.40
  15 -11  -1   18.70    2.70
  15  11   1   19.30    1.90
 -15  11  -1   18.20    2.40
  15  11   1   18.00    2.60
  16 -11   1   18.00    2.50
  16  11  -1   17.70    2.60
  16 -11   1   14.60    2.40
  16  11  -1   19.30    1.70
  16 -11   1   16.50    2.00
  16 -11  -1   19.50    2.40
  16 -11  -1   17.80    1.90
  16  11   1   18.00    2.60
  16 -11  -1   17.80    2.50
  16 -11  -1   19.30    2.70
 -16  11  -1   19.90    2.70
  16  11   1   18.80    1.80
  17 -11   1    8.60    1.20
  17 -11   1   10.20    1.90
  17 -11   1    6.80    2.00
  17  11  -1    5.00    1.60
  17 -11   1    3.80    1.50
  17 -11  -1    8.30    2.00
  17 -11  -1    3.00    1.50
  17 -11  -1    7.60    1.80
  17  11   1    5.10    1.60
  17 -11  -1    8.10    1.40
  17  11   1    8.40    1.00
  18 -11   1    3.60    1.90
  18 -11   1    2.70    1.70
  18  11  -1    2.00    1.40
  18 -11   1    2.60    1.50
  18 -11  -1    3.70    2.00
  18 -11  -1    3.10    1.50
  18  11   1    0.10    1.20
  18 -11  -1    2.00    1.80
  19  11  -1   35.20    3.40
  19 -11   1   35.70    4.00
  19 -11   1   37.70    3.50
  19 -11   1   36.20    4.00
  19  11   1   28.40    3.20
  19 -11  -1   31.90    3.90
  19 -11  -1   28.50    3.80
  19 -11  -1   36.50    3.50
  20 -11   1   12.50    2.40
  20 -11   1   10.90    2.00
  20  11  -1   12.30    1.90
  20 -11   1   15.50    2.60
  20  11   1    9.30    1.70
  20 -11  -1    7.90    2.10
  20 -11  -1    9.90    2.40
  20 -11  -1   13.40    2.20
  21 -11   1    2.50    1.80
  21  11  -1    4.50    2.10
  21 -11   1    2.20    1.60
  21 -11   1    4.70    2.00
  21 -11  -1    5.70    2.20
  21  11   1    6.70    1.60
  21 -11  -1    6.40    2.10
  21 -11  -1    5.10    1.80
  22 -11   1    7.00    2.20
  22 -11   1    7.00    2.00
  22  11  -1    6.40    1.50
  22 -11   1    5.20    1.80
  22 -11  -1    4.10    1.80
  22 -11  -1   10.20    2.00
  22  11   1    5.30    1.40
  22 -11  -1    4.00    2.10
  23 -11   1    2.90    1.90
  23 -11   1    2.60    1.60
  23  11  -1    1.60    1.20
  23 -11  -1    4.80    2.00
  23 -11  -1    2.10    1.90
  23 -11  -1    3.80    1.70
  24  11  -1    0.40    1.10
  24 -11   1    2.20    1.90
  24 -11   1    2.80    1.60
  24 -11  -1    1.90    2.00
  24 -11  -1    1.80    1.50
  25  11  -1   -0.50    1.00
  25 -11   1    1.10    1.60
  25 -11   1    2.30    1.60
  25 -11  -1    0.20    1.50
  25 -11  -1   -0.70    1.80
  26 -11   1    7.50    2.00
  26 -11   1    4.20    1.60
  26 -11  -1    6.90    1.90
  26 -11  -1    4.80    1.50
   0  12   1    9.10   12.20
   0 -12   1    6.80    1.20
   0  12   1    9.90    1.50
   0  12  -1   10.50   13.30
   0  12  -1    7.70    1.30
   0 -12  -1    2.80   10.70
   0 -12   1    8.80    0.90
   0 -12  -1    8.80    1.00
   0 -12  -1    9.10    1.40
   0  12  -1   24.90   12.30
   1 -12   1  180.18   11.40
  -1 -12  -1  175.78   23.40
   1 -12   1  177.48   11.20
   1  12  -1  166.78   24.60
   1  12  -1  190.98   11.50
  -1 -12  -1  169.08   11.10
  -1  12   1  165.28   11.50
   1  12  -1  145.99   24.20
  -1  12   1  156.08   24.60
  -1 -12  -1  171.88   11.40
   1  12   1  176.38   24.70
  -1  12  -1  147.39   24.60
   1 -12  -1  131.59   22.90
   1  12   1  181.98   11.50
  -1  12  -1  154.18   26.30
  -1  12  -1  183.38   11.50
   1 -12  -1  181.48   11.40
   1 -12  -1  172.08   11.20
  -1 -12   1  176.98   11.40
  -1 -12   1  168.18   11.10
  -2 -12  -1   35.00    2.90
   2  12  -1   33.20   15.60
  -2 -12  -1   29.20   13.00
   2  12  -1   35.50    3.00
   2  12  -1   42.10   14.00
   2 -12   1   38.40    2.90
   2 -12   1   33.30    2.60
  -2 -12  -1   39.60    2.50
  -2  12   1   19.40   13.90
  -2  12   1   36.70    3.10
  -2 -12   1   36.10    2.90
   2  12   1   35.40    3.10
   2  12   1   31.40   13.90
  -2 -12   1   37.70    2.40
  -2  12  -1   40.20   16.00
  -2  12  -1   35.20    3.00
   2 -12  -1   37.90    2.90
  -2  12  -1   41.50   15.90
   2 -12  -1   39.40    2.70
   3  12  -1   53.89   16.10
  -3  12   1   54.49    4.10
   3 -12   1   57.19    3.80
  -3 -12  -1   61.69   14.40
  -3 -12  -1   52.79    3.90
  -3 -12  -1   47.80    3.60
  -3  12   1   67.79   25.60
   3 -12   1   59.19    4.00
   3  12  -1   43.00   14.70
   3  12  -1   60.49    4.10
   3 -12  -1   52.19    3.80
  -3  12  -1   55.19    4.10
  -3 -12   1   49.40    3.90
  -3  12  -1   51.39   16.50
   3  12   1   61.89    4.20
  -3  12  -1   50.09   16.40
   3 -12  -1   55.39    4.00
   3  12   1   35.60   15.20
   4  12  -1   43.00   16.00
   4 -12   1   58.49    4.30
  -4  12   1   67.19   17.80
  -4 -12  -1   41.40   14.00
   4  12  -1   61.79   16.50
   4  12  -1   62.69    4.40
  -4 -12  -1   62.59    4.30
  -4 -12  -1   57.69    3.90
  -4  12   1   64.69    4.50
   4 -12   1   61.89    4.20
  -4  12   1   40.10   15.70
   4  12   1   65.19    4.50
  -4  12  -1   53.29    4.40
  -4 -12   1   62.79    4.30
   4  12   1   67.79   16.50
  -4  12  -1   39.70   15.00
   4 -12  -1   58.59    4.20
  -4  12  -1   43.90   17.20
   4 -12  -1   61.69    4.30
   5  12  -1   40.20    3.00
  -5 -12  -1   35.90    3.00
   5  12  -1   18.40   13.40
  -5  12   1   31.60   14.20
  -5  12   1   37.40    3.20
  -5 -12  -1   28.00   13.30
  -5  12   1    1.50   15.70
   5 -12   1   38.40    2.90
   5  12  -1   18.60   13.90
   5 -12   1   39.70    3.00
  -5 -12  -1   32.60    2.50
   5 -12  -1   44.10    3.30
  -5 -12   1   37.10    3.00
  -5  12  -1   40.90    3.20
  -5  12  -1   38.30   18.00
   5 -12  -1   37.10    2.90
   5  12   1   26.60   14.30
  -5  12  -1   30.10   18.20
   5  12   1   35.80    3.00
   6  12  -1    2.50   13.80
   6 -12   1   11.00    1.50
  -6  12   1   11.40    1.80
  -6 -12  -1    9.30    0.90
  -6 -12  -1   12.00   13.00
  -6  12   1    6.40   15.80
   6 -12   1   14.50    1.60
   6  12  -1   15.30   14.70
  -6  12   1   22.60   14.30
   6  12  -1   12.60    1.60
  -6 -12  -1   10.40    1.60
   6 -12  -1    9.70    1.50
  -6  12  -1   13.40   14.10
   6  12   1   11.80   14.40
  -6  12  -1   13.50    1.70
  -6  12  -1   21.80   15.30
   6 -12  -1    9.70    1.30
   6  12   1    9.80    1.60
   6  12   1    7.90    1.60
   7 -12   1   36.40    2.90
  -7 -12  -1   35.40    2.90
  -7  12   1    9.40   17.30
   7  12  -1   36.70    2.90
   7  12  -1   35.70   20.90
   7  12  -1   42.70   17.70
   7  12  -1   36.10    2.90
  -7  12   1   42.50    3.20
  -7 -12  -1   43.30   16.70
   7 -12   1   36.90    2.90
  -7  12   1   57.09   18.50
   7 -12   1   36.30    2.90
  -7  12  -1   35.80   16.70
   7 -12  -1   35.10    2.90
   7 -12  -1   30.10    2.80
  -7 -12   1   36.00    2.90
   7  12   1   40.40    3.00
  -7  12  -1   25.30   18.90
   7 -12  -1   32.00    2.90
  -7  12  -1   39.50    3.20
   7  12   1   41.90    3.00
   7  12   1   26.70   18.10
   8 -12   1   54.09    3.60
  -8  12   1   57.09   20.40
  -8  12   1   48.90    3.80
   8  12  -1   40.70   17.90
  -8  12   1   48.50   17.60
  -8 -12  -1   32.00   18.60
   8  12  -1   49.60    3.60
   8 -12   1   52.59    3.60
   8 -12   1   52.99    3.60
   8  12  -1   48.80   18.60
  -8 -12  -1   44.70    3.60
   8 -12   1   50.59    3.70
   8  12  -1   54.39    3.60
   8 -12  -1   40.00    3.60
   8 -12  -1   39.90    3.50
  -8  12  -1   67.29   19.40
  -8  12  -1   33.00   20.30
  -8  12  -1   51.29    3.80
   8  12   1   42.50    3.60
  -8 -12   1   53.79    3.70
   8 -12  -1   43.10    3.50
   8  12   1   44.40    3.60
   9 -12   1    9.10    1.40
  -9 -12  -1   -2.30   17.80
   9 -12   1    7.50    1.30
   9 -12   1   11.00    1.60
   9  12  -1    8.80    1.40
   9 -12   1   10.30    1.50
   9  12  -1   24.50   20.10
  -9  12   1    8.00   18.40
  -9  12   1   14.80    1.90
   9  12  -1   22.10   19.10
   9 -12   1   10.10    1.40
  -9  12   1   13.50   20.80
  -9 -12  -1   11.10    1.60
  -9  12  -1    6.50   21.30
   9 -12  -1   14.30    1.80
  -9 -12   1   11.60    1.60
   9 -12  -1   11.10    1.50
   9 -12  -1   10.30    1.40
  -9  12  -1    7.60   16.70
   9  12   1   11.20    1.60
   9 -12  -1    8.50    1.40
  -9  12  -1    9.10    1.50
   9  12   1   12.10    1.50
   9 -12  -1   12.50    1.70
   9  12   1   28.60   20.20
  10  12  -1   17.50    1.70
  10  12  -1   16.00    1.80
  10 -12   1   18.60    1.90
  10 -12   1   16.60    2.00
  10  12  -1   17.00   21.90
 -10  12   1   11.40   24.30
 -10  12   1   10.70   23.10
  10 -12   1   16.50    2.10
  10 -12   1   16.90    1.90
 -10 -12  -1   18.20    2.00
  10 -12   1   16.30    2.10
 -10 -12  -1    3.70   20.30
 -10  12   1   20.10    2.10
 -10  12  -1   13.60   21.00
  10  12   1   16.50    1.70
  10  12   1   19.50   22.10
  10 -12  -1   15.60    2.10
  10 -12  -1   17.60    2.00
 -10  12  -1  -23.00   21.60
 -10 -12   1   15.90    1.90
  10 -12  -1   17.70    2.20
  10 -12  -1   19.70    1.80
  10 -12  -1   16.90    1.80
 -10  12  -1   17.70    2.20
  10  12   1   20.00    1.90
  11  12  -1   46.00   24.80
  11  12  -1   20.50    1.80
  11 -12   1   23.90    2.00
  11 -12   1   23.70    2.30
 -11  12   1   21.40   22.80
  11 -12   1   22.00    2.40
 -11  12   1   17.60    2.20
  11 -12   1   23.60    2.10
  11 -12   1   19.70    2.20
 -11 -12  -1   19.80    2.10
  11  12  -1   24.00    2.00
 -11  12  -1   22.00    2.40
  11  12   1   17.30    2.00
  11  12   1   10.00   26.00
  11 -12  -1   19.60    2.40
 -11  12  -1    5.20   23.60
  11 -12  -1   17.60    1.80
  11  12   1   19.80    1.80
  11 -12  -1   18.70    2.00
  11 -12  -1   18.80    2.30
 -11 -12   1   24.50    2.10
  11 -12  -1   20.30    2.20
  12  12  -1    5.00    1.10
 -12  12   1    6.30    1.30
  12  12  -1   39.60   28.30
  12 -12   1    5.20    0.90
 -12 -12  -1    5.40    1.10
  12 -12   1    5.20    1.50
  12 -12   1    7.70    1.40
  12 -12   1    6.00    1.20
 -12  12   1  -40.70   25.30
  12 -12   1    4.60    1.40
  12  12   1    3.60    1.10
 -12 -12   1    6.70    1.20
  12 -12  -1    4.90    1.30
  12 -12  -1    3.60    1.30
 -12  12  -1  -41.10   26.60
 -12  12  -1    3.90    1.20
  12  12   1   35.00   29.20
  12  12   1    4.30    0.70
  12 -12  -1    4.40    1.30
  12 -12  -1    3.30    1.10
 -13  12   1  -18.50   38.80
  13 -12   1    2.80    1.40
  13 -12   1    3.80    1.10
  13 -12   1    1.20    1.20
 -13 -12  -1    2.70    1.00
  13 -12   1    3.60    1.50
  13  12  -1   46.20   48.40
  13  12  -1    2.20    0.90
  13  12  -1    3.80    1.60
 -13  12   1    1.30    1.10
 -13  12  -1    1.90    1.20
 -13 -12   1    2.00    1.00
  13 -12  -1    2.20    1.30
  13  12   1    3.40    1.00
  13 -12  -1    1.10    1.10
  13  12   1   -7.30   34.70
  13 -12  -1    0.80    0.90
  13 -12  -1    1.20    1.20
 -13  12  -1   19.60   33.00
  14  12  -1   14.40    1.70
 -14  12   1   12.70    2.10
  14 -12   1   13.80    1.90
  14 -12   1   16.20    2.20
 -14 -12  -1   11.90    1.90
  14  12  -1   15.80    2.30
  14 -12   1   17.80    2.30
 -14 -12   1   11.30    1.90
  14  12   1   15.90    1.80
  14 -12  -1   16.60    2.20
  14 -12  -1   19.10    2.40
 -14  12  -1   15.00    2.20
  14 -12  -1   15.90    1.80
  14  12   1   12.90    2.10
  15 -12   1   17.60    2.00
 -15  12   1   13.90    2.30
  15  12  -1   19.00    2.80
  15 -12   1   17.30    2.70
 -15 -12  -1   15.90    2.10
  15 -12   1   17.10    2.30
  15 -12   1   20.30    2.80
  15  12  -1   16.60    1.70
  15 -12  -1   14.50    2.10
  15  12   1   13.90    2.20
 -15 -12   1   15.60    2.10
  15 -12  -1   12.30    2.20
  15 -12  -1   13.00    2.10
  15  12   1   15.40    1.80
 -15  12  -1   14.60    2.40
  15 -12  -1   10.70    1.70
  16 -12   1   24.90    2.70
  16 -12   1   24.50    3.10
  16  12  -1   22.70    2.90
  16 -12   1   22.00    3.00
  16 -12   1   22.30    2.20
  16  12  -1   21.00    1.90
  16  12   1   17.20    2.20
  16 -12  -1   19.90    2.10
 -16  12  -1   23.70    2.90
  16 -12  -1   19.20    2.70
  16  12   1   21.20    2.70
  16 -12  -1   21.20    3.10
  16 -12  -1   20.60    2.80
  17 -12   1   12.60    2.40
  17  12  -1   10.60    1.30
  17 -12   1   17.50    2.40
  17 -12   1   12.50    1.60
  17 -12   1   15.60    2.60
  17  12  -1   13.60    2.20
  17 -12  -1   12.30    2.00
  17 -12  -1   13.00    2.20
  17 -12  -1   13.30    2.40
  17  12   1   14.90    1.60
  17 -12  -1   15.00    2.50
  17  12   1   10.20    2.00
  18 -12   1    5.10    2.00
  18  12  -1    4.10    1.60
  18 -12   1    4.20    1.60
  18 -12   1    4.20    1.90
  18 -12  -1    0.50    1.60
  18  12   1    1.00    1.40
  18 -12  -1    2.30    1.50
  18 -12  -1    0.40    1.80
  19 -12   1    2.40    1.70
  19 -12   1    1.70    1.90
  19  12  -1    5.00    1.60
  19 -12   1    2.70    1.80
  19 -12  -1    2.70    1.60
  19 -12  -1    0.40    1.60
  19 -12  -1    1.80    1.90
  19  12   1    1.70    1.40
  20 -12   1    6.90    2.20
  20  12  -1   10.00    1.80
  20 -12   1    3.80    1.60
  20 -12   1    4.40    2.10
  20 -12  -1    6.90    1.90
  20 -12  -1    6.60    2.30
  20  12   1    7.10    1.60
  20 -12  -1   10.10    2.30
  21 -12   1    3.70    1.60
  21 -12   1    0.80    1.70
  21 -12   1    0.80    1.80
  21  12  -1    1.90    1.20
  21 -12  -1    3.50    1.60
  21  12   1    2.00    1.20
  21 -12  -1    3.10    1.90
  21 -12  -1    4.00    1.60
  22 -12   1    8.30    1.90
  22 -12   1   10.70    2.30
  22  12  -1    6.80    1.50
  22 -12   1   11.90    2.50
  22  12   1    6.70    1.50
  22 -12  -1   10.10    2.40
  22 -12  -1    6.90    1.80
  23 -12   1    1.20    1.80
  23  12  -1    1.90    1.20
  23 -12   1    3.10    1.60
  23 -12  -1   -0.20    1.40
  23 -12  -1    0.20    1.70
  23  12   1    0.60    1.10
  23 -12  -1    2.60    1.90
  24  12  -1    3.60    1.20
  24 -12   1    4.70    1.60
  24 -12   1    4.10    2.00
  24 -12  -1    3.60    1.50
  24 -12  -1    3.80    1.80
  25 -12   1    7.50    1.90
  25 -12   1    5.90    2.00
  25 -12  -1    5.80    1.80
  25 -12  -1    2.70    1.80
   0 -13  -1  -23.50   13.00
   0 -13  -1    1.60    0.60
   0  13   1    5.00   14.00
   0  13  -1    7.60   13.90
   0  13  -1  -16.20   14.30
   0  13   1    3.20    1.10
   0 -13  -1    1.30    0.80
  -1 -13  -1   62.49    4.10
   1 -13   1   46.90    3.70
  -1  13   1   18.70   18.00
  -1  13   1   62.49    4.20
   1 -13   1   55.89    4.00
  -1 -13  -1   36.30   15.70
   1  13  -1   33.00   17.10
   1  13  -1   57.29    4.10
   1  13  -1   48.00   16.30
  -1 -13  -1   46.10    3.60
  -1 -13   1   54.79    4.00
   1  13   1   58.99    4.20
  -1  13  -1   34.10   16.60
   1 -13  -1   50.49    3.70
   1 -13  -1   60.39    4.00
   1  13   1   32.80   16.60
  -1  13  -1   48.70   18.00
  -1  13  -1   55.59    4.20
   2 -13   1   19.90    1.70
   2  13  -1   23.30    2.30
  -2 -13  -1   28.60   14.50
  -2 -13  -1   23.20    1.60
   2  13  -1   23.10   14.60
   2  13  -1    9.50   14.60
   2 -13   1   20.90    2.10
  -2  13  -1   23.40    2.30
   2  13   1    8.20   16.10
  -2  13  -1   11.60   15.20
  -2 -13   1   20.30    1.50
  -2 -13   1   20.80    2.10
  -2  13  -1   33.20   16.30
  -3  13   1   -2.30   14.90
  -3 -13  -1    2.40   14.90
  -3  13   1   -0.60   15.40
   3  13  -1   -4.30   13.80
   3  13  -1   16.10   16.40
   3  13   1  -18.70   15.80
  -3  13  -1  -16.00   16.10
  -3  13  -1   -9.70   15.20
  -4  13   1   21.40    2.20
  -4 -13  -1   28.90   14.80
   4  13  -1   12.70   17.60
   4 -13   1   16.00    1.60
  -4 -13  -1   16.00    1.80
  -4 -13  -1   13.70    1.20
   4 -13   1   16.20    1.80
  -4  13   1  -22.00   15.30
   4  13  -1   -3.10   14.90
   4  13  -1   14.80    1.90
   4  13  -1   14.20    1.80
  -4  13   1    1.00   16.20
   4 -13   1   15.80    1.80
   4 -13  -1   17.80    1.80
  -4  13  -1    7.10   17.50
   4  13   1   19.70   17.20
   4  13   1   19.60    2.00
  -4  13  -1   17.80    2.10
   4  13   1   19.90    2.00
  -4  13  -1   46.70   18.10
   4 -13  -1   16.60    1.70
  -4 -13   1   18.30    1.90
  -5 -13  -1   16.00   15.80
  -5  13   1   42.60   20.50
   5  13  -1   61.09   20.90
  -5  13   1   23.00   17.30
   5  13  -1   41.60   19.30
  -5  13   1   37.60    3.10
  -5 -13  -1   33.10    2.90
   5  13   1   -5.50   16.30
  -5  13  -1   71.49   19.70
   5  13   1   39.40    3.00
   5  13   1   33.50    2.80
   5 -13  -1   29.70    2.70
   5 -13  -1   32.90    2.70
  -5  13  -1   15.70   18.70
   5 -13  -1   35.00    2.80
  -6 -13  -1    6.20   17.80
  -6  13   1   14.80   17.00
   6 -13   1    4.20    1.10
   6  13  -1    7.20    1.10
   6  13  -1    3.80   16.10
  -6  13   1   22.70   19.50
   6 -13   1    4.60    1.10
   6  13  -1    4.20   18.10
   6 -13   1    4.50    0.90
   6  13  -1    3.00    1.00
  -6 -13   1    4.60    1.00
  -6  13  -1  -13.40   21.80
   6  13   1   -4.00   19.00
  -6  13  -1    5.40    1.20
  -6  13  -1   12.50   18.40
   6 -13  -1    3.20    0.90
   7  13  -1    5.80    1.10
   7  13  -1    6.70    1.80
   7 -13   1    7.50    1.40
   7 -13   1    5.90    1.10
  -7  13   1    4.00    1.20
  -7  13   1    0.30   20.00
  -7  13   1   -0.80   18.90
   7  13  -1   16.50   19.10
   7 -13   1    5.90    1.10
  -7 -13  -1   33.50   17.60
   7  13  -1   25.10   21.30
  -7 -13  -1    3.80    0.60
  -7 -13  -1    3.30    1.00
  -7  13  -1    7.40    1.40
  -7  13  -1  -15.80   19.80
   7 -13  -1    4.90    1.10
   7 -13  -1    3.20    0.90
  -7 -13   1    5.60    1.10
   7  13   1    7.50   20.70
  -7  13  -1  -25.70   21.10
   7  13   1    6.80    1.40
   7  13   1    4.50    1.00
  -8 -13  -1   10.00    1.60
   8 -13   1    7.30    1.20
   8 -13   1    9.20    1.40
   8  13  -1    4.00   21.10
   8 -13   1    6.90    1.20
  -8  13   1   19.90   22.40
   8  13  -1   -6.80   28.30
   8 -13   1    8.00    1.20
  -8 -13  -1   -1.10   18.00
  -8 -13  -1    6.10    0.70
   8  13  -1    7.90    1.20
   8  13  -1    8.50    1.30
  -8  13   1   15.90   22.90
   8 -13  -1   10.50    1.50
  -8 -13   1    7.70    1.30
  -8  13  -1   27.30   21.70
  -8  13  -1    8.50    1.50
   8  13   1   43.40   22.60
   8 -13  -1    7.60    1.20
   8 -13  -1    6.70    1.20
   8 -13  -1    6.50    1.20
   8  13   1    7.80    1.30
  -8  13  -1  -22.20   22.70
   8 -13  -1   11.60    1.50
   9  13  -1    3.30   24.70
  -9  13   1   23.90   26.40
  -9 -13  -1   21.90    2.40
   9  13  -1   28.60    2.30
  -9  13   1   22.10    2.50
   9 -13   1   26.90    2.40
   9  13  -1   23.90    2.30
   9 -13   1   24.70    2.50
   9 -13   1   30.30    2.50
   9 -13   1   25.40    2.40
  -9  13   1   25.90   23.20
   9 -13   1   27.40    2.50
   9 -13  -1   25.10    2.50
   9  13   1   25.70    2.40
  -9  13  -1   25.40    2.60
   9 -13  -1   24.40    2.30
  -9 -13   1   27.30    2.40
   9  13   1   24.50    2.30
  -9  13  -1   37.20   26.70
  -9  13  -1    1.80   22.10
   9 -13  -1   25.10    2.30
   9  13   1   50.79   25.90
   9 -13  -1   23.80    2.30
 -10  13   1    2.60    1.10
 -10  13   1   -2.00   24.70
  10 -13   1    6.70    1.20
  10 -13   1    4.20    1.20
  10 -13   1    6.50    1.20
 -10 -13  -1    3.90    1.00
  10 -13  -1    2.50    1.10
  10  13   1  -13.40   27.60
  10  13   1    2.80    1.00
  10  13   1    1.90    0.90
  10 -13  -1    1.00    1.10
  10 -13  -1    3.20    0.90
 -10  13  -1   23.60   26.30
  10 -13  -1    2.30    1.10
  10 -13  -1    3.40    1.00
  11 -13   1   33.20    2.70
  11 -13   1   22.40    2.70
 -11  13   1   56.09   28.30
 -11  13   1   30.40    2.80
  11 -13   1   30.30    2.50
  11 -13   1   31.00    2.60
  11  13  -1   43.90   31.80
  11 -13   1   21.10    2.70
  11  13  -1   24.20    2.20
 -11 -13  -1   30.50    2.60
  11  13  -1   26.60    2.40
  11 -13  -1   26.20    2.70
  11  13   1   34.20   31.40
  11 -13  -1   25.40    2.30
  11 -13  -1   30.50    2.60
  11 -13  -1   26.10    2.80
  11  13   1   30.50    2.50
  11 -13  -1   28.20    2.50
 -11 -13   1   25.70    2.50
  11  13   1   24.90    2.30
 -11  13  -1   28.40    2.80
 -12  13   1   80.89   52.59
  12 -13   1    9.50    1.70
  12  13  -1    8.30    1.30
  12  13  -1   41.30   36.60
  12 -13   1    6.90    1.30
 -12  13   1    6.40    1.40
  12 -13   1   12.10    1.70
 -12 -13  -1    9.10    1.40
  12 -13   1    7.80    1.10
  12 -13   1    9.80    1.70
  12  13   1    7.40    1.00
 -12 -13   1    8.10    1.30
  12 -13  -1    8.60    1.60
  12 -13  -1    6.80    1.30
  12 -13  -1    6.70    1.10
  12  13   1    9.10   40.60
  12 -13  -1    6.20    1.50
 -12  13  -1    7.90    1.60
  12  13   1    4.60    1.20
  12 -13  -1    7.40    1.50
  13 -13   1   39.10    3.30
  13 -13   1   30.30    4.30
 -13 -13  -1   36.90    3.20
  13  13  -1   36.60    3.00
  13 -13   1   36.40    3.50
 -13  13   1   41.10    3.50
  13 -13   1   37.80    3.20
 -13  13  -1   35.70    3.50
  13 -13  -1   31.80    3.40
  13 -13  -1   39.90    3.30
  13 -13  -1   41.60    3.10
  13 -13  -1   37.60    4.60
  13  13   1   37.30    3.10
 -13 -13   1   37.90    3.20
 -14  13   1   27.20    3.00
  14 -13   1   30.50    2.90
  14 -13   1   27.20    3.10
  14 -13   1   28.30    3.30
  14  13  -1   30.20    2.50
  14 -13   1   26.30    3.20
 -14 -13  -1   27.40    2.70
  14  13  -1   32.20    3.70
  14 -13  -1   29.10    3.20
 -14 -13   1   24.60    2.70
  14  13   1   31.80    3.50
  14 -13  -1   29.20    2.70
  14  13   1   32.00    2.70
  14 -13  -1   28.90    3.20
 -14  13  -1   30.20    3.10
  14 -13  -1   31.20    3.00
 -15  13   1   24.10    2.90
  15 -13   1   21.10    3.00
  15  13  -1   22.10    3.10
  15 -13   1   25.80    2.90
  15 -13   1   20.60    3.10
 -15 -13  -1   22.80    2.70
  15  13  -1   24.30    2.40
  15 -13   1   24.00    2.50
 -15  13  -1   28.40    3.00
  15 -13  -1   24.50    2.40
  15 -13  -1   28.20    2.90
  15  13   1   24.90    3.00
  15 -13  -1   29.00    3.20
 -15 -13   1   25.50    2.60
  15  13   1   24.50    2.30
  15 -13  -1   26.60    3.20
  16 -13   1    9.90    2.00
  16 -13   1   12.40    2.00
  16  13  -1   15.10    1.60
  16 -13   1   12.30    2.30
  16 -13   1   12.60    1.80
  16  13  -1   14.00    2.30
  16 -13  -1   10.60    2.00
  16 -13  -1   11.90    1.60
  16  13   1    9.20    1.90
  16  13   1   10.50    1.50
  16 -13  -1   11.30    2.20
 -16  13  -1   16.80    2.70
  16 -13  -1   17.80    2.20
  17 -13   1    1.70    1.10
  17 -13   1    1.60    1.50
  17 -13   1    0.70    1.70
  17  13  -1   -0.20    1.50
  17  13  -1    1.80    0.80
  17 -13   1    1.80    1.50
  17 -13  -1   -1.30    1.40
  17  13   1   -0.60    0.80
  17  13   1    1.10    1.30
  17 -13  -1    0.90    0.90
  17 -13  -1   -0.90    1.30
  17 -13  -1    1.60    1.70
  18 -13   1   29.60    2.50
  18 -13   1   33.80    3.30
  18 -13   1   25.40    3.60
  18  13  -1   28.50    3.30
  18 -13   1   32.30    3.80
  18 -13  -1   35.90    3.90
  18 -13  -1   31.30    3.30
  18  13   1   30.50    2.30
  18  13   1   31.90    3.30
  18 -13  -1   28.70    3.70
  19 -13   1   12.30    2.50
  19  13  -1    9.20    1.80
  19 -13   1   14.20    2.90
  19 -13  -1    5.00    2.10
  19  13   1    3.90    1.50
  19 -13  -1    5.80    1.80
  19 -13  -1    6.40    2.50
  20 -13   1    5.90    1.70
  20  13  -1    7.70    2.30
  20 -13   1    3.60    1.90
  20 -13   1    8.80    2.20
  20 -13  -1    0.10    1.70
  20 -13  -1    2.90    1.70
  20  13   1    1.20    1.80
  20 -13  -1    3.50    2.00
  21 -13   1    1.60    1.70
  21 -13   1    2.70    1.70
  21  13  -1    1.10    1.20
  21 -13   1    1.20    1.60
  21  13   1    3.30    1.30
  21 -13  -1   -0.20    1.80
  21 -13  -1    2.50    1.80
  21 -13  -1   -0.30    1.50
  22 -13   1    8.80    2.00
  22 -13   1    4.50    2.00
  22  13  -1    4.00    1.30
  22 -13  -1    4.40    1.70
  22  13   1    4.00    1.20
  22 -13  -1    2.30    1.70
  22 -13  -1    5.50    2.10
  23  13  -1    2.60    1.20
  23 -13   1    2.50    1.80
  23 -13   1    3.50    1.80
  23 -13  -1    2.20    1.60
  23 -13  -1    1.50    1.70
  23  13   1    1.00    1.10
  23 -13  -1    0.70    1.70
  24  13  -1   -2.90    1.20
  24 -13   1    1.50    1.70
  24 -13   1    0.80    1.70
  24 -13  -1    0.30    1.60
  24 -13  -1    0.90    1.90
  24  13   1   -0.10    1.70
  25 -13   1   -0.10    1.40
  25 -13   1    0.40    1.60
  25  13  -1   -2.00    1.00
  25 -13  -1    1.00    1.70
  25 -13  -1    0.30    1.30
   0  14  -1   13.10   16.50
   0 -14  -1    4.00    0.70
   0 -14   1    3.10    0.60
   0  14  -1    9.10   17.10
   0 -14  -1    2.90    1.00
   0 -14   1    4.80    1.10
   0  14   1    3.60    1.20
   0  14  -1    4.20    1.20
   0  14   1    9.40   18.10
   1  14  -1   41.00    3.50
   1 -14   1   46.10    3.40
  -1  14   1   44.90    3.60
   1 -14   1   38.40    3.00
   1  14  -1   43.40    3.40
  -1 -14  -1   49.00    3.50
   1  14  -1   14.90   18.20
   1  14  -1   50.29   21.30
  -1 -14  -1   37.60    3.00
  -1  14  -1   49.20    3.60
  -1 -14   1   41.50    3.00
   1 -14  -1   42.40    3.10
   1 -14  -1   46.60    3.40
  -1  14  -1   43.20   20.40
   1  14   1   45.70    3.60
   1  14   1   32.10    3.80
  -1  14  -1   15.10   19.90
  -1 -14   1   48.00    3.50
   1 -14  -1   43.60    3.30
   1  14   1   57.89   19.80
   2 -14   1   10.50    1.40
   2 -14   1   13.10    1.80
   2  14  -1    7.30   18.00
   2  14  -1   25.20   17.20
  -2  14   1   18.70   21.00
   2  14  -1   15.80    1.90
  -2  14   1   23.40   18.40
   2  14  -1   14.20    1.80
  -2  14   1   19.30    2.10
  -2 -14  -1   12.80    1.20
  -2 -14  -1   58.89   18.60
   2 -14   1   12.80    1.70
  -2  14  -1   18.10    2.10
  -2 -14   1   13.40    1.80
  -2  14  -1   23.80   18.60
   2 -14  -1   14.30    1.50
   2 -14  -1   17.20    1.80
   2  14   1   16.70    2.00
   2  14   1   19.90   18.50
  -2  14  -1   13.70   18.60
  -3 -14  -1   55.09    3.80
  -3 -14  -1   17.60   17.60
   3  14  -1   51.99    3.90
   3 -14   1   42.50    3.70
   3  14  -1   42.30    3.70
   3 -14   1   50.79    3.80
  -3  14   1   58.89    4.10
   3 -14   1   44.50    3.50
  -3  14   1   58.39   23.00
  -3 -14  -1   44.50    3.30
   3  14  -1   47.20   19.70
   3  14  -1   60.09   22.40
  -3  14   1   26.90   20.00
   3  14   1   53.79    3.80
   3 -14  -1   52.89    3.80
  -3 -14   1   48.70    3.80
   3  14   1    6.60   20.80
  -3  14  -1   32.20   22.60
   3 -14  -1   47.70    3.50
  -3  14  -1   21.50   19.70
   3  14   1   59.09    4.00
  -3  14  -1   46.20    3.90
  -4 -14  -1  -16.50   19.30
   4 -14   1    8.10    1.20
   4  14  -1    1.40   20.20
  -4  14   1   28.10   22.10
   4  14  -1    8.10    1.40
  -4 -14  -1   13.20    1.70
   4  14  -1    8.10    1.40
  -4 -14  -1    7.80    0.90
   4  14  -1   13.70   18.70
   4 -14   1    7.90    1.40
   4 -14   1    8.80    1.40
  -4  14   1   13.60    2.00
  -4  14   1   13.00   19.70
   4  14   1   13.60    1.80
  -4  14  -1    7.80    1.50
  -4 -14   1    9.70    1.50
   4 -14  -1   10.40    1.40
  -4  14  -1    0.50   21.10
   4  14   1   10.00    1.50
   4 -14  -1   10.50    1.60
   4  14   1   13.20   21.00
  -4  14  -1   16.70   20.10
   5  14  -1   16.50    2.10
   5  14  -1    0.80   19.10
  -5  14   1   25.50   20.40
  -5  14   1   13.90   20.90
   5  14  -1    2.70   18.60
   5 -14   1   19.30    2.10
  -5  14   1   19.90    2.40
  -5 -14  -1    2.70   20.80
   5  14  -1   17.10    1.90
  -5 -14  -1   16.40    2.10
   5 -14   1   16.00    1.90
   5 -14   1   18.20    2.00
   5  14   1   21.60    2.10
   5 -14  -1   17.50    1.90
   5 -14  -1   22.40    2.10
   5  14   1   -2.40   19.90
  -5  14  -1   -6.30   21.30
   5 -14  -1   19.90    1.90
   5  14   1   24.10    2.30
  -5  14  -1   30.20   21.00
  -5 -14   1   20.40    2.10
  -5  14  -1   17.20    2.20
   6 -14   1   14.80    1.90
   6 -14   1   16.30    2.00
  -6  14   1   19.30    2.40
   6  14  -1   19.60    2.00
   6  14  -1   24.40   22.40
  -6  14   1   10.50   22.40
  -6 -14  -1   12.30   19.50
   6  14  -1   16.50    2.10
  -6 -14  -1   19.20    2.10
   6 -14   1   16.40    1.90
   6 -14  -1   16.60    2.00
  -6  14  -1    7.00   21.80
  -6 -14   1   17.30    2.10
   6  14   1   15.80    1.90
  -6  14  -1   -1.20   24.90
   6  14   1   20.30    2.20
   6 -14  -1   19.80    2.00
  -6  14  -1   18.70    2.30
   6 -14  -1   13.60    1.90
  -7  14   1   73.49   29.40
   7  14  -1   43.50   22.40
  -7  14   1   71.29    5.10
   7  14  -1   66.79   26.20
   7 -14   1   73.39    4.80
   7 -14   1   65.39    4.80
   7  14  -1   64.29    4.80
   7 -14   1   64.89    4.80
  -7  14   1   41.70   26.90
  -7 -14  -1   69.69    4.90
   7  14  -1   61.49    4.80
   7 -14   1   73.49    4.90
   7 -14  -1   64.09    4.70
   7  14   1   71.09    4.90
   7 -14  -1   71.69    4.90
   7 -14  -1   62.89    4.80
   7  14   1   32.00   24.50
  -7  14  -1   63.09   25.70
   7 -14  -1   65.39    4.80
   7 -14  -1   63.69    4.80
  -7 -14   1   67.99    4.90
  -7  14  -1   63.89   24.60
   7  14   1   61.89    4.80
  -7  14  -1   67.99    5.10
   8 -14   1    6.00    1.20
  -8  14   1   88.49   28.50
  -8  14   1  -46.60   42.30
   8 -14   1    5.50    1.20
   8  14  -1    6.20    1.30
   8 -14   1    4.40    1.20
   8 -14   1    6.90    1.30
   8  14  -1    6.40    1.20
  -8  14  -1   16.00   28.30
   8  14   1  -29.80   26.70
  -8 -14   1    7.90    1.30
  -8  14  -1    8.50    1.60
  -8  14  -1   23.00   25.10
   9 -14   1   -1.10    0.80
   9  14  -1   12.10   30.60
  -9  14   1    2.30   27.90
   9  14  -1    1.10    1.00
   9 -14   1    0.70    1.00
   9 -14   1    0.50    1.00
   9 -14   1    0.10    1.00
   9 -14   1    1.20    0.90
  -9  14   1    3.60    1.20
   9  14  -1    0.30    0.90
  -9 -14  -1    1.10    0.90
  -9  14  -1    0.80    1.10
   9 -14  -1    1.80    1.00
   9 -14  -1    2.60    1.00
  -9 -14   1    1.40    0.90
   9 -14  -1    2.10    1.10
   9  14   1    1.50    0.90
  -9  14  -1  -32.40   25.40
   9 -14  -1    1.50    0.90
   9  14   1    0.40    0.90
   9 -14  -1    0.30    0.90
 -10  14   1    9.10   31.50
 -10  14   1    4.50    1.40
  10 -14   1    1.20    1.10
  10 -14   1    2.20    1.00
 -10 -14  -1    2.80    1.00
  10 -14   1    2.90    1.00
  10  14  -1    0.20    0.90
  10  14  -1    2.20    0.90
  10 -14   1    3.20    1.20
  10 -14   1    1.20    1.00
  10  14  -1    4.30   55.69
  10 -14  -1    0.50    1.00
 -10  14  -1   -2.90   32.50
 -10  14  -1    2.20    1.30
  10  14   1    1.60    0.90
  10  14   1    1.60    1.00
  10 -14  -1    2.50    0.90
  10 -14  -1    1.00    1.10
  10 -14  -1    2.10    1.10
 -10 -14   1    2.40    1.00
  10  14   1   29.40   35.00
  10 -14  -1    2.70    1.00
  11 -14   1    8.00    1.40
  11 -14   1    8.90    1.60
 -11 -14  -1   11.30    1.70
  11  14  -1    6.30    1.30
  11 -14   1   12.70    1.70
  11 -14   1    9.10    1.50
  11  14  -1    8.90    1.50
  11 -14   1   10.00    1.60
 -11  14  -1    6.50    1.50
  11 -14  -1    9.40    1.70
  11  14   1   13.30    1.70
  11  14   1   11.40    1.60
  11 -14  -1   14.30    1.90
  11 -14  -1    8.50    1.50
  11 -14  -1   12.80    1.70
 -11 -14   1   10.50    1.70
  12 -14   1   24.00    2.70
  12 -14   1   23.60    2.30
 -12  14   1   22.70    2.70
  12  14  -1   24.00    2.20
  12  14  -1   23.10    1.70
  12 -14   1   24.60    2.40
  12 -14   1   24.50    2.60
 -12 -14  -1   17.70    2.40
 -12  14  -1   25.10    2.70
  12 -14  -1   18.30    2.20
  12 -14  -1   20.90    2.40
  12 -14  -1   15.20    2.30
  12  14   1   16.00    2.10
 -12 -14   1   20.40    2.40
  12  14   1   20.10    1.90
  12 -14  -1   17.10    1.80
 -13  14   1    3.70    1.40
  13 -14   1    8.00    1.50
  13 -14   1    5.50    1.50
  13 -14   1   10.20    1.80
 -13 -14  -1    4.20    1.20
  13 -14  -1    4.40    1.50
  13 -14  -1    6.60    1.50
 -13 -14   1    9.00    1.50
  13 -14  -1    5.40    1.90
  13  14   1    6.60    1.50
 -13  14  -1    8.90    1.80
  14 -14   1    8.70    1.50
  14  14  -1    9.00    1.30
  14 -14   1    7.10    1.80
  14 -14   1   10.40    1.80
 -14 -14  -1    5.00    1.40
 -14  14   1    5.80    1.70
  14  14  -1   12.60    2.30
  14 -14   1    7.10    1.70
  14 -14  -1    6.90    1.40
  14 -14  -1    7.40    1.70
  14 -14  -1    7.70    1.80
 -14  14  -1   10.20    1.80
  14  14   1    6.50    2.00
 -14 -14   1   12.10    1.70
  14 -14  -1    9.50    2.00
  14  14   1    6.20    1.30
 -15  14   1   16.40    2.70
  15 -14   1   13.60    2.30
 -15 -14  -1   13.50    2.00
  15  14  -1   13.60    1.80
  15  14  -1   15.00    2.40
  15 -14   1   15.80    2.20
  15 -14   1    8.50    1.90
  15 -14   1   14.10    2.00
  15 -14  -1   17.50    2.30
 -15 -14   1   15.60    2.30
  15 -14  -1   16.60    2.50
  15 -14  -1   14.20    2.40
  15  14   1   14.20    1.80
  15 -14  -1   13.70    1.90
  15  14   1   12.10    2.30
 -15  14  -1   14.50    2.20
  16 -14   1   13.50    2.20
  16 -14   1    9.40    1.80
  16  14  -1    8.10    2.00
  16 -14   1   15.30    2.20
  16  14  -1   10.60    1.50
 -16  14  -1   16.00    3.30
  16 -14  -1    7.60    1.90
  16 -14  -1   11.20    2.00
  16  14   1    8.00    1.30
  16 -14  -1    6.70    1.30
  16  14   1    9.20    2.00
  16 -14  -1    7.50    2.00
  17 -14   1    2.30    1.80
  17  14  -1    5.30    1.80
  17 -14   1    5.10    1.20
  17  14  -1    4.60    0.90
  17 -14   1    6.60    1.80
  17 -14   1    1.10    1.40
  17 -14  -1    1.90    1.50
  17 -14  -1    4.30    1.50
  17  14   1    4.30    1.70
  17 -14  -1    3.70    1.90
  17  14   1    4.70    1.10
  17 -14  -1    7.30    1.10
  18  14  -1   18.40    2.60
  18 -14   1   11.80    2.30
  18 -14   1   19.70    1.90
  18 -14   1   18.80    2.50
  18 -14   1   17.10    2.60
  18 -14  -1   18.50    2.80
  18  14   1   15.70    1.60
  18 -14  -1   16.50    2.60
  18  14   1   16.30    2.40
  18 -14  -1   21.10    2.80
  19  14  -1    7.60    2.10
  19 -14   1    8.10    2.90
  19 -14   1    5.60    1.90
  19  14   1    6.40    1.70
  19 -14  -1    3.90    2.00
  20 -14   1    5.30    1.90
  20 -14   1    5.80    2.10
  20  14  -1    5.80    1.60
  20 -14   1    4.40    2.00
  20 -14  -1    4.80    1.70
  20 -14  -1    7.80    1.80
  20  14   1    2.60    1.30
  20 -14  -1    3.50    1.80
  21 -14   1    0.70    1.50
  21  14  -1    1.40    1.20
  21 -14   1    1.90    1.70
  21 -14   1    1.70    1.80
  21 -14  -1    1.40    1.70
  21 -14  -1    1.30    1.90
  21 -14  -1    1.00    1.40
  21  14   1   -0.90    1.10
  22 -14   1    2.20    1.80
  22 -14   1    1.70    1.60
  22  14  -1    2.70    1.30
  22 -14  -1    3.90    1.80
  22 -14  -1    1.90    1.50
  22 -14  -1    2.50    1.80
  22  14   1    3.80    1.20
  23  14  -1    3.70    1.20
  23 -14   1    6.60    2.10
  23 -14   1    2.10    1.60
  23 -14  -1    0.50    1.50
  23  14   1    4.20    1.90
  23 -14  -1    4.60    2.20
  23 -14  -1    5.30    1.90
  24 -14   1    5.40    1.60
  24 -14   1    4.90    1.70
  24  14  -1    3.90    1.20
  24  14   1   -0.30    1.70
  24 -14  -1    6.00    2.00
  24 -14  -1    6.60    1.60
   0  15  -1  -14.90   23.00
   0  15  -1  -30.40   21.10
   0  15   1   -7.70   21.20
   0  15   1  -10.70   22.30
   1 -15   1   24.40    2.20
  -1  15   1   19.20    2.40
   1  15  -1   19.80    2.50
  -1  15   1   21.40    2.20
   1  15  -1   23.70    2.40
  -1 -15  -1   17.90    1.70
   1  15  -1   17.90   21.60
   1 -15   1   26.00    2.30
  -1 -15  -1   26.20    2.10
   1  15  -1   29.10   22.70
  -1  15   1   37.90   24.20
  -1  15   1   38.70   23.80
  -1 -15  -1   21.70    2.30
   1 -15   1   19.60    1.70
   1 -15  -1   18.30    1.80
  -1 -15   1   22.00    1.60
  -1  15  -1   19.20    2.20
  -1  15  -1   -4.70   22.00
   1 -15  -1   22.20    2.30
   1  15   1   20.40    2.20
  -1  15  -1   50.49   39.40
   1  15   1   22.40    2.50
   1  15   1   28.00   23.00
  -1  15  -1   21.20    2.50
  -1 -15   1   25.60    2.40
  -1 -15   1   23.40    2.10
   2  15  -1   22.30    2.30
  -2 -15  -1   24.30    2.40
   2  15  -1   19.00    2.40
   2 -15   1   25.40    2.40
  -2  15   1   24.80    2.60
  -2  15   1    3.00   24.20
   2 -15   1   20.80    1.90
  -2 -15  -1   22.00    2.20
   2  15  -1  -34.10   23.40
  -2  15   1   23.70    2.30
   2  15  -1    3.20   23.60
  -2  15   1   11.90   23.60
  -2 -15  -1   17.90    1.70
  -2  15  -1   24.90    2.60
  -2 -15   1   20.40    2.20
   2 -15  -1   21.50    2.30
  -2  15  -1   23.60    2.30
   2  15   1   23.70    2.60
   2  15   1   24.50    2.50
  -2  15  -1   55.59   25.50
   2 -15  -1   20.90    1.90
  -2  15  -1   31.80   23.90
   2  15   1   35.00   22.40
  -2 -15   1   26.30    2.40
  -3  15   1   33.40    3.00
   3 -15   1   31.40    2.70
   3  15  -1   24.70   23.30
  -3 -15  -1   34.10    2.60
  -3 -15  -1   34.10    2.80
  -3  15   1   40.40   24.40
   3  15  -1   27.30    2.70
   3 -15   1   32.40    2.80
  -3  15   1  -18.00   27.20
   3 -15   1   25.40    2.30
  -3 -15  -1   27.20    2.10
   3  15  -1   27.20    2.80
   3  15  -1   -7.50   22.10
   3  15   1  -11.00   23.30
  -3  15  -1   33.00    3.00
  -3 -15   1   27.80    2.70
   3  15   1   34.40    2.80
  -3  15  -1   39.10   27.20
   3  15   1   33.90    2.90
   3 -15  -1   34.40    2.80
  -3  15  -1   24.40    2.60
  -3  15  -1   36.10   24.40
   3 -15  -1   26.60    2.70
  -4  15   1    1.20    1.20
   4  15  -1    2.40    1.10
   4  15  -1   -0.30    0.90
  -4  15   1  -44.80   27.10
  -4  15   1   24.70   24.50
   4 -15   1    0.10    0.90
   4 -15   1    3.20    1.30
   4 -15   1    1.70    1.00
   4  15  -1   -4.10   21.80
  -4 -15  -1    2.10    1.00
   4  15  -1    9.20   23.00
   4 -15  -1    1.90    0.80
   4  15   1    1.80    1.00
   4  15   1    1.80   23.20
  -4  15  -1   -4.60   24.50
  -4  15  -1   -1.60   26.90
   4 -15  -1    2.10    0.90
  -4 -15   1    0.00    1.00
   4 -15  -1    2.20    1.00
   4  15   1    2.00    1.00
  -4  15  -1    1.50    1.10
   5  15  -1  -33.30   26.10
  -5  15   1   -0.70   40.10
  -5  15   1    7.30    1.60
   5 -15   1    5.80    1.00
   5  15  -1    6.30    1.40
   5 -15   1    5.30    1.20
   5  15  -1   20.90   28.20
   5  15  -1    5.50    1.20
   5 -15   1    6.90    1.30
  -5  15   1  -15.60   27.70
  -5 -15  -1    5.90    1.30
   5  15   1    7.40    1.30
  -5 -15   1    8.00    1.50
   5 -15  -1    8.60    1.40
  -5  15  -1    2.00   26.10
   5  15   1    8.70    1.60
  -5  15  -1    9.70    1.60
   5 -15  -1    5.10    1.20
   5  15   1    9.20   25.40
   5 -15  -1    5.70    1.10
  -5  15  -1  -34.10   28.00
  -6 -15  -1   11.50    1.80
   6  15  -1   12.90    1.70
   6 -15   1   12.60    1.60
   6 -15   1   14.20    1.70
   6  15  -1  -19.00   26.80
  -6  15   1   12.80    2.00
  -6  15   1   29.00   27.70
  -6  15   1   14.10   28.20
   6  15  -1   14.10    1.90
   6 -15   1   12.70    1.70
   6 -15   1   12.50    1.90
   6 -15  -1   11.10    1.60
   6  15   1    9.10    1.60
   6 -15  -1   11.40    1.70
  -6  15  -1   16.80    2.20
   6 -15  -1   11.10    1.60
  -6  15  -1    7.10   27.40
   6  15   1   34.50   27.50
  -6  15  -1  -34.10   31.00
   6 -15  -1   10.20    1.50
  -6 -15   1   12.40    1.90
   6  15   1   11.00    1.70
   7 -15   1   23.90    2.30
   7 -15   1   23.80    2.40
  -7 -15  -1   19.70    2.40
  -7  15   1   -6.90   31.50
   7  15  -1   26.40    2.50
   7 -15   1   22.00    2.40
   7 -15   1   26.10    2.20
   7 -15   1   19.20    2.30
   7  15  -1   24.00    2.40
   7  15  -1   88.59   31.30
  -7  15   1   21.30    2.60
  -7 -15   1   25.00    2.40
   7  15   1   22.10    2.40
   7  15   1   19.50    2.30
   7 -15  -1   20.00    2.30
  -7  15  -1   24.50    2.70
  -7  15  -1   41.80   33.10
   7  15   1   39.60   29.50
   7 -15  -1   21.50    2.40
   7 -15  -1   19.70    2.30
   7 -15  -1   23.40    2.40
  -7  15  -1   89.09   32.60
   8 -15   1   15.40    2.00
   8  15  -1  -28.10   35.20
   8 -15   1   15.70    2.00
   8  15  -1   15.20    2.00
   8 -15   1   17.80    2.10
   8  15  -1   16.30    2.10
   8 -15   1   19.10    2.90
  -8 -15  -1   15.70    2.10
  -8  15   1   16.30    2.30
  -8  15   1   56.09   35.40
   8 -15   1   14.20    1.80
   8 -15  -1   14.10    1.80
  -8 -15   1   15.20    2.10
   8 -15  -1   15.80    1.90
  -8  15  -1   32.80   34.00
   8 -15  -1   14.70    1.90
   8  15   1   15.30    2.10
   8 -15  -1   14.40    2.10
   8  15   1   34.70   35.50
   8  15   1   13.70    1.90
  -8  15  -1   15.60    2.40
   8 -15  -1   15.10    2.00
   9 -15   1   43.10    3.70
   9 -15   1   37.90    3.60
   9  15  -1   23.50   36.00
   9 -15   1   44.00    3.60
   9  15  -1   44.60    3.60
  -9  15   1   49.70    4.00
   9 -15   1   40.30    3.60
  -9 -15  -1   49.50    3.70
  -9  15   1   15.80   38.90
   9 -15   1   45.10    3.70
   9  15  -1   41.50    3.60
  -9  15  -1   45.50    3.90
   9 -15  -1   49.10    3.70
   9  15   1   47.20    3.60
  -9  15  -1   58.59   41.50
   9 -15  -1   46.50    3.60
   9 -15  -1   44.80    3.70
  -9 -15   1   45.50    3.70
   9 -15  -1   47.20    3.60
   9 -15  -1   37.70    3.60
   9  15   1   50.99    3.70
 -10  15   1    7.70    1.60
  10 -15   1    9.60    1.60
  10 -15   1    9.10    1.60
  10  15  -1    7.30    1.40
  10 -15   1    8.00    1.50
  10 -15   1    8.10    1.40
  10  15  -1   11.20    1.50
  10 -15   1   10.90    1.60
 -10 -15  -1    8.40    1.40
  10  15   1    7.00    1.40
 -10 -15   1   11.30    1.70
  10 -15  -1    9.30    1.60
 -10  15  -1   11.90    2.00
  10 -15  -1    9.40    1.60
  10  15   1    9.50    1.50
  10 -15  -1    9.20    1.40
  10 -15  -1   10.80    1.70
  10 -15  -1    7.40    1.40
  11 -15   1   13.60    2.00
  11 -15   1   12.50    1.80
  11 -15   1   10.30    1.70
 -11 -15  -1   12.30    2.00
  11  15  -1   11.10    1.70
  11  15  -1   12.60    1.80
  11 -15   1   14.10    1.90
  11 -15   1   13.80    2.30
 -11  15   1   15.50    2.30
  11 -15  -1   15.90    1.80
  11  15   1   13.10    1.80
 -11  15  -1    9.90    1.90
 -11 -15   1   10.30    1.60
  11  15   1   14.10    2.30
  11 -15  -1   10.60    1.90
  11 -15  -1   14.30    2.00
  11 -15  -1   12.20    1.80
  11 -15  -1   10.50    1.70
 -12 -15  -1    3.50    1.30
  12 -15   1    4.80    1.40
  12  15  -1    6.80    1.30
  12 -15   1    2.10    1.30
  12 -15   1    5.40    1.20
  12 -15   1    3.70    1.30
  12 -15   1    3.10    1.50
  12  15  -1    3.90    0.80
 -12  15   1    3.80    1.40
  12 -15  -1    4.40    1.60
 -12 -15   1    3.30    1.30
  12 -15  -1    3.30    1.30
  12 -15  -1    4.00    1.50
 -12  15  -1    6.10    1.60
  12  15   1    2.40    1.20
  12  15   1    3.90    1.00
  12 -15  -1    3.70    0.90
  13 -15   1   10.50    1.70
  13 -15   1   11.60    2.00
 -13 -15  -1   11.80    1.80
  13 -15   1   10.50    2.00
 -13  15   1    9.10    1.80
  13  15  -1    9.80    1.60
  13 -15   1   12.10    2.10
  13 -15  -1   10.60    1.60
  13 -15  -1   11.60    2.10
  13  15   1   14.40    1.90
 -13 -15   1   13.40    2.00
 -13  15  -1   10.80    2.00
  13 -15  -1   14.20    2.10
  13 -15  -1   11.00    1.80
  14 -15   1   13.70    1.90
 -14  15   1   12.40    2.00
  14 -15   1   16.30    2.30
  14 -15   1   11.50    1.90
  14  15  -1   14.10    1.90
  14 -15   1   14.90    2.30
 -14 -15  -1   10.60    1.70
  14  15  -1   10.50    2.20
 -14 -15   1    9.50    1.80
  14 -15  -1   15.30    2.20
 -14  15  -1   12.00    2.40
  14 -15  -1   11.20    1.70
  14 -15  -1   14.30    2.00
  14 -15  -1   15.10    2.30
  14  15   1   13.10    1.90
  15  15  -1    6.80    1.30
  15 -15   1    7.80    2.00
  15 -15   1   10.50    1.60
  15 -15   1    5.70    1.80
  15 -15   1    9.80    1.90
  15  15  -1    6.40    2.00
 -15 -15  -1   10.50    1.90
  15 -15  -1   11.50    1.60
  15  15   1    7.60    2.00
  15  15   1   11.40    1.50
  15 -15  -1    6.70    1.90
 -15 -15   1   10.90    2.10
  15 -15  -1    8.10    1.90
 -15  15  -1    7.40    2.00
  15 -15  -1    9.50    1.80
  16 -15   1    3.90    1.70
  16  15  -1   -0.10    1.50
  16 -15   1    5.20    1.70
  16 -15   1    1.20    1.40
  16  15  -1    1.20    0.90
  16 -15   1    5.00    1.30
  16 -15  -1    0.10    1.60
  16 -15  -1    0.40    1.40
 -16  15  -1    4.30    1.80
  16  15   1    3.50    1.50
  16 -15  -1    0.60    1.00
  16  15   1    0.70    0.90
  16 -15  -1    1.90    1.40
  17 -15   1   11.00    1.50
  17 -15   1    9.20    2.00
  17  15  -1    7.00    1.10
  17 -15   1    5.00    1.80
  17  15  -1    8.40    1.90
  17 -15   1    8.90    2.10
  17 -15  -1    8.40    1.30
  17 -15  -1    4.50    1.80
  17  15   1    9.00    2.00
  17 -15  -1    7.70    1.80
  17 -15  -1    6.10    2.00
  17  15   1    9.70    1.30
  18 -15   1    8.90    2.20
  18 -15   1   14.30    2.60
  18 -15   1    7.80    2.00
  18 -15   1    9.40    1.40
  18  15  -1    8.30    1.90
  18  15   1   12.10    2.10
  18 -15  -1   12.70    2.60
  18  15   1   13.30    1.40
  18 -15  -1    9.70    1.30
  18 -15  -1    9.40    2.30
  18 -15  -1   13.00    2.40
  19 -15   1   12.30    2.50
  19  15  -1   15.10    2.20
  19 -15   1   12.00    2.10
  19 -15   1   11.50    2.30
  19 -15  -1   15.60    2.50
  19  15   1    9.50    1.90
  19 -15  -1   18.10    2.40
  19 -15  -1   15.40    2.50
  20 -15   1    1.80    1.90
  20 -15   1    1.80    1.80
  20 -15   1    1.70    1.70
  20  15  -1    1.40    1.30
  20  15   1   -0.70    1.10
  20 -15  -1    1.80    1.50
  20 -15  -1    1.50    1.70
  20 -15  -1    1.50    1.50
  21 -15   1    7.70    2.00
  21 -15   1    7.50    1.80
  21  15  -1    1.90    1.20
  21 -15   1    4.20    2.00
  21 -15  -1    1.00    1.80
  21 -15  -1    3.10    2.00
  21 -15  -1    2.90    1.60
  21  15   1   -0.10    1.10
  22 -15   1   -0.40    1.50
  22 -15   1    2.50    1.80
  22  15  -1    1.00    1.10
  22 -15  -1    2.20    1.60
  22 -15  -1    1.30    1.60
  22 -15  -1    1.10    1.60
  22  15   1   -1.30    1.00
  23 -15   1    4.40    1.90
  23  15  -1    2.60    1.20
  23 -15   1    1.60    1.90
  23 -15  -1    3.20    1.60
  23  15   1    2.60    1.20
  23 -15  -1    5.20    1.90
  24 -15   1    1.40    1.70
  24 -15   1    2.80    1.60
  24  15  -1    1.90    1.10
  24 -15  -1    2.00    1.40
  24 -15  -1    3.30    1.90
   0 -16   1    0.60    1.00
   0  16  -1    1.80    1.10
   0  16  -1    2.70    1.20
   0  16   1  -17.30   27.90
   0  16   1    4.70    1.20
   0 -16  -1    3.90    1.30
   0 -16   1    1.60    1.10
   0 -16  -1    2.90    0.70
   0  16   1    4.40    1.30
   0  16   1   -2.70   28.80
   0  16  -1  -30.90   26.70
   0  16  -1   32.20   31.30
   1  16  -1   10.40    1.70
  -1  16   1   59.69   32.90
   1  16  -1    9.40    1.60
  -1 -16  -1   11.00    1.20
   1  16  -1    4.40   26.80
  -1 -16  -1   12.50    1.90
   1 -16   1    8.80    1.60
   1 -16   1    8.10    1.50
  -1  16   1   13.40    1.70
  -1  16   1   10.70    1.70
  -1  16   1  -21.60   27.70
  -1  16  -1   33.80   29.10
  -1 -16   1   13.00    1.70
   1  16   1   25.50   28.90
  -1  16  -1   57.89   31.10
   1 -16  -1   14.30    1.90
  -1  16  -1    6.50    1.50
   1  16   1   12.70    1.70
   1  16   1  -26.40   30.80
  -1 -16   1    9.10    1.50
  -1  16  -1    9.00    1.60
   1 -16  -1    9.40    1.30
   1  16   1   15.50    2.20
  -2  16   1   26.50    2.70
   2  16  -1   21.40    2.40
   2  16  -1  -22.70   31.60
  -2  16   1   18.30   32.00
   2  16  -1   17.80    2.20
  -2  16   1   -5.70   28.90
  -2 -16  -1   23.00    2.40
  -2 -16  -1   16.20    1.60
   2  16  -1   62.79   29.00
   2 -16   1   17.30    2.20
   2 -16   1   18.20    2.20
   2  16   1   31.30   32.70
   2 -16  -1   20.50    2.10
  -2  16  -1   20.30    2.50
  -2  16  -1   15.20    2.10
   2  16   1   22.90    2.20
  -2  16  -1   25.90   29.80
  -2 -16   1   21.20    2.40
  -2 -16   1   15.90    2.40
   2 -16  -1   19.30    1.90
   2  16   1   19.40    2.40
  -2  16  -1   -3.00   28.70
   2 -16  -1   21.90    2.30
   2  16   1   42.30   28.90
   3 -16   1    4.60    1.30
   3 -16   1    3.90    0.90
  -3  16   1   40.00   34.00
   3  16  -1   12.30   27.80
   3 -16   1    5.60    1.30
   3  16  -1    3.90    1.20
  -3  16   1    3.70    1.40
  -3 -16  -1    4.20    1.20
  -3  16   1    6.00    1.50
  -3  16   1   26.50   29.90
   3  16  -1   -9.80   28.40
   3  16  -1    3.60    1.30
   3 -16  -1    4.40    1.20
   3 -16  -1    4.30    0.90
   3  16   1   21.30   30.10
   3  16   1    7.50    1.40
   3  16   1    5.00    1.40
  -3  16  -1    8.10    2.00
  -3  16  -1   16.90   29.10
  -3 -16   1    5.40    1.20
   3 -16  -1    6.70    1.30
  -3  16  -1    1.00   29.90
   3  16   1    0.50   28.40
  -3  16  -1    5.40    1.50
  -3 -16   1    4.70    1.30
   4  16  -1  -21.70   31.10
   4 -16   1    5.20    1.00
  -4  16   1    7.20    1.40
   4  16  -1    6.10    1.50
   4 -16   1    6.90    1.40
   4 -16   1    4.80    1.30
   4  16  -1   14.40   30.00
   4  16  -1    4.50    1.30
  -4  16   1    6.80    1.70
  -4  16   1   -8.10   38.90
  -4  16   1   53.39   32.10
  -4 -16  -1    7.20    1.50
   4 -16  -1    7.00    1.30
  -4  16  -1  -27.50   30.90
   4 -16  -1    6.80    1.20
   4  16   1    5.40    1.30
  -4 -16   1    8.70    1.50
   4  16   1    5.10    1.40
  -4  16  -1    5.50    1.50
   4 -16  -1    8.50    1.50
   4  16   1   31.90   30.40
  -4  16  -1   13.90   46.60
  -4 -16   1    9.10    1.50
   4  16   1   46.50   31.80
   5 -16   1    2.60    1.10
   5  16  -1   44.90   31.60
   5 -16   1    1.80    0.90
   5  16  -1  -46.70   32.30
   5 -16   1    2.70    1.10
  -5  16   1    3.60    1.40
   5  16  -1    2.60    1.10
  -5 -16  -1    1.90    1.20
   5 -16   1    3.30    1.10
  -5  16   1   80.99   33.90
  -5  16   1   52.89   34.20
  -5  16   1    3.80    1.30
   5  16  -1    1.90    1.10
   5 -16  -1    2.50    1.10
   5  16   1  -15.80   30.80
  -5  16  -1  -59.79   36.20
   5  16   1    3.90    1.20
   5  16   1    2.90    1.30
   5 -16  -1    1.80    0.90
  -5  16  -1    2.10    1.20
   5 -16  -1    3.00    1.20
   5  16   1  -33.30   32.30
   5 -16  -1    3.70    1.00
  -5 -16   1    1.30    1.10
  -5  16  -1   38.90   32.80
  -5 -16   1    2.60    1.20
   6 -16   1    7.50    1.50
  -6 -16  -1   14.30    2.00
   6  16  -1    7.60    1.40
  -6  16   1  -11.60   34.50
   6 -16   1    7.90    1.50
   6  16  -1   38.70   37.40
   6  16  -1    5.40    1.40
  -6  16   1   15.00    2.10
   6 -16   1   11.80    1.70
   6 -16  -1   12.30    1.80
   6  16   1  -20.30   39.00
   6  16   1   14.80    1.80
  -6  16  -1    8.80    1.70
  -6 -16   1    8.20    1.70
  -6  16  -1   14.40   34.70
  -6 -16   1   12.40    2.00
  -6  16  -1   10.80    1.70
  -7  16   1   -2.00   40.00
   7  16  -1    1.30    1.20
   7 -16   1    2.00    1.00
   7 -16   1    3.40    1.30
   7 -16   1    2.40    1.10
   7 -16   1    3.40    1.20
  -7 -16  -1    1.60    1.10
   7  16  -1    2.30    1.20
  -7  16   1    2.80    1.30
   7 -16   1    2.10    1.10
   7  16  -1   15.40   37.50
  -7  16  -1    2.80   40.80
   7  16   1  -26.20   42.40
   7 -16  -1    2.20    1.10
  -7 -16   1    3.30    1.20
   7  16   1    3.00    1.10
  -7 -16   1    5.40    1.50
   7 -16  -1    2.70    1.10
  -7  16  -1   -0.10    1.30
   7  16   1    4.00    1.30
   7 -16  -1    3.00    1.10
   7 -16  -1    1.40    1.20
  -7  16  -1    1.40    1.30
   7 -16  -1    0.30    0.90
   8 -16   1    9.40    1.40
   8 -16   1    6.10    1.40
   8 -16   1    8.80    1.50
   8 -16   1    8.00    1.40
   8  16  -1    8.10    1.40
  -8  16   1    9.60    1.90
  -8 -16  -1    7.60    1.50
   8  16  -1    8.10    1.50
  -8  16  -1   10.70    1.70
   8  16   1    6.30    1.40
   8 -16  -1    6.70    1.60
   8 -16  -1    6.70    1.50
   8 -16  -1    7.20    1.40
   8  16   1    7.90    1.50
   8 -16  -1    7.10    1.40
  -8  16  -1    6.40    1.60
   8 -16  -1    7.40    1.30
  -9  16   1    2.10    1.40
   9  16  -1    2.10    1.20
  -9 -16  -1    4.00    1.40
   9 -16   1    1.90    1.20
   9 -16   1    1.10    1.00
   9  16  -1    1.20    1.10
   9 -16   1    2.30    1.20
   9 -16   1    3.40    1.30
   9 -16   1    0.30    1.10
  -9  16  -1    2.40    1.40
   9 -16  -1    3.20    1.20
   9 -16  -1    3.50    1.20
   9  16   1    1.50    1.20
   9 -16  -1    3.10    1.20
  -9 -16   1    2.80    1.20
   9 -16  -1    3.10    1.30
   9 -16  -1    3.30    1.20
   9  16   1    4.90    1.30
  10  16  -1    4.90    1.30
  10 -16   1    5.10    1.40
  10 -16   1    2.90    1.20
  10 -16   1    5.70    1.50
  10 -16   1    6.00    1.40
  10  16  -1    2.60    1.20
  10 -16   1    4.10    1.30
  10 -16  -1    9.60    1.50
 -10  16  -1    4.10    1.60
  10 -16  -1    9.40    1.70
  11 -16   1   12.80    2.20
  11  16  -1   16.20    2.10
 -11 -16  -1   20.20    2.40
  11 -16   1   15.40    2.10
  11 -16   1   19.20    2.30
  11 -16   1   20.40    2.50
  11 -16   1   17.10    2.30
 -11  16   1   20.90    2.70
  11  16  -1   15.60    2.00
  11 -16  -1   15.50    2.00
  11 -16  -1   12.30    2.40
  11 -16  -1   19.50    2.30
  11  16   1   14.90    2.10
 -11 -16   1   16.40    2.40
  11  16   1   16.80    2.20
  11 -16  -1   17.20    2.60
 -11  16  -1   17.60    2.70
  11 -16  -1   18.50    2.20
  12 -16   1    2.90    1.40
  12  16  -1    3.80    0.90
  12 -16   1    3.90    1.50
 -12 -16  -1    9.00    1.90
  12 -16   1    2.50    1.20
  12  16  -1    3.50    1.20
 -12  16   1    4.80    1.70
  12 -16   1    4.90    1.60
  12 -16   1    2.10    1.10
 -12 -16   1    3.30    1.30
  12 -16  -1    3.30    1.50
  12  16   1    4.80    1.30
  12 -16  -1    3.10    1.30
  12 -16  -1    4.00    1.00
  12  16   1    4.70    1.00
  12 -16  -1    3.60    1.40
  12 -16  -1    3.30    1.20
  13 -16   1   22.10    2.60
  13  16  -1   19.80    2.30
  13 -16   1   18.00    2.80
 -13  16   1   17.30    2.80
  13 -16   1   13.30    2.40
  13 -16   1   21.70    2.50
 -13 -16  -1   21.60    2.60
 -13  16  -1   20.80    3.00
  13 -16  -1   26.70    2.50
  13 -16  -1   24.00    2.60
  13 -16  -1   18.90    2.90
  13  16   1   19.90    2.30
  13 -16  -1   20.10    2.70
 -14  16   1   -1.20    1.50
  14  16  -1   -0.50    0.90
 -14 -16  -1   -0.40    1.20
  14 -16   1    0.20    1.30
  14 -16   1    0.00    1.40
  14  16  -1    2.30    1.60
  14 -16   1    1.30    1.20
  14 -16   1   -0.40    1.30
 -14  16  -1    1.60    1.50
  14 -16  -1    0.60    1.40
 -14 -16   1   -1.20    1.10
  14 -16  -1   -0.60    1.20
  14 -16  -1    1.80    1.20
  14 -16  -1    1.30    1.40
  14  16   1   -0.90    0.90
  15 -16   1    5.90    1.40
  15  16  -1    4.00    1.90
 -15  16   1    5.80    1.90
  15 -16   1    6.10    1.90
  15  16  -1    6.20    1.30
  15 -16   1    4.70    1.60
  15 -16   1    4.30    1.80
 -15 -16  -1    1.70    1.40
 -15  16  -1    7.30    1.80
 -15 -16   1    3.40    1.50
  15  16   1    3.30    1.10
  15 -16  -1    5.40    1.30
  15  16   1    2.60    1.80
  15 -16  -1    2.90    1.50
  15 -16  -1    4.50    1.80
  15 -16  -1    4.20    1.50
  16 -16   1   13.20    2.40
  16  16  -1   13.60    1.80
  16 -16   1   14.00    2.20
  16 -16   1   12.30    2.30
  16  16  -1    9.20    2.10
  16 -16   1   11.30    1.70
[truncated: 5,439,369 more chars]
