# Supplementary material for: Artificial Chiral Trinuclear Zn Catalysts: Design, Self-Assembly and Unprecedented Efficiency in Asymmetric Hydroboration of Ketones
Source: ACS Cent Sci. 2025 Aug 12;11(9):1773–83. doi: 10.1021/acscentsci.5c01067 (PMC12464761; doi:10.1021/acscentsci.5c01067)
Supplement: Supplementary file 5 [file oc5c01067_si_005.cif]

data_exp_4540_auto
_audit_creation_date               2025-05-27
_audit_creation_method
;
Olex2 1.5
(compiled 2024.02.16 svn.r378c4104 for OlexSys, GUI svn.r6928)
;
_shelx_SHELXL_version_number       '2018/3'
_audit_contact_author_address      ?
_audit_contact_author_email        ?
_audit_contact_author_name         ''
_audit_contact_author_phone        ?
_publ_contact_author_id_orcid      ?
_publ_section_references
;
Dolomanov, O.V., Bourhis, L.J., Gildea, R.J, Howard, J.A.K. & Puschmann, H.
 (2009), J. Appl. Cryst. 42, 339-341.

Sheldrick, G.M. (2015). Acta Cryst. A71, 3-8.

Sheldrick, G.M. (2015). Acta Cryst. C71, 3-8.
;
_chemical_name_common              ?
_chemical_name_systematic          ?
_chemical_formula_moiety          
 'C52 H52 N4 O12 Zn3, C52 H51 N4 O12 Zn3, C2 H3 N, C4 H8 O2'
_chemical_formula_sum              'C110 H114 N9 O26 Zn6'
_chemical_formula_weight           2370.32
_chemical_absolute_configuration   unk
_chemical_melting_point            ?
loop_
  _atom_type_symbol
  _atom_type_description
  _atom_type_scat_dispersion_real
  _atom_type_scat_dispersion_imag
  _atom_type_scat_source
 'C' 'C' 0.0181 0.0091 'International Tables Vol C Tables 4.2.6.8 and 6.1.1.4'
 'H' 'H' 0.0000 0.0000 'International Tables Vol C Tables 4.2.6.8 and 6.1.1.4'
 'N' 'N' 0.0311 0.0180 'International Tables Vol C Tables 4.2.6.8 and 6.1.1.4'
 'O' 'O' 0.0492 0.0322 'International Tables Vol C Tables 4.2.6.8 and 6.1.1.4'
 'Zn' 'Zn' -1.5491 0.6778
 'International Tables Vol C Tables 4.2.6.8 and 6.1.1.4'

_shelx_space_group_comment
;
The symmetry employed for this shelxl refinement is uniquely defined
by the following loop, which should always be used as a source of
symmetry information in preference to the above space-group names.
They are only intended as comments.
;
_space_group_crystal_system        'tetragonal'
_space_group_IT_number             76
_space_group_name_H-M_alt          'P 41'
_space_group_name_Hall             'P 4w'
loop_
  _space_group_symop_operation_xyz
 'x, y, z'
 '-x, -y, z+1/2'
 '-y, x, z+1/4'
 'y, -x, z+3/4'

_cell_length_a                     20.0152(5)
_cell_length_b                     20.0152(5)
_cell_length_c                     37.6884(14)
_cell_angle_alpha                  90
_cell_angle_beta                   90
_cell_angle_gamma                  90
_cell_volume                       15098.3(9)
_cell_formula_units_Z              4
_cell_measurement_reflns_used      19600
_cell_measurement_temperature      172.99(10)
_cell_measurement_theta_max        59.6740
_cell_measurement_theta_min        3.1250
_shelx_estimated_absorpt_T_max     ?
_shelx_estimated_absorpt_T_min     ?
_exptl_absorpt_coefficient_mu      1.514
_exptl_absorpt_correction_T_max    1.00000
_exptl_absorpt_correction_T_min    0.72836
_exptl_absorpt_correction_type     multi-scan
_exptl_absorpt_process_details
;
CrysAlisPro 1.171.42.100a (Rigaku Oxford Diffraction, 2023)
Empirical absorption correction using spherical harmonics,
implemented in SCALE3 ABSPACK scaling algorithm.
;
_exptl_absorpt_special_details     ?
_exptl_crystal_colour              'clear light yellow'
_exptl_crystal_colour_lustre       clear
_exptl_crystal_colour_modifier     light
_exptl_crystal_colour_primary      yellow
_exptl_crystal_density_diffrn      1.043
_exptl_crystal_density_meas        ?
_exptl_crystal_density_method      ?
_exptl_crystal_description         block
_exptl_crystal_F_000               4900
_exptl_crystal_size_max            0.27
_exptl_crystal_size_mid            0.26
_exptl_crystal_size_min            0.11
_exptl_transmission_factor_max     ?
_exptl_transmission_factor_min     ?
_diffrn_reflns_av_R_equivalents    0.1505
_diffrn_reflns_av_unetI/netI       0.0989
_diffrn_reflns_Laue_measured_fraction_full  0.999
_diffrn_reflns_Laue_measured_fraction_max  0.999
_diffrn_reflns_limit_h_max         16
_diffrn_reflns_limit_h_min         -23
_diffrn_reflns_limit_k_max         23
_diffrn_reflns_limit_k_min         -23
_diffrn_reflns_limit_l_max         45
_diffrn_reflns_limit_l_min         -44
_diffrn_reflns_number              180584
_diffrn_reflns_point_group_measured_fraction_full  0.999
_diffrn_reflns_point_group_measured_fraction_max  0.999
_diffrn_reflns_theta_full          67.046
_diffrn_reflns_theta_max           67.045
_diffrn_reflns_theta_min           3.122
_diffrn_ambient_environment        N~2~
_diffrn_ambient_temperature        172.99(10)
_diffrn_detector                   'Hybrid Pixel Array Detector'
_diffrn_detector_area_resol_mean   5.8140
_diffrn_measured_fraction_theta_full  0.999
_diffrn_measured_fraction_theta_max  0.999
_diffrn_measurement_details
;
List of Runs (angles in degrees, time in seconds):

  # Type    Start    End  Width  t~exp~   \w     \q     \k     \f   Frames
--------------------------------------------------------------------------
  1  \w    -73.00 -31.00   1.00    2.00    --    0.00 -37.00  90.00   42
  2  \w     27.00  54.00   1.00    2.00    --    0.00  57.00 -30.00   27
  3  \w    -27.00  24.00   1.00    2.00    --    0.00 -57.00   0.00   51
  4  \w    -88.00  -5.00   1.00    2.00    --    0.00 -37.00 150.00   83
  5  \w    -88.00  25.00   1.00    2.00    --    0.00 -37.00 -90.00  113
  6  \w    -88.00 -32.00   1.00    2.00    --    0.00 -57.00   0.00   56
  7  \w      2.00  27.00   1.00    2.00    --    0.00  57.00 150.00   25
  8  \w      5.00 117.00   1.00    3.00    --   92.10 -82.00-120.00  112
  9  \w     53.00 118.00   1.00    3.00    --   92.10 -45.00 -60.00   65
 10  \w      5.00 119.00   1.00    3.00    --   92.10 -61.00-120.00  114
 11  \w    111.00 182.00   1.00    3.00    --   92.10 -15.00 120.00   71
 12  \w     11.00  38.00   1.00    3.00    --   92.10 -82.00-180.00   27
 13  \w     56.00  81.00   1.00    3.00    --   92.10 -82.00-180.00   25
 14  \w     92.00 117.00   1.00    3.00    --   92.10 -82.00-180.00   25
 15  \w      3.00  94.00   1.00    3.00    --   92.10 -15.00 120.00   91
 16  \w     94.00 121.00   1.00    3.00    --   92.10 -82.00 -90.00   27
 17  \w     20.00  47.00   1.00    3.00    --   92.10 -45.00 -60.00   27
 18  \w     24.00  93.00   1.00    3.00    --   92.10 -61.00   0.00   69
 19  \w     22.00 106.00   1.00    3.00    --   92.10 -82.00   0.00   84
 20  \w     67.00 122.00   1.00    3.00    --   92.10 -82.00 120.00   55
 21  \w     81.00 106.00   1.00    3.00    --   92.10 -82.00  30.00   25
 22  \w     94.00 121.00   1.00    3.00    --   92.10 -82.00 -30.00   27
 23  \w      4.00 120.00   1.00    3.00    --   92.10 -61.00  90.00  116
 24  \w      3.00  99.00   1.00    3.00    --   92.10 -82.00  90.00   96
 25  \w     79.00 104.00   1.00    3.00    --   92.10 -82.00 150.00   25
 26  \w     12.00 182.00   1.00    3.00    --   92.10  15.00  30.00  170
;
_diffrn_measurement_device         'four-circle diffractometer'
_diffrn_measurement_device_type    'XtaLAB AFC12 (RINC): Kappa dual home/near'
_diffrn_measurement_method         '\w scans'
_diffrn_orient_matrix_type        
 'CrysAlisPro convention (1999,Acta A55,543-557)'
_diffrn_orient_matrix_UB_11        0.0463509000
_diffrn_orient_matrix_UB_12        -0.0564068000
_diffrn_orient_matrix_UB_13        0.0132198000
_diffrn_orient_matrix_UB_21        -0.0055742000
_diffrn_orient_matrix_UB_22        0.0272358000
_diffrn_orient_matrix_UB_23        0.0381092000
_diffrn_orient_matrix_UB_31        -0.0611763000
_diffrn_orient_matrix_UB_32        -0.0447867000
_diffrn_orient_matrix_UB_33        0.0065639000
_diffrn_radiation_monochromator    mirror
_diffrn_radiation_probe            x-ray
_diffrn_radiation_type             'Cu K\a'
_diffrn_radiation_wavelength       1.54184
_diffrn_source                     'micro-focus sealed X-ray tube'
_diffrn_source_type                'Rigaku (Cu) X-ray Source'
_reflns_Friedel_coverage           0.967
_reflns_Friedel_fraction_full      0.999
_reflns_Friedel_fraction_max       0.999
_reflns_number_gt                  17076
_reflns_number_total               26916
_reflns_special_details
;
 Reflections were merged by SHELXL according to the crystal
 class for the calculation of statistics and refinement.
 
 _reflns_Friedel_fraction is defined as the number of unique
 Friedel pairs measured divided by the number that would be
 possible theoretically, ignoring centric projections and
 systematic absences.
;
_reflns_threshold_expression       'I > 2\s(I)'
_computing_cell_refinement         'CrysAlisPro 1.171.42.100a (Rigaku OD, 2023)'
_computing_data_collection         'CrysAlisPro 1.171.42.100a (Rigaku OD, 2023)'
_computing_data_reduction          'CrysAlisPro 1.171.42.100a (Rigaku OD, 2023)'
_computing_molecular_graphics      'Olex2 1.5 (Dolomanov et al., 2009)'
_computing_publication_material    'Olex2 1.5 (Dolomanov et al., 2009)'
_computing_structure_refinement    'SHELXL 2018/3 (Sheldrick, 2015)'
_computing_structure_solution      'SHELXT 2018/2 (Sheldrick, 2018)'
_refine_diff_density_max           1.272
_refine_diff_density_min           -0.444
_refine_diff_density_rms           0.133
_refine_ls_abs_structure_details
;
 Flack x determined using 5390 quotients [(I+)-(I-)]/[(I+)+(I-)]
 (Parsons, Flack and Wagner, Acta Cryst. B69 (2013) 249-259).
;
_refine_ls_abs_structure_Flack     0.031(17)
_refine_ls_extinction_coef         .
_refine_ls_extinction_method       none
_refine_ls_goodness_of_fit_ref     1.050
_refine_ls_hydrogen_treatment      constr
_refine_ls_matrix_type             full
_refine_ls_number_parameters       1381
_refine_ls_number_reflns           26916
_refine_ls_number_restraints       49
_refine_ls_R_factor_all            0.1520
_refine_ls_R_factor_gt             0.1109
_refine_ls_restrained_S_all        1.050
_refine_ls_shift/su_max            0.001
_refine_ls_shift/su_mean           0.000
_refine_ls_structure_factor_coef   Fsqd
_refine_ls_weighting_details      
 'w=1/[\s^2^(Fo^2^)+(0.2000P)^2^] where P=(Fo^2^+2Fc^2^)/3'
_refine_ls_weighting_scheme        calc
_refine_ls_wR_factor_gt            0.2865
_refine_ls_wR_factor_ref           0.3206
_refine_special_details            ?
_olex2_refinement_description
;
1. Restrained distances
 C41-C35 = C43-C35 = C42-C35 = C44-C35
 1.52 with sigma of 0.01
2. Rigid bond restraints
 with sigma for 1-2 distances of 0.01 and sigma for 1-3 distances of 0.02
3. Uiso/Uaniso restraints and constraints
: within 2A with sigma of 0.01 and sigma for terminal atoms of 0.02 within 2A
4.a Riding coordinates:
 C44(H44A,H44B,H44C)
4.b Ternary CH refined with riding coordinates:
 C1(H1), C41(H41)
4.c Secondary CH2 refined with riding coordinates:
 C2(H2A,H2B), C36(H36A,H36B)
4.d Aromatic/amide H refined with riding coordinates:
 C11(H11), C28(H28), C6(H6), C7(H7), C5(H5), C15(H15), C16(H16), C27(H27),
 C13(H13), C14(H14), C26(H26), C32(H32), C25(H25), C30(H30), C23(H23)
4.e Idealised Me refined as rotating group:
 C46(H46A,H46B,H46C), C40(H40A,H40B,H40C), C48(H48A,H48B,H48C), C39(H39A,H39B,
 H39C), C50(H50A,H50B,H50C), C52(H52A,H52B,H52C), C38(H38A,H38B,H38C), C42(H42A,
 H42B,H42C), C43(H43A,H43B,H43C)
;
_atom_sites_solution_hydrogens     mixed
_atom_sites_solution_primary       dual
_atom_sites_solution_secondary     ?
loop_
  _atom_site_label
  _atom_site_type_symbol
  _atom_site_fract_x
  _atom_site_fract_y
  _atom_site_fract_z
  _atom_site_U_iso_or_equiv
  _atom_site_adp_type
  _atom_site_occupancy
  _atom_site_site_symmetry_order
  _atom_site_calc_flag
  _atom_site_refinement_flags_posn
  _atom_site_refinement_flags_adp
  _atom_site_refinement_flags_occupancy
  _atom_site_disorder_assembly
  _atom_site_disorder_group
 Zn6 Zn 0.45700(11) 0.73449(10) 0.53610(5) 0.0647(5) Uani 1 1 d . . . . .
 Zn1 Zn 0.59752(10) 0.32612(11) 0.59945(5) 0.0645(5) Uani 1 1 d . . . . .
 Zn2 Zn 0.67368(10) 0.48199(12) 0.58328(5) 0.0655(6) Uani 1 1 d . . . . .
 Zn5 Zn 0.51466(12) 0.75779(10) 0.45099(6) 0.0677(6) Uani 1 1 d . . . . .
 Zn4 Zn 0.50957(13) 0.83057(10) 0.37016(6) 0.0710(6) Uani 1 1 d . . . . .
 Zn3 Zn 0.77380(11) 0.61571(13) 0.61082(6) 0.0751(6) Uani 1 1 d . . . . .
 O7 O 0.7237(5) 0.5273(6) 0.6191(3) 0.066(3) Uani 1 1 d . . . . .
 O24 O 0.5429(6) 0.5949(6) 0.6021(3) 0.072(3) Uani 1 1 d . . . . .
 O5 O 0.6831(6) 0.3233(6) 0.5698(3) 0.074(3) Uani 1 1 d . . . . .
 O4 O 0.6147(5) 0.4236(6) 0.6096(3) 0.066(3) Uani 1 1 d . . . . .
 O18 O 0.5518(7) 0.6817(5) 0.4265(3) 0.080(3) Uani 1 1 d . . . . .
 O20 O 0.4419(5) 0.7374(5) 0.4835(3) 0.065(3) Uani 1 1 d . . . . .
 O6 O 0.7342(6) 0.4194(7) 0.5590(3) 0.079(3) Uani 1 1 d . . . . .
 O17 O 0.4626(6) 0.8103(5) 0.4167(3) 0.072(3) Uani 1 1 d . . . . .
 N8 N 0.5092(7) 0.6915(7) 0.5783(4) 0.068(3) Uani 1 1 d . . . . .
 O1 O 0.4527(7) 0.2429(7) 0.5345(4) 0.092(4) Uani 1 1 d . . . . .
 O22 O 0.3940(7) 0.7979(7) 0.5547(4) 0.094(4) Uani 1 1 d . . . . .
 N2 N 0.4968(6) 0.3628(7) 0.6003(3) 0.062(3) Uani 1 1 d . . . . .
 O9 O 0.7065(7) 0.6389(6) 0.5704(3) 0.083(3) Uani 1 1 d . . . . .
 O3 O 0.6223(7) 0.2685(7) 0.6381(3) 0.085(4) Uani 1 1 d . . . . .
 O15 O 0.4418(7) 0.7966(7) 0.3373(3) 0.083(3) Uani 1 1 d . . . . .
 O8 O 0.6498(6) 0.5502(6) 0.5491(3) 0.073(3) Uani 1 1 d . . . . .
 O2 O 0.5415(6) 0.3050(8) 0.6751(3) 0.084(3) Uani 1 1 d . . . . .
 O10 O 0.7415(7) 0.6702(6) 0.6488(3) 0.083(3) Uani 1 1 d . . . . .
 N6 N 0.5282(8) 0.9226(7) 0.3960(4) 0.071(4) Uani 1 1 d . . . . .
 C86 C 0.5093(8) 0.6285(7) 0.5772(4) 0.060(4) Uani 1 1 d . . . . .
 N7 N 0.4441(6) 0.6283(6) 0.5260(3) 0.055(3) Uani 1 1 d . . . . .
 O19 O 0.5794(7) 0.8144(8) 0.4746(4) 0.098(4) Uani 1 1 d . . . . .
 O21 O 0.5393(7) 0.7979(6) 0.5289(3) 0.085(4) Uani 1 1 d . . . . .
 N1 N 0.5479(8) 0.2632(6) 0.5631(3) 0.070(4) Uani 1 1 d . . . . .
 C73 C 0.4427(8) 0.4908(9) 0.5217(4) 0.063(4) Uani 1 1 d . . . . .
 H73 H 0.441085 0.443448 0.520419 0.076 Uiso 1 1 calc R U . . .
 O13 O 0.6784(8) 0.9409(7) 0.3483(4) 0.102(4) Uani 1 1 d . . . . .
 C11 C 0.4896(8) 0.4921(9) 0.6703(4) 0.066(4) Uani 1 1 d . . . . .
 H11 H 0.442591 0.494597 0.673513 0.079 Uiso 1 1 calc R U . . .
 O16 O 0.5689(7) 0.7491(7) 0.3796(4) 0.099(4) Uani 1 1 d . . . . .
 C71 C 0.4747(7) 0.5898(7) 0.5501(3) 0.051(3) Uani 1 1 d . . . . .
 C74 C 0.4115(8) 0.5283(8) 0.4963(4) 0.064(4) Uani 1 1 d . . . . .
 H74 H 0.390327 0.507038 0.476777 0.077 Uiso 1 1 calc R U . . .
 N4 N 0.8574(6) 0.5480(11) 0.6055(5) 0.087(5) Uani 1 1 d . . . . .
 C12 C 0.5317(9) 0.5296(8) 0.6927(4) 0.068(4) Uani 1 1 d . . . . .
 C78 C 0.3881(8) 0.7089(8) 0.4674(4) 0.060(4) Uani 1 1 d . . . . .
 C77 C 0.3516(8) 0.7468(7) 0.4443(4) 0.060(4) Uani 1 1 d . . . . .
 N5 N 0.5952(9) 0.8693(7) 0.3432(4) 0.082(4) Uani 1 1 d . . . . .
 C8 C 0.4691(7) 0.4119(8) 0.6208(4) 0.063(4) Uani 1 1 d . . . . .
 C19 C 0.7190(10) 0.4065(10) 0.6932(5) 0.087(6) Uani 1 1 d . . . . .
 C21 C 0.7455(8) 0.4839(9) 0.6447(4) 0.070(5) Uani 1 1 d . . . . .
 C28 C 0.6744(9) 0.3755(9) 0.7154(4) 0.066(4) Uani 1 1 d . . . . .
 H28 H 0.628534 0.387773 0.714964 0.079 Uiso 1 1 calc R U . . .
 C20 C 0.6988(8) 0.4546(8) 0.6670(4) 0.062(4) Uani 1 1 d . . . . .
 N3 N 0.8423(8) 0.6719(10) 0.5791(5) 0.095(5) Uani 1 1 d . . . . .
 C75 C 0.4106(7) 0.5977(8) 0.4990(4) 0.056(4) Uani 1 1 d . . . . .
 C72 C 0.4769(9) 0.5215(9) 0.5494(4) 0.072(5) Uani 1 1 d . . . . .
 H72 H 0.500308 0.496543 0.566820 0.087 Uiso 1 1 calc R U . . .
 C79 C 0.3750(7) 0.6392(7) 0.4727(4) 0.054(3) Uani 1 1 d . . . . .
 C88 C 0.5728(9) 0.6490(8) 0.6257(4) 0.065(4) Uani 1 1 d . . . . .
 H88A H 0.553308 0.647142 0.649871 0.078 Uiso 1 1 calc R U . . .
 H88B H 0.621853 0.643705 0.627585 0.078 Uiso 1 1 calc R U . . .
 O12 O 0.9305(9) 0.6649(13) 0.5419(5) 0.137(7) Uani 1 1 d . . . . .
 C3 C 0.4865(8) 0.2738(9) 0.5594(5) 0.069(4) Uani 1 1 d . . . . .
 C61 C 0.3573(7) 0.8219(8) 0.4436(4) 0.060(4) Uani 1 1 d . . . . .
 C80 C 0.3275(8) 0.6112(8) 0.4527(4) 0.063(4) Uani 1 1 d . . . . .
 H80 H 0.317741 0.565288 0.456590 0.075 Uiso 1 1 calc R U . . .
 C17 C 0.6007(8) 0.5198(9) 0.6916(3) 0.065(4) Uani 1 1 d . . . . .
 C95 C 0.5776(13) 0.8253(8) 0.5074(6) 0.094(7) Uani 1 1 d . . . . .
 C51 C 0.7303(8) 0.3562(12) 0.5591(4) 0.074(5) Uani 1 1 d . . . . .
 C18 C 0.6270(8) 0.4749(8) 0.6657(4) 0.059(4) Uani 1 1 d . . . . .
 C58 C 0.5701(10) 1.0371(9) 0.4287(5) 0.078(5) Uani 1 1 d . . . . .
 H58 H 0.584350 1.076930 0.440198 0.094 Uiso 1 1 calc R U . . .
 C49 C 0.5809(13) 0.2639(11) 0.6667(4) 0.087(6) Uani 1 1 d . . . . .
 C66 C 0.3078(10) 0.8622(9) 0.4578(4) 0.073(4) Uani 1 1 d . . . . .
 C6 C 0.3600(8) 0.3854(11) 0.5984(6) 0.084(6) Uani 1 1 d . . . . .
 H6 H 0.313302 0.393364 0.597253 0.101 Uiso 1 1 calc R U . . .
 C37 C 0.5895(10) 0.1446(9) 0.5562(5) 0.082(5) Uani 1 1 d . . . . .
 C4 C 0.4542(8) 0.3279(8) 0.5802(5) 0.065(4) Uani 1 1 d . . . . .
 C1 C 0.5649(11) 0.2075(9) 0.5383(5) 0.082(5) Uani 1 1 d . . . . .
 H1 H 0.600573 0.223492 0.521853 0.098 Uiso 1 1 calc R U . . .
 C81 C 0.2906(8) 0.6452(8) 0.4262(4) 0.062(4) Uani 1 1 d . . . . .
 C60 C 0.4895(10) 0.9516(8) 0.4221(4) 0.073(5) Uani 1 1 d . . . . .
 C45 C 0.6699(9) 0.6113(11) 0.5488(5) 0.077(5) Uani 1 1 d . . . . .
 C65 C 0.3137(9) 0.9310(9) 0.4554(5) 0.072(4) Uani 1 1 d . . . . .
 C34 C 0.8906(10) 0.6371(16) 0.5687(6) 0.103(7) Uani 1 1 d . . . . .
 C10 C 0.5153(8) 0.4516(8) 0.6435(4) 0.061(4) Uani 1 1 d . . . . .
 C76 C 0.3000(9) 0.7151(9) 0.4232(4) 0.073(4) Uani 1 1 d . . . . .
 C7 C 0.3999(9) 0.4238(11) 0.6205(5) 0.080(5) Uani 1 1 d . . . . .
 H7 H 0.380840 0.457427 0.635084 0.096 Uiso 1 1 calc R U . . .
 C2 C 0.4995(10) 0.1981(10) 0.5165(5) 0.081(5) Uani 1 1 d . . . . .
 H2A H 0.505928 0.211320 0.491465 0.098 Uiso 1 1 calc R U . . .
 H2B H 0.483815 0.151211 0.517459 0.098 Uiso 1 1 calc R U . . .
 C62 C 0.4137(11) 0.8496(8) 0.4303(4) 0.075(5) Uani 1 1 d . . . . .
 C46 C 0.6420(12) 0.6532(9) 0.5197(5) 0.087(6) Uani 1 1 d . . . . .
 H46A H 0.625571 0.695464 0.529516 0.130 Uiso 1 1 calc R U . . .
 H46B H 0.604980 0.629409 0.508235 0.130 Uiso 1 1 calc R U . . .
 H46C H 0.676928 0.662340 0.502135 0.130 Uiso 1 1 calc R U . . .
 C22 C 0.8143(8) 0.4648(10) 0.6451(5) 0.074(5) Uani 1 1 d . . . . .
 C82 C 0.2397(9) 0.6129(10) 0.4047(4) 0.073(4) Uani 1 1 d . . . . .
 H82 H 0.230409 0.566711 0.407822 0.087 Uiso 1 1 calc R U . . .
 C59 C 0.5103(11) 1.0096(9) 0.4398(4) 0.077(5) Uani 1 1 d . . . . .
 H59 H 0.484733 1.028897 0.458408 0.092 Uiso 1 1 calc R U . . .
 C5 C 0.3879(10) 0.3360(10) 0.5781(5) 0.079(5) Uani 1 1 d . . . . .
 H5 H 0.361303 0.308515 0.563199 0.095 Uiso 1 1 calc R U . . .
 C29 C 0.8635(7) 0.4872(13) 0.6194(6) 0.083(6) Uani 1 1 d . . . . .
 C24 C 0.7875(10) 0.3888(10) 0.6961(6) 0.082(6) Uani 1 1 d . . . . .
 C84 C 0.2163(10) 0.7167(10) 0.3759(5) 0.083(5) Uani 1 1 d . . . . .
 H84 H 0.191052 0.741015 0.358949 0.100 Uiso 1 1 calc R U . . .
 C99 C 0.3993(12) 0.8421(11) 0.3279(5) 0.089(6) Uani 1 1 d . . . . .
 C87 C 0.5560(10) 0.7117(8) 0.6085(4) 0.074(5) Uani 1 1 d . . . . .
 H87 H 0.598015 0.727938 0.596979 0.089 Uiso 1 1 calc R U . . .
 C15 C 0.6142(15) 0.5989(11) 0.7395(5) 0.108(8) Uani 1 1 d . . . . .
 H15 H 0.641673 0.624693 0.754858 0.130 Uiso 1 1 calc R U . . .
 C97 C 0.5730(9) 0.6930(7) 0.3938(5) 0.072(5) Uani 1 1 d . . . . .
 C16 C 0.6422(9) 0.5520(10) 0.7174(4) 0.076(5) Uani 1 1 d . . . . .
 H16 H 0.688308 0.541044 0.719221 0.092 Uiso 1 1 calc R U . . .
 C89 C 0.5311(11) 0.7689(12) 0.6319(5) 0.089(6) Uani 1 1 d . . . . .
 C47 C 0.7746(9) 0.6675(11) 0.6761(6) 0.083(5) Uani 1 1 d . . . . .
 C64 C 0.3747(11) 0.9617(8) 0.4419(5) 0.079(5) Uani 1 1 d . . . . .
 H64 H 0.380340 1.008826 0.441220 0.094 Uiso 1 1 calc R U . . .
 C56 C 0.5853(11) 0.9550(9) 0.3864(5) 0.085(5) Uani 1 1 d . . . . .
 C93 C 0.3356(11) 0.7756(12) 0.5638(5) 0.086(6) Uani 1 1 d . . . . .
 C83 C 0.2059(10) 0.6483(11) 0.3804(5) 0.087(5) Uani 1 1 d . . . . .
 H83 H 0.173962 0.626228 0.365925 0.104 Uiso 1 1 calc R U . . .
 C40 C 0.5385(12) 0.1241(10) 0.5846(6) 0.099(6) Uani 1 1 d . . . . .
 H40A H 0.552246 0.142003 0.607697 0.148 Uiso 1 1 calc R U . . .
 H40B H 0.536258 0.075201 0.585963 0.148 Uiso 1 1 calc R U . . .
 H40C H 0.494384 0.141807 0.578392 0.148 Uiso 1 1 calc R U . . .
 C63 C 0.4216(10) 0.9206(10) 0.4308(4) 0.078(5) Uani 1 1 d . . . . .
 C55 C 0.6187(10) 0.9183(8) 0.3582(5) 0.077(5) Uani 1 1 d . . . . .
 C27 C 0.6949(13) 0.3289(14) 0.7372(6) 0.111(8) Uani 1 1 d . . . . .
 H27 H 0.662159 0.306508 0.751097 0.133 Uiso 1 1 calc R U . . .
 C33 C 0.9007(9) 0.5702(16) 0.5810(7) 0.104(8) Uani 1 1 d . . . . .
 C53 C 0.6452(10) 0.8421(11) 0.3172(5) 0.089(6) Uani 1 1 d . . . . .
 H53 H 0.666160 0.800678 0.327026 0.107 Uiso 1 1 calc R U . . .
 C9 C 0.5861(8) 0.4510(8) 0.6402(4) 0.060(4) Uani 1 1 d . . . . .
 O23 O 0.3252(10) 0.7161(10) 0.5618(8) 0.164(9) Uani 1 1 d . . . . .
 C85 C 0.2643(11) 0.7490(9) 0.3967(5) 0.084(5) Uani 1 1 d . . . . .
 H85 H 0.273027 0.795052 0.392733 0.101 Uiso 1 1 calc R U . . .
 C13 C 0.5049(10) 0.5786(9) 0.7169(5) 0.074(4) Uani 1 1 d . . . . .
 H13 H 0.458534 0.588660 0.716155 0.088 Uiso 1 1 calc R U . . .
 O11 O 0.8201(12) 0.6274(17) 0.6821(7) 0.230(17) Uani 1 1 d . . . . .
 C100 C 0.3463(15) 0.8225(14) 0.3040(8) 0.131(10) Uani 1 1 d . . . . .
 H10A H 0.365565 0.808342 0.281325 0.196 Uiso 1 1 calc R U . . .
 H10B H 0.316333 0.860526 0.300070 0.196 Uiso 1 1 calc R U . . .
 H10C H 0.321084 0.785442 0.314447 0.196 Uiso 1 1 calc R U . . .
 C48 C 0.7561(13) 0.7196(12) 0.7058(6) 0.106(7) Uani 1 1 d . . . . .
 H48A H 0.733791 0.758218 0.695046 0.159 Uiso 1 1 calc R U . . .
 H48B H 0.796865 0.734390 0.717868 0.159 Uiso 1 1 calc R U . . .
 H48C H 0.726013 0.698655 0.723070 0.159 Uiso 1 1 calc R U . . .
 C102 C 0.5686(14) 0.7634(13) 0.2835(8) 0.132(10) Uani 1 1 d . . . . .
 H10D H 0.589711 0.729395 0.298506 0.198 Uiso 1 1 calc R U . . .
 H10E H 0.561089 0.745062 0.259741 0.198 Uiso 1 1 calc R U . . .
 H10F H 0.525723 0.776564 0.293952 0.198 Uiso 1 1 calc R U . . .
 C101 C 0.6165(14) 0.8274(11) 0.2809(6) 0.104(7) Uani 1 1 d . . . . .
 C54 C 0.6961(13) 0.8995(14) 0.3179(7) 0.119(9) Uani 1 1 d . . . . .
 H54A H 0.742061 0.881810 0.320593 0.143 Uiso 1 1 calc R U . . .
 H54B H 0.693770 0.925811 0.295730 0.143 Uiso 1 1 calc R U . . .
 C14 C 0.5422(13) 0.6088(11) 0.7392(6) 0.094(6) Uani 1 1 d . . . . .
 H14 H 0.522500 0.638357 0.755941 0.112 Uiso 1 1 calc R U . . .
 C26 C 0.7637(14) 0.3092(14) 0.7417(6) 0.105(7) Uani 1 1 d . . . . .
 H26 H 0.776845 0.275302 0.757908 0.125 Uiso 1 1 calc R U . . .
 C32 C 0.9544(10) 0.5316(18) 0.5690(8) 0.113(9) Uani 1 1 d . . . . .
 H32 H 0.985102 0.548222 0.551958 0.136 Uiso 1 1 calc R U . . .
 C57 C 0.6086(12) 1.0132(9) 0.4040(4) 0.082(5) Uani 1 1 d . . . . .
 H57 H 0.649917 1.033532 0.397980 0.099 Uiso 1 1 calc R U . . .
 C90 C 0.4669(11) 0.7530(14) 0.6477(6) 0.107(7) Uani 1 1 d . . . . .
 H90A H 0.435947 0.738367 0.629103 0.160 Uiso 1 1 calc R U . . .
 H90B H 0.448939 0.792803 0.659430 0.160 Uiso 1 1 calc R U . . .
 H90C H 0.472579 0.717180 0.665131 0.160 Uiso 1 1 calc R U . . .
 C25 C 0.8087(16) 0.3427(12) 0.7211(7) 0.111(8) Uani 1 1 d . . . . .
 H25 H 0.855092 0.334234 0.723908 0.133 Uiso 1 1 calc R U . . .
 C67 C 0.2443(12) 0.8402(11) 0.4711(5) 0.094(6) Uani 1 1 d . . . . .
 H67 H 0.235789 0.793506 0.471351 0.113 Uiso 1 1 calc R U . . .
 C98 C 0.6035(15) 0.6379(11) 0.3742(8) 0.124(9) Uani 1 1 d . . . . .
 H98A H 0.650988 0.647358 0.370362 0.185 Uiso 1 1 calc R U . . .
 H98B H 0.581108 0.632858 0.351217 0.185 Uiso 1 1 calc R U . . .
 H98C H 0.598816 0.596492 0.387845 0.185 Uiso 1 1 calc R U . . .
 C39 C 0.6555(12) 0.1589(11) 0.5740(7) 0.107(7) Uani 1 1 d . . . . .
 H39A H 0.681073 0.190577 0.559589 0.160 Uiso 1 1 calc R U . . .
 H39B H 0.680729 0.117249 0.576515 0.160 Uiso 1 1 calc R U . . .
 H39C H 0.647415 0.178205 0.597541 0.160 Uiso 1 1 calc R U . . .
 C70 C 0.2544(12) 0.9704(13) 0.4686(6) 0.102(7) Uani 1 1 d . . . . .
 H70 H 0.257540 1.017667 0.466723 0.122 Uiso 1 1 calc R U . . .
 O14 O 0.4045(13) 0.8973(9) 0.3401(7) 0.171(10) Uani 1 1 d . . . . .
 C69 C 0.2021(12) 0.9479(11) 0.4816(7) 0.098(6) Uani 1 1 d . . . . .
 H69 H 0.167723 0.976496 0.490083 0.117 Uiso 1 1 calc R U . . .
 C91 C 0.5263(15) 0.8348(9) 0.6124(6) 0.111(8) Uani 1 1 d . . . . .
 H91A H 0.567071 0.841883 0.598449 0.167 Uiso 1 1 calc R U . . .
 H91B H 0.521246 0.871211 0.629565 0.167 Uiso 1 1 calc R U . . .
 H91C H 0.487584 0.834066 0.596484 0.167 Uiso 1 1 calc R U . . .
 C50 C 0.6015(15) 0.2064(11) 0.6891(6) 0.111(8) Uani 1 1 d . . . . .
 H50A H 0.644365 0.216369 0.700505 0.166 Uiso 1 1 calc R U . . .
 H50B H 0.606111 0.166463 0.674277 0.166 Uiso 1 1 calc R U . . .
 H50C H 0.567533 0.198413 0.707374 0.166 Uiso 1 1 calc R U . . .
 C30 C 0.9168(10) 0.4465(13) 0.6081(8) 0.115(9) Uani 1 1 d . . . . .
 H30 H 0.921756 0.403258 0.618201 0.137 Uiso 1 1 calc R U . . .
 C23 C 0.8331(9) 0.4182(12) 0.6716(6) 0.091(7) Uani 1 1 d . . . . .
 H23 H 0.878855 0.405936 0.673136 0.110 Uiso 1 1 calc R U . . .
 C31 C 0.9611(13) 0.467(2) 0.5834(10) 0.144(14) Uani 1 1 d . . . . .
 C104 C 0.6786(13) 0.8110(13) 0.2576(7) 0.117(8) Uani 1 1 d . . . . .
 H10G H 0.704109 0.852004 0.253226 0.175 Uiso 1 1 calc R U . . .
 H10H H 0.663939 0.792128 0.234873 0.175 Uiso 1 1 calc R U . . .
 H10I H 0.706936 0.778557 0.269940 0.175 Uiso 1 1 calc R U . . .
 C35 C 0.8318(15) 0.8039(16) 0.5809(8) 0.151(11) Uani 1 1 d D . . . .
 C52 C 0.7897(11) 0.3193(12) 0.5435(7) 0.108(7) Uani 1 1 d . . . . .
 H52A H 0.813819 0.296307 0.562570 0.161 Uiso 1 1 calc R U . . .
 H52B H 0.819573 0.351329 0.531913 0.161 Uiso 1 1 calc R U . . .
 H52C H 0.773961 0.286570 0.526124 0.161 Uiso 1 1 calc R U . . .
 C38 C 0.5972(13) 0.0887(10) 0.5266(6) 0.101(7) Uani 1 1 d . . . . .
 H38A H 0.555446 0.085041 0.513131 0.152 Uiso 1 1 calc R U . . .
 H38B H 0.607127 0.045712 0.537900 0.152 Uiso 1 1 calc R U . . .
 H38C H 0.633692 0.100733 0.510510 0.152 Uiso 1 1 calc R U . . .
 C92 C 0.5832(18) 0.7745(13) 0.6631(6) 0.132(10) Uani 1 1 d . . . . .
 H92A H 0.563277 0.757093 0.684964 0.198 Uiso 1 1 calc R U . . .
 H92B H 0.595589 0.821410 0.666474 0.198 Uiso 1 1 calc R U . . .
 H92C H 0.623144 0.748413 0.657198 0.198 Uiso 1 1 calc R U . . .
 C68 C 0.1966(13) 0.8803(12) 0.4831(7) 0.103(7) Uani 1 1 d . . . . .
 H68 H 0.157335 0.861199 0.492987 0.124 Uiso 1 1 calc R U . . .
 C202 C 0.2564(17) 1.1614(16) 0.3877(11) 0.148(13) Uani 1 1 d . . . . .
 C103 C 0.5759(18) 0.8861(17) 0.2664(6) 0.148(12) Uani 1 1 d . . . . .
 H10J H 0.534824 0.891077 0.280373 0.222 Uiso 1 1 calc R U . . .
 H10K H 0.564359 0.877707 0.241558 0.222 Uiso 1 1 calc R U . . .
 H10L H 0.602365 0.927139 0.268138 0.222 Uiso 1 1 calc R U . . .
 C36 C 0.908(2) 0.736(2) 0.5375(11) 0.175(15) Uani 1 1 d . . . . .
 H36A H 0.901558 0.746755 0.512088 0.210 Uiso 1 1 calc R U . . .
 H36B H 0.941255 0.767160 0.547663 0.210 Uiso 1 1 calc R U . . .
 C94 C 0.2840(13) 0.8221(15) 0.5748(10) 0.135(10) Uani 1 1 d . . . . .
 H94A H 0.239960 0.802134 0.570771 0.202 Uiso 1 1 calc R U . . .
 H94B H 0.287886 0.863419 0.560976 0.202 Uiso 1 1 calc R U . . .
 H94C H 0.289360 0.832266 0.600075 0.202 Uiso 1 1 calc R U . . .
 C96 C 0.6237(16) 0.8758(14) 0.5206(8) 0.136(11) Uani 1 1 d . . . . .
 H96A H 0.668739 0.866329 0.511750 0.204 Uiso 1 1 calc R U . . .
 H96B H 0.623814 0.875266 0.546553 0.204 Uiso 1 1 calc R U . . .
 H96C H 0.609461 0.919979 0.512186 0.204 Uiso 1 1 calc R U . . .
 N9 N 0.268(2) 1.1023(19) 0.3865(14) 0.223(19) Uani 1 1 d . . . . .
 C42 C 0.8848(17) 0.7988(17) 0.6102(8) 0.155(12) Uani 1 1 d D . . . .
 H42A H 0.873483 0.761921 0.626167 0.233 Uiso 1 1 calc R U . . .
 H42B H 0.886020 0.840740 0.623601 0.233 Uiso 1 1 calc R U . . .
 H42C H 0.928602 0.790625 0.599450 0.233 Uiso 1 1 calc R U . . .
 C43 C 0.7620(16) 0.8002(19) 0.5968(10) 0.166(13) Uani 1 1 d D . . . .
 H43A H 0.758278 0.760067 0.611565 0.249 Uiso 1 1 calc R U . . .
 H43B H 0.728887 0.798331 0.577705 0.249 Uiso 1 1 calc R U . . .
 H43C H 0.753991 0.839908 0.611436 0.249 Uiso 1 1 calc R U . . .
 C44 C 0.856(3) 0.8606(18) 0.5570(9) 0.23(3) Uani 1 1 d D . . . .
 H44A H 0.816259 0.886127 0.549434 0.352 Uiso 1 1 d R U . . .
 H44B H 0.878599 0.842887 0.536034 0.352 Uiso 1 1 d R U . . .
 H44C H 0.885939 0.889907 0.570164 0.352 Uiso 1 1 d R U . . .
 C201 C 0.238(2) 1.2276(17) 0.3922(10) 0.165(14) Uani 1 1 d . . . . .
 H20A H 0.201113 1.238335 0.376354 0.248 Uiso 1 1 calc R U . . .
 H20B H 0.276591 1.256388 0.386570 0.248 Uiso 1 1 calc R U . . .
 H20C H 0.224795 1.235076 0.416874 0.248 Uiso 1 1 calc R U . . .
 C41 C 0.8367(17) 0.7397(18) 0.5593(9) 0.164(14) Uani 1 1 d D . . . .
 H41 H 0.798769 0.737726 0.542089 0.197 Uiso 1 1 calc R U . . .
 O25 O 0.4138(10) 1.0528(8) 0.5117(5) 0.128(5) Uani 1 1 d . U . . .
 C105 C 0.4091(15) 1.0082(13) 0.5280(9) 0.142(6) Uani 1 1 d D U . . .
 O26 O 0.3576(13) 1.0086(12) 0.5536(7) 0.173(6) Uani 1 1 d D U . . .
 C106 C 0.4515(16) 0.9465(12) 0.5321(9) 0.145(9) Uani 1 1 d D U . . .
 H10M H 0.428952 0.908452 0.521006 0.217 Uiso 1 1 calc R U . . .
 H10N H 0.458219 0.937312 0.557428 0.217 Uiso 1 1 calc R U . . .
 H10O H 0.494871 0.953699 0.520707 0.217 Uiso 1 1 calc R U . . .
 C107 C 0.3139(18) 1.0638(16) 0.5536(12) 0.184(8) Uani 1 1 d D U . . .
 H10P H 0.300262 1.075695 0.529124 0.221 Uiso 1 1 calc R U . . .
 H10Q H 0.334869 1.103195 0.564907 0.221 Uiso 1 1 calc R U . . .
 C108 C 0.255(2) 1.039(2) 0.5750(13) 0.203(12) Uani 1 1 d D U . . .
 H10R H 0.232979 1.002690 0.562019 0.305 Uiso 1 1 d R U . . .
 H10S H 0.223319 1.075740 0.578509 0.305 Uiso 1 1 d R U . . .
 H10T H 0.269919 1.022370 0.598199 0.305 Uiso 1 1 d R U . . .

loop_
  _atom_site_aniso_label
  _atom_site_aniso_U_11
  _atom_site_aniso_U_22
  _atom_site_aniso_U_33
  _atom_site_aniso_U_23
  _atom_site_aniso_U_13
  _atom_site_aniso_U_12
 Zn6 0.0834(14) 0.0571(11) 0.0535(11) -0.0008(9) -0.0022(10) 0.0029(10)
 Zn1 0.0634(12) 0.0774(14) 0.0525(11) -0.0012(10) -0.0085(9) 0.0019(10)
 Zn2 0.0588(12) 0.0889(15) 0.0488(10) -0.0155(10) 0.0033(9) -0.0068(10)
 Zn5 0.0868(15) 0.0552(12) 0.0612(12) 0.0017(9) -0.0007(11) -0.0039(10)
 Zn4 0.1056(17) 0.0495(11) 0.0579(12) -0.0004(9) 0.0069(11) -0.0089(10)
 Zn3 0.0613(12) 0.1005(17) 0.0636(13) -0.0230(12) 0.0008(10) -0.0065(11)
 O7 0.062(6) 0.080(7) 0.056(6) -0.016(5) 0.001(5) -0.009(5)
 O24 0.088(8) 0.075(7) 0.054(6) 0.004(5) -0.001(5) 0.007(6)
 O5 0.056(6) 0.083(8) 0.083(8) -0.006(6) 0.013(6) -0.002(6)
 O4 0.062(6) 0.092(8) 0.043(5) -0.008(5) 0.005(4) -0.003(5)
 O18 0.116(10) 0.049(6) 0.074(8) 0.000(5) 0.013(7) 0.017(6)
 O20 0.069(7) 0.073(7) 0.054(6) 0.001(5) -0.002(5) -0.006(5)
 O6 0.080(8) 0.081(8) 0.076(8) -0.019(6) 0.024(6) 0.005(6)
 O17 0.110(9) 0.052(6) 0.054(6) 0.004(5) 0.006(6) 0.011(6)
 N8 0.075(8) 0.072(9) 0.056(7) 0.022(6) -0.006(6) -0.002(7)
 O1 0.101(10) 0.095(9) 0.081(8) 0.004(7) -0.028(8) -0.005(8)
 O22 0.085(9) 0.087(9) 0.110(10) -0.030(8) 0.013(8) 0.010(7)
 N2 0.052(7) 0.079(8) 0.054(7) 0.012(7) -0.013(6) -0.003(6)
 O9 0.099(9) 0.087(8) 0.064(7) -0.005(6) -0.007(6) -0.018(7)
 O3 0.091(9) 0.097(9) 0.067(7) 0.012(6) -0.029(6) 0.010(7)
 O15 0.104(9) 0.083(8) 0.063(7) 0.000(6) 0.006(6) -0.022(7)
 O8 0.088(8) 0.074(7) 0.058(6) -0.012(5) 0.002(6) 0.004(6)
 O2 0.069(7) 0.112(10) 0.070(8) 0.010(7) 0.011(6) 0.009(7)
 O10 0.094(9) 0.082(8) 0.073(8) -0.023(6) 0.009(7) 0.007(7)
 N6 0.093(10) 0.057(8) 0.062(8) 0.008(6) -0.005(7) -0.001(7)
 C86 0.088(11) 0.043(8) 0.047(8) 0.006(6) 0.008(7) -0.005(7)
 N7 0.047(6) 0.060(7) 0.060(7) 0.008(6) 0.007(5) 0.004(5)
 O19 0.095(9) 0.118(11) 0.080(9) -0.012(8) -0.011(7) -0.035(8)
 O21 0.104(9) 0.085(8) 0.065(7) 0.023(6) -0.001(6) -0.034(7)
 N1 0.099(11) 0.051(7) 0.059(8) 0.003(6) -0.012(7) -0.021(7)
 C73 0.067(10) 0.070(10) 0.054(8) 0.004(7) 0.012(7) -0.012(8)
 O13 0.123(11) 0.098(9) 0.085(9) -0.016(8) 0.023(8) -0.042(8)
 C11 0.058(9) 0.094(12) 0.046(8) 0.017(8) 0.010(7) 0.001(8)
 O16 0.109(10) 0.076(8) 0.113(11) 0.004(7) 0.036(8) 0.025(7)
 C71 0.057(8) 0.056(8) 0.041(7) 0.012(6) 0.006(6) 0.012(6)
 C74 0.070(10) 0.065(10) 0.058(9) 0.009(7) 0.021(7) -0.002(8)
 N4 0.040(7) 0.131(15) 0.091(11) -0.045(11) 0.006(7) -0.007(8)
 C12 0.079(11) 0.072(10) 0.053(9) 0.022(8) 0.001(8) 0.012(8)
 C78 0.075(10) 0.057(9) 0.050(8) 0.002(7) 0.000(7) 0.016(7)
 C77 0.071(10) 0.058(8) 0.050(8) -0.008(7) 0.009(7) -0.001(7)
 N5 0.134(13) 0.055(8) 0.059(8) -0.006(6) 0.034(8) -0.011(8)
 C8 0.057(8) 0.071(10) 0.061(9) 0.026(8) -0.002(7) -0.010(8)
 C19 0.098(14) 0.082(12) 0.080(12) -0.042(10) -0.022(11) 0.018(11)
 C21 0.071(10) 0.082(11) 0.058(10) -0.037(9) -0.011(8) 0.007(9)
 C28 0.072(10) 0.078(11) 0.048(8) -0.003(8) -0.004(8) 0.014(8)
 C20 0.064(9) 0.079(10) 0.042(7) -0.012(7) -0.001(7) 0.006(8)
 N3 0.067(10) 0.131(15) 0.088(11) -0.021(11) 0.018(9) -0.036(10)
 C75 0.062(9) 0.067(9) 0.040(7) 0.003(6) 0.023(6) 0.006(7)
 C72 0.081(11) 0.085(12) 0.051(9) 0.019(8) 0.011(8) -0.002(9)
 C79 0.058(8) 0.062(9) 0.043(7) 0.001(6) 0.006(6) 0.001(7)
 C88 0.078(10) 0.059(9) 0.058(9) -0.003(7) 0.006(8) 0.008(8)
 O12 0.099(12) 0.21(2) 0.100(12) -0.006(13) 0.028(9) -0.021(12)
 C3 0.054(9) 0.083(11) 0.070(10) 0.012(9) -0.021(8) -0.025(8)
 C61 0.053(8) 0.066(9) 0.060(9) 0.018(7) 0.001(7) -0.002(7)
 C80 0.072(10) 0.065(9) 0.052(8) 0.010(7) 0.013(7) 0.005(8)
 C17 0.072(10) 0.089(11) 0.034(7) 0.000(7) -0.003(6) -0.011(8)
 C95 0.17(2) 0.038(8) 0.076(12) 0.002(8) -0.042(13) -0.008(10)
 C51 0.049(9) 0.121(16) 0.053(9) -0.034(9) -0.012(7) 0.029(10)
 C18 0.062(9) 0.078(10) 0.036(7) 0.004(7) 0.004(6) 0.007(7)
 C58 0.106(14) 0.072(11) 0.056(10) -0.007(8) -0.008(9) 0.004(10)
 C49 0.122(17) 0.098(14) 0.042(9) 0.003(9) 0.014(10) -0.016(13)
 C66 0.091(13) 0.072(11) 0.057(9) -0.004(8) 0.001(9) 0.009(9)
 C6 0.047(9) 0.107(15) 0.099(14) 0.033(12) -0.012(9) -0.009(9)
 C37 0.098(13) 0.073(11) 0.074(11) -0.028(9) -0.029(10) 0.012(10)
 C4 0.068(10) 0.059(9) 0.069(10) 0.015(8) -0.001(8) 0.015(8)
 C1 0.108(14) 0.066(10) 0.072(11) 0.005(9) -0.021(10) -0.013(9)
 C81 0.071(10) 0.067(10) 0.049(8) 0.010(7) 0.006(7) 0.007(7)
 C60 0.113(14) 0.058(9) 0.049(9) 0.006(7) -0.008(9) -0.006(9)
 C45 0.072(11) 0.101(14) 0.058(10) -0.021(9) 0.014(8) -0.005(10)
 C65 0.079(11) 0.066(10) 0.070(10) -0.002(8) -0.004(9) 0.001(8)
 C34 0.052(11) 0.15(2) 0.103(16) -0.022(15) 0.033(11) -0.035(13)
 C10 0.057(9) 0.083(11) 0.044(7) 0.018(7) -0.009(6) -0.004(8)
 C76 0.076(11) 0.088(12) 0.055(9) -0.005(8) 0.002(8) 0.013(9)
 C7 0.063(10) 0.111(14) 0.065(10) 0.021(10) -0.001(8) -0.004(9)
 C2 0.108(15) 0.072(11) 0.064(10) 0.002(9) -0.020(10) -0.018(10)
 C62 0.123(15) 0.049(9) 0.054(9) -0.007(7) -0.027(10) 0.001(10)
 C46 0.126(17) 0.066(11) 0.067(11) 0.000(8) -0.015(11) -0.011(10)
 C22 0.060(10) 0.089(12) 0.073(11) -0.036(9) -0.012(8) 0.008(9)
 C82 0.070(10) 0.087(12) 0.062(10) -0.002(9) 0.005(8) -0.017(9)
 C59 0.110(14) 0.069(10) 0.051(9) 0.001(8) -0.004(9) -0.011(10)
 C5 0.077(12) 0.079(12) 0.082(12) 0.022(10) -0.008(10) -0.002(10)
 C29 0.028(7) 0.130(17) 0.093(13) -0.057(13) -0.006(8) 0.001(9)
 C24 0.076(12) 0.076(11) 0.094(14) -0.035(10) -0.026(11) 0.018(9)
 C84 0.084(12) 0.086(13) 0.079(12) 0.001(10) -0.025(10) 0.011(10)
 C99 0.126(17) 0.068(12) 0.074(12) 0.002(9) -0.035(12) -0.025(12)
 C87 0.105(13) 0.070(10) 0.048(8) 0.000(7) -0.006(8) -0.020(9)
 C15 0.19(3) 0.096(15) 0.041(9) -0.033(9) 0.008(12) -0.006(15)
 C97 0.086(12) 0.032(7) 0.098(13) -0.007(8) 0.010(10) 0.006(7)
 C16 0.076(11) 0.104(14) 0.049(8) 0.005(9) 0.000(8) -0.004(9)
 C89 0.092(14) 0.112(16) 0.063(11) -0.005(10) -0.005(10) 0.002(11)
 C47 0.064(11) 0.098(14) 0.088(13) -0.041(11) -0.004(10) 0.005(10)
 C64 0.125(16) 0.046(8) 0.065(10) -0.008(7) 0.004(10) 0.020(9)
 C56 0.121(16) 0.072(11) 0.061(10) 0.010(9) 0.006(10) -0.010(11)
 C93 0.083(14) 0.094(15) 0.081(12) -0.010(11) -0.001(10) 0.027(12)
 C83 0.090(13) 0.112(16) 0.058(10) 0.008(10) -0.019(9) -0.006(11)
 C40 0.123(17) 0.066(12) 0.107(16) 0.019(11) -0.021(14) -0.011(11)
 C63 0.093(13) 0.102(14) 0.039(8) -0.004(8) -0.006(8) -0.002(11)
 C55 0.104(14) 0.060(10) 0.065(10) 0.002(8) 0.024(9) -0.020(9)
 C27 0.117(19) 0.15(2) 0.069(13) -0.029(14) -0.002(12) -0.018(16)
 C33 0.046(10) 0.16(2) 0.103(15) -0.046(16) 0.019(10) -0.021(12)
 C53 0.085(13) 0.107(15) 0.076(12) 0.000(11) 0.023(10) -0.013(11)
 C9 0.067(9) 0.072(10) 0.042(7) 0.003(7) 0.017(7) 0.003(7)
 O23 0.119(14) 0.099(13) 0.27(3) 0.006(16) 0.038(16) -0.010(11)
 C85 0.121(16) 0.051(9) 0.080(12) 0.002(8) -0.005(11) 0.004(10)
 C13 0.077(11) 0.084(12) 0.060(10) -0.002(9) 0.022(9) 0.007(9)
 O11 0.154(18) 0.36(4) 0.18(2) -0.17(2) -0.082(16) 0.16(2)
 C100 0.15(2) 0.110(19) 0.13(2) -0.016(16) -0.052(19) 0.005(17)
 C48 0.141(19) 0.102(15) 0.075(12) -0.042(11) -0.026(13) 0.008(14)
 C102 0.15(2) 0.118(19) 0.13(2) -0.070(17) 0.048(18) -0.017(16)
 C101 0.17(2) 0.077(13) 0.067(12) -0.018(10) 0.026(13) -0.019(14)
 C54 0.109(17) 0.15(2) 0.094(16) -0.028(15) 0.038(14) -0.042(16)
 C14 0.116(17) 0.093(14) 0.072(12) -0.012(11) 0.027(12) 0.031(13)
 C26 0.13(2) 0.115(18) 0.069(13) -0.023(12) -0.034(13) 0.033(16)
 C32 0.050(11) 0.17(3) 0.119(19) -0.051(19) 0.008(11) 0.008(14)
 C57 0.128(16) 0.068(11) 0.050(9) -0.007(8) -0.010(10) -0.014(10)
 C90 0.099(15) 0.15(2) 0.068(12) -0.031(13) 0.008(11) 0.019(14)
 C25 0.15(2) 0.096(16) 0.092(16) -0.025(13) -0.045(17) 0.018(16)
 C67 0.123(18) 0.089(14) 0.070(12) -0.006(10) 0.010(12) 0.000(12)
 C98 0.16(2) 0.081(14) 0.13(2) -0.018(14) 0.052(19) -0.007(14)
 C39 0.123(18) 0.086(14) 0.110(17) -0.031(12) -0.033(14) 0.008(12)
 C70 0.103(17) 0.105(16) 0.097(15) -0.029(13) -0.008(13) 0.031(14)
 O14 0.23(2) 0.083(11) 0.20(2) 0.002(13) -0.095(19) -0.012(12)
 C69 0.088(14) 0.090(15) 0.114(17) -0.016(13) 0.018(13) -0.007(11)
 C91 0.21(3) 0.053(10) 0.072(12) -0.018(9) -0.024(14) 0.010(13)
 C50 0.17(2) 0.075(13) 0.084(14) 0.017(11) -0.005(15) -0.002(14)
 C30 0.054(10) 0.14(2) 0.15(2) -0.086(18) -0.009(13) 0.007(11)
 C23 0.059(10) 0.120(16) 0.095(14) -0.060(13) -0.020(10) 0.020(11)
 C31 0.076(16) 0.21(4) 0.14(3) -0.11(3) -0.003(16) 0.03(2)
 C104 0.14(2) 0.104(16) 0.107(17) -0.021(14) 0.052(16) -0.004(15)
 C35 0.17(3) 0.15(3) 0.13(3) 0.01(2) -0.02(2) -0.02(2)
 C52 0.096(15) 0.120(17) 0.107(17) -0.029(14) 0.044(13) -0.012(13)
 C38 0.15(2) 0.075(12) 0.083(13) -0.022(10) -0.012(13) 0.007(12)
 C92 0.22(3) 0.104(18) 0.075(14) -0.025(13) -0.029(17) -0.015(18)
 C68 0.109(16) 0.090(15) 0.111(17) -0.010(13) 0.015(14) 0.006(13)
 C202 0.15(2) 0.085(18) 0.21(4) 0.02(2) -0.05(2) -0.029(18)
 C103 0.20(3) 0.18(3) 0.065(13) -0.037(16) -0.025(16) 0.02(2)
 C36 0.21(4) 0.16(3) 0.16(3) 0.01(3) 0.07(3) -0.04(3)
 C94 0.099(17) 0.13(2) 0.17(3) 0.03(2) 0.020(18) 0.031(16)
 C96 0.16(3) 0.13(2) 0.110(19) -0.010(16) 0.002(17) -0.078(19)
 N9 0.21(3) 0.14(3) 0.32(6) 0.03(3) -0.05(3) -0.01(2)
 C42 0.18(3) 0.15(3) 0.13(2) -0.03(2) 0.00(2) -0.03(2)
 C43 0.16(3) 0.17(3) 0.17(3) 0.02(3) 0.03(3) 0.03(2)
 C44 0.45(8) 0.14(3) 0.12(3) 0.04(2) -0.04(4) -0.13(4)
 C201 0.19(3) 0.14(3) 0.17(3) 0.05(2) -0.05(3) 0.00(2)
 C41 0.14(3) 0.22(4) 0.13(3) 0.04(3) 0.02(2) -0.08(3)
 O25 0.175(15) 0.076(9) 0.132(13) -0.006(8) -0.045(11) -0.004(9)
 C105 0.188(16) 0.087(11) 0.151(15) 0.003(11) -0.012(12) 0.007(11)
 O26 0.202(16) 0.137(12) 0.179(15) 0.007(11) -0.001(11) 0.013(11)
 C106 0.20(2) 0.089(14) 0.15(2) 0.003(15) -0.010(18) 0.014(13)
 C107 0.211(19) 0.146(15) 0.195(18) -0.004(15) 0.010(15) 0.013(13)
 C108 0.22(3) 0.18(2) 0.21(3) -0.04(2) 0.03(2) 0.00(2)

_geom_special_details
;
 All esds (except the esd in the dihedral angle between two l.s. planes)
 are estimated using the full covariance matrix.  The cell esds are taken
 into account individually in the estimation of esds in distances, angles
 and torsion angles; correlations between esds in cell parameters are only
 used when they are defined by crystal symmetry.  An approximate (isotropic)
 treatment of cell esds is used for estimating esds involving l.s. planes.
;
loop_
  _geom_bond_atom_site_label_1
  _geom_bond_atom_site_label_2
  _geom_bond_distance
  _geom_bond_site_symmetry_2
  _geom_bond_publ_flag
 Zn6 O20 2.006(11) . ?
 Zn6 N8 2.089(13) . ?
 Zn6 O22 1.922(13) . ?
 Zn6 N7 2.174(12) . ?
 Zn6 O21 2.096(12) . ?
 Zn1 O5 2.046(12) . ?
 Zn1 O4 2.017(12) . ?
 Zn1 N2 2.145(12) . ?
 Zn1 O3 1.924(12) . ?
 Zn1 N1 2.108(13) . ?
 Zn2 O7 1.909(10) . ?
 Zn2 O4 1.936(11) . ?
 Zn2 O6 1.968(12) . ?
 Zn2 O8 1.936(12) . ?
 Zn5 O18 1.930(11) . ?
 Zn5 O20 1.946(11) . ?
 Zn5 O17 1.964(11) . ?
 Zn5 O19 1.937(13) . ?
 Zn4 O17 2.032(11) . ?
 Zn4 O15 1.959(13) . ?
 Zn4 N6 2.116(14) . ?
 Zn4 O16 2.049(13) . ?
 Zn4 N5 2.137(15) . ?
 Zn3 O7 2.058(11) . ?
 Zn3 O9 2.086(13) . ?
 Zn3 O10 1.913(11) . ?
 Zn3 N4 2.163(18) . ?
 Zn3 N3 2.140(17) . ?
 O7 C21 1.37(2) . ?
 O24 C86 1.338(19) . ?
 O24 C88 1.52(2) . ?
 O5 C51 1.22(2) . ?
 O4 C9 1.399(17) . ?
 O18 C97 1.32(2) . ?
 O20 C78 1.362(19) . ?
 O6 C51 1.27(2) . ?
 O17 C62 1.36(2) . ?
 N8 C86 1.262(19) . ?
 N8 C87 1.53(2) . ?
 O1 C3 1.31(2) . ?
 O1 C2 1.46(2) . ?
 O22 C93 1.30(3) . ?
 N2 C8 1.37(2) . ?
 N2 C4 1.34(2) . ?
 O9 C45 1.23(2) . ?
 O3 C49 1.36(2) . ?
 O15 C99 1.29(2) . ?
 O8 C45 1.29(2) . ?
 O2 C49 1.18(3) . ?
 O10 C47 1.22(2) . ?
 N6 C60 1.38(2) . ?
 N6 C56 1.36(2) . ?
 C86 C71 1.46(2) . ?
 N7 C71 1.338(17) . ?
 N7 C75 1.364(19) . ?
 O19 C95 1.26(2) . ?
 O21 C95 1.24(3) . ?
 N1 C3 1.25(2) . ?
 N1 C1 1.49(2) . ?
 C73 H73 0.9500 . ?
 C73 C74 1.37(2) . ?
 C73 C72 1.39(2) . ?
 O13 C55 1.33(2) . ?
 O13 C54 1.46(3) . ?
 C11 H11 0.9500 . ?
 C11 C12 1.41(2) . ?
 C11 C10 1.39(2) . ?
 O16 C97 1.24(2) . ?
 C71 C72 1.37(2) . ?
 C74 H74 0.9500 . ?
 C74 C75 1.39(2) . ?
 N4 C29 1.33(3) . ?
 N4 C33 1.34(3) . ?
 C12 C17 1.39(2) . ?
 C12 C13 1.44(2) . ?
 C78 C77 1.37(2) . ?
 C78 C79 1.43(2) . ?
 C77 C61 1.51(2) . ?
 C77 C76 1.45(2) . ?
 N5 C55 1.23(2) . ?
 N5 C53 1.51(2) . ?
 C8 C10 1.49(2) . ?
 C8 C7 1.41(2) . ?
 C19 C28 1.37(3) . ?
 C19 C20 1.44(3) . ?
 C19 C24 1.42(3) . ?
 C21 C20 1.39(2) . ?
 C21 C22 1.43(2) . ?
 C28 H28 0.9500 . ?
 C28 C27 1.31(3) . ?
 C20 C18 1.49(2) . ?
 N3 C34 1.25(3) . ?
 N3 C41 1.55(4) . ?
 C75 C79 1.48(2) . ?
 C72 H72 0.9500 . ?
 C79 C80 1.34(2) . ?
 C88 H88A 0.9900 . ?
 C88 H88B 0.9900 . ?
 C88 C87 1.45(2) . ?
 O12 C34 1.40(3) . ?
 O12 C36 1.50(4) . ?
 C3 C4 1.49(3) . ?
 C61 C66 1.39(2) . ?
 C61 C62 1.35(2) . ?
 C80 H80 0.9500 . ?
 C80 C81 1.42(2) . ?
 C17 C18 1.43(2) . ?
 C17 C16 1.43(2) . ?
 C95 C96 1.46(3) . ?
 C51 C52 1.52(3) . ?
 C18 C9 1.35(2) . ?
 C58 H58 0.9500 . ?
 C58 C59 1.38(3) . ?
 C58 C57 1.30(3) . ?
 C49 C50 1.49(3) . ?
 C66 C65 1.39(2) . ?
 C66 C67 1.43(3) . ?
 C6 H6 0.9500 . ?
 C6 C7 1.39(3) . ?
 C6 C5 1.37(3) . ?
 C37 C1 1.51(3) . ?
 C37 C40 1.54(3) . ?
 C37 C39 1.51(3) . ?
 C37 C38 1.59(2) . ?
 C4 C5 1.34(2) . ?
 C1 H1 1.0000 . ?
 C1 C2 1.56(3) . ?
 C81 C76 1.42(2) . ?
 C81 C82 1.45(2) . ?
 C60 C59 1.40(2) . ?
 C60 C63 1.53(3) . ?
 C45 C46 1.49(3) . ?
 C65 C64 1.46(3) . ?
 C65 C70 1.51(3) . ?
 C34 C33 1.43(4) . ?
 C10 C9 1.42(2) . ?
 C76 C85 1.40(3) . ?
 C7 H7 0.9500 . ?
 C2 H2A 0.9900 . ?
 C2 H2B 0.9900 . ?
 C62 C63 1.43(3) . ?
 C46 H46A 0.9800 . ?
 C46 H46B 0.9800 . ?
 C46 H46C 0.9800 . ?
 C22 C29 1.45(3) . ?
 C22 C23 1.42(3) . ?
 C82 H82 0.9500 . ?
 C82 C83 1.34(3) . ?
 C59 H59 0.9500 . ?
 C5 H5 0.9500 . ?
 C29 C30 1.41(3) . ?
 C24 C25 1.38(3) . ?
 C24 C23 1.43(3) . ?
 C84 H84 0.9500 . ?
 C84 C83 1.39(3) . ?
 C84 C85 1.40(3) . ?
 C99 C100 1.45(3) . ?
 C99 O14 1.20(3) . ?
 C87 H87 1.0000 . ?
 C87 C89 1.53(3) . ?
 C15 H15 0.9500 . ?
 C15 C16 1.38(3) . ?
 C15 C14 1.46(3) . ?
 C97 C98 1.46(3) . ?
 C16 H16 0.9500 . ?
 C89 C90 1.45(3) . ?
 C89 C91 1.51(3) . ?
 C89 C92 1.58(3) . ?
 C47 O11 1.24(3) . ?
 C47 C48 1.58(3) . ?
 C64 H64 0.9500 . ?
 C64 C63 1.32(3) . ?
 C56 C55 1.45(3) . ?
 C56 C57 1.42(3) . ?
 C93 O23 1.21(3) . ?
 C93 C94 1.45(3) . ?
 C83 H83 0.9500 . ?
 C40 H40A 0.9800 . ?
 C40 H40B 0.9800 . ?
 C40 H40C 0.9800 . ?
 C27 H27 0.9500 . ?
 C27 C26 1.44(3) . ?
 C33 C32 1.40(3) . ?
 C53 H53 1.0000 . ?
 C53 C101 1.51(3) . ?
 C53 C54 1.54(3) . ?
 C85 H85 0.9500 . ?
 C13 H13 0.9500 . ?
 C13 C14 1.28(3) . ?
 C100 H10A 0.9800 . ?
 C100 H10B 0.9800 . ?
 C100 H10C 0.9800 . ?
 C48 H48A 0.9800 . ?
 C48 H48B 0.9800 . ?
 C48 H48C 0.9800 . ?
 C102 H10D 0.9800 . ?
 C102 H10E 0.9800 . ?
 C102 H10F 0.9800 . ?
 C102 C101 1.60(3) . ?
 C101 C104 1.56(3) . ?
 C101 C103 1.53(4) . ?
 C54 H54A 0.9900 . ?
 C54 H54B 0.9900 . ?
 C14 H14 0.9500 . ?
 C26 H26 0.9500 . ?
 C26 C25 1.36(4) . ?
 C32 H32 0.9500 . ?
 C32 C31 1.41(5) . ?
 C57 H57 0.9500 . ?
 C90 H90A 0.9800 . ?
 C90 H90B 0.9800 . ?
 C90 H90C 0.9800 . ?
 C25 H25 0.9500 . ?
 C67 H67 0.9500 . ?
 C67 C68 1.33(3) . ?
 C98 H98A 0.9800 . ?
 C98 H98B 0.9800 . ?
 C98 H98C 0.9800 . ?
 C39 H39A 0.9800 . ?
 C39 H39B 0.9800 . ?
 C39 H39C 0.9800 . ?
 C70 H70 0.9500 . ?
 C70 C69 1.24(3) . ?
 C69 H69 0.9500 . ?
 C69 C68 1.36(3) . ?
 C91 H91A 0.9800 . ?
 C91 H91B 0.9800 . ?
 C91 H91C 0.9800 . ?
 C50 H50A 0.9800 . ?
 C50 H50B 0.9800 . ?
 C50 H50C 0.9800 . ?
 C30 H30 0.9500 . ?
 C30 C31 1.35(4) . ?
 C23 H23 0.9500 . ?
 C104 H10G 0.9800 . ?
 C104 H10H 0.9800 . ?
 C104 H10I 0.9800 . ?
 C35 C42 1.533(14) . ?
 C35 C43 1.522(14) . ?
 C35 C44 1.526(14) . ?
 C35 C41 1.523(14) . ?
 C52 H52A 0.9800 . ?
 C52 H52B 0.9800 . ?
 C52 H52C 0.9800 . ?
 C38 H38A 0.9800 . ?
 C38 H38B 0.9800 . ?
 C38 H38C 0.9800 . ?
 C92 H92A 0.9800 . ?
 C92 H92B 0.9800 . ?
 C92 H92C 0.9800 . ?
 C68 H68 0.9500 . ?
 C202 N9 1.21(4) . ?
 C202 C201 1.38(5) . ?
 C103 H10J 0.9800 . ?
 C103 H10K 0.9800 . ?
 C103 H10L 0.9800 . ?
 C36 H36A 0.9900 . ?
 C36 H36B 0.9900 . ?
 C36 C41 1.65(5) . ?
 C94 H94A 0.9800 . ?
 C94 H94B 0.9800 . ?
 C94 H94C 0.9800 . ?
 C96 H96A 0.9800 . ?
 C96 H96B 0.9800 . ?
 C96 H96C 0.9800 . ?
 C42 H42A 0.9800 . ?
 C42 H42B 0.9800 . ?
 C42 H42C 0.9800 . ?
 C43 H43A 0.9800 . ?
 C43 H43B 0.9800 . ?
 C43 H43C 0.9800 . ?
 C44 H44A 0.9799 . ?
 C44 H44B 0.9801 . ?
 C44 H44C 0.9801 . ?
 C201 H20A 0.9800 . ?
 C201 H20B 0.9800 . ?
 C201 H20C 0.9800 . ?
 C41 H41 1.0000 . ?
 O25 C105 1.09(3) . ?
 C105 O26 1.413(14) . ?
 C105 C106 1.505(14) . ?
 O26 C107 1.409(14) . ?
 C106 H10M 0.9800 . ?
 C106 H10N 0.9800 . ?
 C106 H10O 0.9800 . ?
 C107 H10P 0.9900 . ?
 C107 H10Q 0.9900 . ?
 C107 C108 1.516(14) . ?
 C108 H10R 0.9799 . ?
 C108 H10S 0.9801 . ?
 C108 H10T 0.9802 . ?

loop_
  _geom_angle_atom_site_label_1
  _geom_angle_atom_site_label_2
  _geom_angle_atom_site_label_3
  _geom_angle
  _geom_angle_site_symmetry_1
  _geom_angle_site_symmetry_3
  _geom_angle_publ_flag
 O20 Zn6 N8 147.1(5) . . ?
 O20 Zn6 N7 80.7(5) . . ?
 O20 Zn6 O21 88.5(5) . . ?
 N8 Zn6 N7 77.9(5) . . ?
 N8 Zn6 O21 87.4(5) . . ?
 O22 Zn6 O20 104.0(6) . . ?
 O22 Zn6 N8 108.8(6) . . ?
 O22 Zn6 N7 129.2(5) . . ?
 O22 Zn6 O21 99.4(6) . . ?
 O21 Zn6 N7 131.5(5) . . ?
 O5 Zn1 N2 143.5(5) . . ?
 O5 Zn1 N1 91.3(5) . . ?
 O4 Zn1 O5 89.3(4) . . ?
 O4 Zn1 N2 80.0(5) . . ?
 O4 Zn1 N1 141.3(5) . . ?
 O3 Zn1 O5 100.5(6) . . ?
 O3 Zn1 O4 113.1(5) . . ?
 O3 Zn1 N2 115.9(5) . . ?
 O3 Zn1 N1 104.8(5) . . ?
 N1 Zn1 N2 76.8(6) . . ?
 O7 Zn2 O4 104.2(5) . . ?
 O7 Zn2 O6 108.0(5) . . ?
 O7 Zn2 O8 105.3(5) . . ?
 O4 Zn2 O6 103.3(5) . . ?
 O4 Zn2 O8 128.1(5) . . ?
 O8 Zn2 O6 106.9(5) . . ?
 O18 Zn5 O20 115.1(5) . . ?
 O18 Zn5 O17 108.2(5) . . ?
 O18 Zn5 O19 115.1(6) . . ?
 O20 Zn5 O17 97.4(5) . . ?
 O19 Zn5 O20 109.5(6) . . ?
 O19 Zn5 O17 110.1(6) . . ?
 O17 Zn4 N6 81.9(5) . . ?
 O17 Zn4 O16 87.7(5) . . ?
 O17 Zn4 N5 148.6(6) . . ?
 O15 Zn4 O17 99.0(5) . . ?
 O15 Zn4 N6 135.6(6) . . ?
 O15 Zn4 O16 103.6(6) . . ?
 O15 Zn4 N5 112.4(6) . . ?
 N6 Zn4 N5 76.2(6) . . ?
 O16 Zn4 N6 120.7(6) . . ?
 O16 Zn4 N5 84.6(6) . . ?
 O7 Zn3 O9 89.3(5) . . ?
 O7 Zn3 N4 81.5(6) . . ?
 O7 Zn3 N3 148.1(6) . . ?
 O9 Zn3 N4 124.9(6) . . ?
 O9 Zn3 N3 83.6(6) . . ?
 O10 Zn3 O7 102.3(5) . . ?
 O10 Zn3 O9 101.6(6) . . ?
 O10 Zn3 N4 133.5(6) . . ?
 O10 Zn3 N3 109.6(7) . . ?
 N3 Zn3 N4 77.4(8) . . ?
 Zn2 O7 Zn3 123.9(6) . . ?
 C21 O7 Zn2 111.3(9) . . ?
 C21 O7 Zn3 119.8(9) . . ?
 C86 O24 C88 104.5(11) . . ?
 C51 O5 Zn1 144.4(12) . . ?
 Zn2 O4 Zn1 126.2(5) . . ?
 C9 O4 Zn1 117.8(9) . . ?
 C9 O4 Zn2 115.8(9) . . ?
 C97 O18 Zn5 115.7(9) . . ?
 Zn5 O20 Zn6 121.0(5) . . ?
 C78 O20 Zn6 123.2(9) . . ?
 C78 O20 Zn5 113.5(9) . . ?
 C51 O6 Zn2 126.6(11) . . ?
 Zn5 O17 Zn4 115.4(6) . . ?
 C62 O17 Zn5 116.4(9) . . ?
 C62 O17 Zn4 123.0(10) . . ?
 C86 N8 Zn6 112.7(11) . . ?
 C86 N8 C87 106.8(13) . . ?
 C87 N8 Zn6 139.9(10) . . ?
 C3 O1 C2 106.8(14) . . ?
 C93 O22 Zn6 117.3(13) . . ?
 C8 N2 Zn1 129.4(10) . . ?
 C4 N2 Zn1 114.4(11) . . ?
 C4 N2 C8 115.8(13) . . ?
 C45 O9 Zn3 140.4(14) . . ?
 C49 O3 Zn1 118.8(13) . . ?
 C99 O15 Zn4 112.6(11) . . ?
 C45 O8 Zn2 126.9(12) . . ?
 C47 O10 Zn3 114.9(12) . . ?
 C60 N6 Zn4 126.5(12) . . ?
 C56 N6 Zn4 116.1(12) . . ?
 C56 N6 C60 117.4(15) . . ?
 O24 C86 C71 117.7(12) . . ?
 N8 C86 O24 118.6(14) . . ?
 N8 C86 C71 123.7(14) . . ?
 C71 N7 Zn6 113.0(10) . . ?
 C71 N7 C75 118.2(12) . . ?
 C75 N7 Zn6 128.9(9) . . ?
 C95 O19 Zn5 122.3(15) . . ?
 C95 O21 Zn6 146.7(12) . . ?
 C3 N1 Zn1 115.7(12) . . ?
 C3 N1 C1 106.2(14) . . ?
 C1 N1 Zn1 138.2(12) . . ?
 C74 C73 H73 119.8 . . ?
 C74 C73 C72 120.5(16) . . ?
 C72 C73 H73 119.8 . . ?
 C55 O13 C54 104.3(14) . . ?
 C12 C11 H11 119.3 . . ?
 C10 C11 H11 119.3 . . ?
 C10 C11 C12 121.5(15) . . ?
 C97 O16 Zn4 146.1(13) . . ?
 N7 C71 C86 112.7(13) . . ?
 N7 C71 C72 125.2(14) . . ?
 C72 C71 C86 122.0(13) . . ?
 C73 C74 H74 120.0 . . ?
 C73 C74 C75 120.1(16) . . ?
 C75 C74 H74 120.0 . . ?
 C29 N4 Zn3 127.4(12) . . ?
 C29 N4 C33 121(2) . . ?
 C33 N4 Zn3 110.8(19) . . ?
 C11 C12 C13 121.1(16) . . ?
 C17 C12 C11 120.0(15) . . ?
 C17 C12 C13 118.8(16) . . ?
 O20 C78 C77 118.3(14) . . ?
 O20 C78 C79 119.4(13) . . ?
 C77 C78 C79 122.2(15) . . ?
 C78 C77 C61 121.8(14) . . ?
 C78 C77 C76 119.1(15) . . ?
 C76 C77 C61 118.7(14) . . ?
 C55 N5 Zn4 112.3(11) . . ?
 C55 N5 C53 109.6(17) . . ?
 C53 N5 Zn4 135.5(12) . . ?
 N2 C8 C10 117.2(13) . . ?
 N2 C8 C7 121.1(16) . . ?
 C7 C8 C10 121.7(17) . . ?
 C28 C19 C20 122.5(17) . . ?
 C28 C19 C24 118(2) . . ?
 C24 C19 C20 120(2) . . ?
 O7 C21 C20 118.7(14) . . ?
 O7 C21 C22 118.9(17) . . ?
 C20 C21 C22 122.0(18) . . ?
 C19 C28 H28 120.0 . . ?
 C27 C28 C19 120.0(19) . . ?
 C27 C28 H28 120.0 . . ?
 C19 C20 C18 118.6(15) . . ?
 C21 C20 C19 120.6(16) . . ?
 C21 C20 C18 120.8(15) . . ?
 C34 N3 Zn3 112.2(17) . . ?
 C34 N3 C41 113(2) . . ?
 C41 N3 Zn3 132.9(16) . . ?
 N7 C75 C74 119.8(14) . . ?
 N7 C75 C79 119.1(13) . . ?
 C74 C75 C79 121.1(14) . . ?
 C73 C72 H72 121.9 . . ?
 C71 C72 C73 116.2(15) . . ?
 C71 C72 H72 121.9 . . ?
 C78 C79 C75 123.5(14) . . ?
 C80 C79 C78 117.4(14) . . ?
 C80 C79 C75 119.1(14) . . ?
 O24 C88 H88A 110.7 . . ?
 O24 C88 H88B 110.7 . . ?
 H88A C88 H88B 108.8 . . ?
 C87 C88 O24 105.1(13) . . ?
 C87 C88 H88A 110.7 . . ?
 C87 C88 H88B 110.7 . . ?
 C34 O12 C36 107(2) . . ?
 O1 C3 C4 119.8(15) . . ?
 N1 C3 O1 120.4(18) . . ?
 N1 C3 C4 119.3(14) . . ?
 C66 C61 C77 121.2(14) . . ?
 C62 C61 C77 118.6(14) . . ?
 C62 C61 C66 120.2(16) . . ?
 C79 C80 H80 117.8 . . ?
 C79 C80 C81 124.5(15) . . ?
 C81 C80 H80 117.8 . . ?
 C12 C17 C18 118.2(14) . . ?
 C12 C17 C16 119.4(15) . . ?
 C18 C17 C16 122.3(15) . . ?
 O19 C95 C96 116(2) . . ?
 O21 C95 O19 125.6(18) . . ?
 O21 C95 C96 118(2) . . ?
 O5 C51 O6 126.0(14) . . ?
 O5 C51 C52 118(2) . . ?
 O6 C51 C52 115.9(19) . . ?
 C17 C18 C20 120.2(13) . . ?
 C9 C18 C20 120.7(13) . . ?
 C9 C18 C17 119.1(14) . . ?
 C59 C58 H58 117.2 . . ?
 C57 C58 H58 117.2 . . ?
 C57 C58 C59 125.6(18) . . ?
 O3 C49 C50 109(2) . . ?
 O2 C49 O3 124.9(19) . . ?
 O2 C49 C50 124.8(18) . . ?
 C61 C66 C67 126.2(17) . . ?
 C65 C66 C61 119.4(17) . . ?
 C65 C66 C67 113.8(17) . . ?
 C7 C6 H6 120.0 . . ?
 C5 C6 H6 120.0 . . ?
 C5 C6 C7 120.1(17) . . ?
 C1 C37 C40 108.5(16) . . ?
 C1 C37 C39 109.0(17) . . ?
 C1 C37 C38 107.8(15) . . ?
 C40 C37 C38 111.4(17) . . ?
 C39 C37 C40 108.8(18) . . ?
 C39 C37 C38 111.2(17) . . ?
 N2 C4 C3 113.7(14) . . ?
 N2 C4 C5 127.1(17) . . ?
 C5 C4 C3 119.2(17) . . ?
 N1 C1 C37 114.7(15) . . ?
 N1 C1 H1 108.1 . . ?
 N1 C1 C2 103.2(16) . . ?
 C37 C1 H1 108.1 . . ?
 C37 C1 C2 114.2(15) . . ?
 C2 C1 H1 108.1 . . ?
 C80 C81 C82 122.9(15) . . ?
 C76 C81 C80 117.4(15) . . ?
 C76 C81 C82 119.3(15) . . ?
 N6 C60 C59 121.3(17) . . ?
 N6 C60 C63 118.7(15) . . ?
 C59 C60 C63 120.0(17) . . ?
 O9 C45 O8 127.3(19) . . ?
 O9 C45 C46 117.3(19) . . ?
 O8 C45 C46 115.2(16) . . ?
 C66 C65 C64 120.9(16) . . ?
 C66 C65 C70 115.6(19) . . ?
 C64 C65 C70 123.5(18) . . ?
 N3 C34 O12 116(3) . . ?
 N3 C34 C33 121.7(19) . . ?
 O12 C34 C33 122(2) . . ?
 C11 C10 C8 119.9(14) . . ?
 C11 C10 C9 115.9(14) . . ?
 C9 C10 C8 124.2(15) . . ?
 C81 C76 C77 119.0(15) . . ?
 C85 C76 C77 122.8(17) . . ?
 C85 C76 C81 117.7(16) . . ?
 C8 C7 H7 120.7 . . ?
 C6 C7 C8 118.6(19) . . ?
 C6 C7 H7 120.7 . . ?
 O1 C2 C1 102.7(14) . . ?
 O1 C2 H2A 111.2 . . ?
 O1 C2 H2B 111.2 . . ?
 C1 C2 H2A 111.2 . . ?
 C1 C2 H2B 111.2 . . ?
 H2A C2 H2B 109.1 . . ?
 O17 C62 C63 120.1(18) . . ?
 C61 C62 O17 120.3(14) . . ?
 C61 C62 C63 119.6(18) . . ?
 C45 C46 H46A 109.5 . . ?
 C45 C46 H46B 109.5 . . ?
 C45 C46 H46C 109.5 . . ?
 H46A C46 H46B 109.5 . . ?
 H46A C46 H46C 109.5 . . ?
 H46B C46 H46C 109.5 . . ?
 C21 C22 C29 124.3(19) . . ?
 C23 C22 C21 116.1(18) . . ?
 C23 C22 C29 119.5(17) . . ?
 C81 C82 H82 120.1 . . ?
 C83 C82 C81 119.9(17) . . ?
 C83 C82 H82 120.1 . . ?
 C58 C59 C60 116.4(17) . . ?
 C58 C59 H59 121.8 . . ?
 C60 C59 H59 121.8 . . ?
 C6 C5 H5 121.4 . . ?
 C4 C5 C6 117.3(18) . . ?
 C4 C5 H5 121.4 . . ?
 N4 C29 C22 118.9(16) . . ?
 N4 C29 C30 119(2) . . ?
 C30 C29 C22 122(3) . . ?
 C19 C24 C23 118(2) . . ?
 C25 C24 C19 121(2) . . ?
 C25 C24 C23 121(2) . . ?
 C83 C84 H84 120.4 . . ?
 C83 C84 C85 119.3(16) . . ?
 C85 C84 H84 120.4 . . ?
 O15 C99 C100 117.5(19) . . ?
 O14 C99 O15 119.0(19) . . ?
 O14 C99 C100 123(2) . . ?
 N8 C87 H87 106.3 . . ?
 N8 C87 C89 115.3(16) . . ?
 C88 C87 N8 104.3(13) . . ?
 C88 C87 H87 106.3 . . ?
 C88 C87 C89 117.5(14) . . ?
 C89 C87 H87 106.3 . . ?
 C16 C15 H15 120.3 . . ?
 C16 C15 C14 119(2) . . ?
 C14 C15 H15 120.3 . . ?
 O18 C97 C98 118.4(16) . . ?
 O16 C97 O18 122.2(14) . . ?
 O16 C97 C98 119.4(19) . . ?
 C17 C16 H16 120.6 . . ?
 C15 C16 C17 118.8(19) . . ?
 C15 C16 H16 120.6 . . ?
 C87 C89 C92 105.6(18) . . ?
 C90 C89 C87 111.2(19) . . ?
 C90 C89 C91 110(2) . . ?
 C90 C89 C92 107.2(19) . . ?
 C91 C89 C87 113.1(16) . . ?
 C91 C89 C92 110.0(19) . . ?
 O10 C47 O11 125.6(18) . . ?
 O10 C47 C48 116.2(18) . . ?
 O11 C47 C48 118(2) . . ?
 C65 C64 H64 121.8 . . ?
 C63 C64 C65 116.4(16) . . ?
 C63 C64 H64 121.8 . . ?
 N6 C56 C55 109.8(16) . . ?
 N6 C56 C57 122.8(18) . . ?
 C57 C56 C55 127.3(19) . . ?
 O22 C93 C94 120(2) . . ?
 O23 C93 O22 118.4(19) . . ?
 O23 C93 C94 122(2) . . ?
 C82 C83 C84 121.8(18) . . ?
 C82 C83 H83 119.1 . . ?
 C84 C83 H83 119.1 . . ?
 C37 C40 H40A 109.5 . . ?
 C37 C40 H40B 109.5 . . ?
 C37 C40 H40C 109.5 . . ?
 H40A C40 H40B 109.5 . . ?
 H40A C40 H40C 109.5 . . ?
 H40B C40 H40C 109.5 . . ?
 C62 C63 C60 119.9(17) . . ?
 C64 C63 C60 116.6(18) . . ?
 C64 C63 C62 123.1(19) . . ?
 O13 C55 C56 116.5(16) . . ?
 N5 C55 O13 119.1(16) . . ?
 N5 C55 C56 124.4(18) . . ?
 C28 C27 H27 117.7 . . ?
 C28 C27 C26 125(2) . . ?
 C26 C27 H27 117.7 . . ?
 N4 C33 C34 116(2) . . ?
 N4 C33 C32 122(3) . . ?
 C32 C33 C34 121(2) . . ?
 N5 C53 H53 109.6 . . ?
 N5 C53 C101 114.0(19) . . ?
 N5 C53 C54 99.1(17) . . ?
 C101 C53 H53 109.6 . . ?
 C101 C53 C54 114.5(18) . . ?
 C54 C53 H53 109.6 . . ?
 O4 C9 C10 118.9(14) . . ?
 C18 C9 O4 118.6(13) . . ?
 C18 C9 C10 122.5(13) . . ?
 C76 C85 H85 119.2 . . ?
 C84 C85 C76 121.7(17) . . ?
 C84 C85 H85 119.2 . . ?
 C12 C13 H13 119.3 . . ?
 C14 C13 C12 121.4(18) . . ?
 C14 C13 H13 119.3 . . ?
 C99 C100 H10A 109.5 . . ?
 C99 C100 H10B 109.5 . . ?
 C99 C100 H10C 109.5 . . ?
 H10A C100 H10B 109.5 . . ?
 H10A C100 H10C 109.5 . . ?
 H10B C100 H10C 109.5 . . ?
 C47 C48 H48A 109.5 . . ?
 C47 C48 H48B 109.5 . . ?
 C47 C48 H48C 109.5 . . ?
 H48A C48 H48B 109.5 . . ?
 H48A C48 H48C 109.5 . . ?
 H48B C48 H48C 109.5 . . ?
 H10D C102 H10E 109.5 . . ?
 H10D C102 H10F 109.5 . . ?
 H10E C102 H10F 109.5 . . ?
 C101 C102 H10D 109.5 . . ?
 C101 C102 H10E 109.5 . . ?
 C101 C102 H10F 109.5 . . ?
 C53 C101 C102 109.0(19) . . ?
 C53 C101 C104 104(2) . . ?
 C53 C101 C103 112.0(18) . . ?
 C104 C101 C102 110.1(18) . . ?
 C103 C101 C102 109(3) . . ?
 C103 C101 C104 113(2) . . ?
 O13 C54 C53 106.2(16) . . ?
 O13 C54 H54A 110.5 . . ?
 O13 C54 H54B 110.5 . . ?
 C53 C54 H54A 110.5 . . ?
 C53 C54 H54B 110.5 . . ?
 H54A C54 H54B 108.7 . . ?
 C15 C14 H14 119.3 . . ?
 C13 C14 C15 121.3(17) . . ?
 C13 C14 H14 119.3 . . ?
 C27 C26 H26 122.3 . . ?
 C25 C26 C27 115(2) . . ?
 C25 C26 H26 122.3 . . ?
 C33 C32 H32 121.4 . . ?
 C33 C32 C31 117(3) . . ?
 C31 C32 H32 121.4 . . ?
 C58 C57 C56 116(2) . . ?
 C58 C57 H57 121.8 . . ?
 C56 C57 H57 121.8 . . ?
 C89 C90 H90A 109.5 . . ?
 C89 C90 H90B 109.5 . . ?
 C89 C90 H90C 109.5 . . ?
 H90A C90 H90B 109.5 . . ?
 H90A C90 H90C 109.5 . . ?
 H90B C90 H90C 109.5 . . ?
 C24 C25 H25 119.6 . . ?
 C26 C25 C24 121(3) . . ?
 C26 C25 H25 119.6 . . ?
 C66 C67 H67 117.6 . . ?
 C68 C67 C66 125(2) . . ?
 C68 C67 H67 117.6 . . ?
 C97 C98 H98A 109.5 . . ?
 C97 C98 H98B 109.5 . . ?
 C97 C98 H98C 109.5 . . ?
 H98A C98 H98B 109.5 . . ?
 H98A C98 H98C 109.5 . . ?
 H98B C98 H98C 109.5 . . ?
 C37 C39 H39A 109.5 . . ?
 C37 C39 H39B 109.5 . . ?
 C37 C39 H39C 109.5 . . ?
 H39A C39 H39B 109.5 . . ?
 H39A C39 H39C 109.5 . . ?
 H39B C39 H39C 109.5 . . ?
 C65 C70 H70 116.4 . . ?
 C69 C70 C65 127(2) . . ?
 C69 C70 H70 116.4 . . ?
 C70 C69 H69 121.7 . . ?
 C70 C69 C68 117(2) . . ?
 C68 C69 H69 121.7 . . ?
 C89 C91 H91A 109.5 . . ?
 C89 C91 H91B 109.5 . . ?
 C89 C91 H91C 109.5 . . ?
 H91A C91 H91B 109.5 . . ?
 H91A C91 H91C 109.5 . . ?
 H91B C91 H91C 109.5 . . ?
 C49 C50 H50A 109.5 . . ?
 C49 C50 H50B 109.5 . . ?
 C49 C50 H50C 109.5 . . ?
 H50A C50 H50B 109.5 . . ?
 H50A C50 H50C 109.5 . . ?
 H50B C50 H50C 109.5 . . ?
 C29 C30 H30 119.0 . . ?
 C31 C30 C29 122(3) . . ?
 C31 C30 H30 119.0 . . ?
 C22 C23 C24 124.0(17) . . ?
 C22 C23 H23 118.0 . . ?
 C24 C23 H23 118.0 . . ?
 C30 C31 C32 119(2) . . ?
 C101 C104 H10G 109.5 . . ?
 C101 C104 H10H 109.5 . . ?
 C101 C104 H10I 109.5 . . ?
 H10G C104 H10H 109.5 . . ?
 H10G C104 H10I 109.5 . . ?
 H10H C104 H10I 109.5 . . ?
 C43 C35 C42 110(3) . . ?
 C43 C35 C44 124(4) . . ?
 C43 C35 C41 103(3) . . ?
 C44 C35 C42 105(3) . . ?
 C41 C35 C42 107(3) . . ?
 C41 C35 C44 107(3) . . ?
 C51 C52 H52A 109.5 . . ?
 C51 C52 H52B 109.5 . . ?
 C51 C52 H52C 109.5 . . ?
 H52A C52 H52B 109.5 . . ?
 H52A C52 H52C 109.5 . . ?
 H52B C52 H52C 109.5 . . ?
 C37 C38 H38A 109.5 . . ?
 C37 C38 H38B 109.5 . . ?
 C37 C38 H38C 109.5 . . ?
 H38A C38 H38B 109.5 . . ?
 H38A C38 H38C 109.5 . . ?
 H38B C38 H38C 109.5 . . ?
 C89 C92 H92A 109.5 . . ?
 C89 C92 H92B 109.5 . . ?
 C89 C92 H92C 109.5 . . ?
 H92A C92 H92B 109.5 . . ?
 H92A C92 H92C 109.5 . . ?
 H92B C92 H92C 109.5 . . ?
 C67 C68 C69 122(2) . . ?
 C67 C68 H68 119.0 . . ?
 C69 C68 H68 119.0 . . ?
 N9 C202 C201 174(5) . . ?
 C101 C103 H10J 109.5 . . ?
 C101 C103 H10K 109.5 . . ?
 C101 C103 H10L 109.5 . . ?
 H10J C103 H10K 109.5 . . ?
 H10J C103 H10L 109.5 . . ?
 H10K C103 H10L 109.5 . . ?
 O12 C36 H36A 110.9 . . ?
 O12 C36 H36B 110.9 . . ?
 O12 C36 C41 104(2) . . ?
 H36A C36 H36B 108.9 . . ?
 C41 C36 H36A 110.9 . . ?
 C41 C36 H36B 110.9 . . ?
 C93 C94 H94A 109.5 . . ?
 C93 C94 H94B 109.5 . . ?
 C93 C94 H94C 109.5 . . ?
 H94A C94 H94B 109.5 . . ?
 H94A C94 H94C 109.5 . . ?
 H94B C94 H94C 109.5 . . ?
 C95 C96 H96A 109.5 . . ?
 C95 C96 H96B 109.5 . . ?
 C95 C96 H96C 109.5 . . ?
 H96A C96 H96B 109.5 . . ?
 H96A C96 H96C 109.5 . . ?
 H96B C96 H96C 109.5 . . ?
 C35 C42 H42A 109.5 . . ?
 C35 C42 H42B 109.5 . . ?
 C35 C42 H42C 109.5 . . ?
 H42A C42 H42B 109.5 . . ?
 H42A C42 H42C 109.5 . . ?
 H42B C42 H42C 109.5 . . ?
 C35 C43 H43A 109.5 . . ?
 C35 C43 H43B 109.5 . . ?
 C35 C43 H43C 109.5 . . ?
 H43A C43 H43B 109.5 . . ?
 H43A C43 H43C 109.5 . . ?
 H43B C43 H43C 109.5 . . ?
 C35 C44 H44A 108.0 . . ?
 C35 C44 H44B 110.7 . . ?
 C35 C44 H44C 109.8 . . ?
 H44A C44 H44B 109.5 . . ?
 H44A C44 H44C 109.5 . . ?
 H44B C44 H44C 109.5 . . ?
 C202 C201 H20A 109.5 . . ?
 C202 C201 H20B 109.5 . . ?
 C202 C201 H20C 109.5 . . ?
 H20A C201 H20B 109.5 . . ?
 H20A C201 H20C 109.5 . . ?
 H20B C201 H20C 109.5 . . ?
 N3 C41 C36 98(3) . . ?
 N3 C41 H41 109.4 . . ?
 C35 C41 N3 119(2) . . ?
 C35 C41 C36 111(3) . . ?
 C35 C41 H41 109.4 . . ?
 C36 C41 H41 109.4 . . ?
 O25 C105 O26 116(2) . . ?
 O25 C105 C106 133(3) . . ?
 O26 C105 C106 110(3) . . ?
 C107 O26 C105 117(3) . . ?
 C105 C106 H10M 109.5 . . ?
 C105 C106 H10N 109.5 . . ?
 C105 C106 H10O 109.5 . . ?
 H10M C106 H10N 109.5 . . ?
 H10M C106 H10O 109.5 . . ?
 H10N C106 H10O 109.5 . . ?
 O26 C107 H10P 111.2 . . ?
 O26 C107 H10Q 111.2 . . ?
 O26 C107 C108 103(3) . . ?
 H10P C107 H10Q 109.1 . . ?
 C108 C107 H10P 111.2 . . ?
 C108 C107 H10Q 111.2 . . ?
 C107 C108 H10R 109.0 . . ?
 C107 C108 H10S 109.1 . . ?
 C107 C108 H10T 110.4 . . ?
 H10R C108 H10S 109.5 . . ?
 H10R C108 H10T 109.5 . . ?
 H10S C108 H10T 109.5 . . ?

loop_
  _geom_torsion_atom_site_label_1
  _geom_torsion_atom_site_label_2
  _geom_torsion_atom_site_label_3
  _geom_torsion_atom_site_label_4
  _geom_torsion
  _geom_torsion_site_symmetry_1
  _geom_torsion_site_symmetry_2
  _geom_torsion_site_symmetry_3
  _geom_torsion_site_symmetry_4
  _geom_torsion_publ_flag
 Zn6 O20 C78 C77 129.2(12) . . . . ?
 Zn6 O20 C78 C79 -56.0(17) . . . . ?
 Zn6 N8 C86 O24 177.9(11) . . . . ?
 Zn6 N8 C86 C71 -2.1(19) . . . . ?
 Zn6 N8 C87 C88 -177.5(13) . . . . ?
 Zn6 N8 C87 C89 52(2) . . . . ?
 Zn6 O22 C93 O23 4(3) . . . . ?
 Zn6 O22 C93 C94 -174.2(19) . . . . ?
 Zn6 N7 C71 C86 0.0(14) . . . . ?
 Zn6 N7 C71 C72 -177.4(12) . . . . ?
 Zn6 N7 C75 C74 176.4(10) . . . . ?
 Zn6 N7 C75 C79 -2.4(17) . . . . ?
 Zn6 O21 C95 O19 -8(4) . . . . ?
 Zn6 O21 C95 C96 171(2) . . . . ?
 Zn1 O5 C51 O6 -16(3) . . . . ?
 Zn1 O5 C51 C52 165.6(17) . . . . ?
 Zn1 O4 C9 C18 117.5(13) . . . . ?
 Zn1 O4 C9 C10 -61.5(16) . . . . ?
 Zn1 N2 C8 C10 7.3(19) . . . . ?
 Zn1 N2 C8 C7 -172.5(11) . . . . ?
 Zn1 N2 C4 C3 -4.3(16) . . . . ?
 Zn1 N2 C4 C5 173.9(14) . . . . ?
 Zn1 O3 C49 O2 -23(3) . . . . ?
 Zn1 O3 C49 C50 167.4(14) . . . . ?
 Zn1 N1 C3 O1 172.0(12) . . . . ?
 Zn1 N1 C3 C4 -0.3(19) . . . . ?
 Zn1 N1 C1 C37 65(2) . . . . ?
 Zn1 N1 C1 C2 -170.2(12) . . . . ?
 Zn2 O7 C21 C20 -68.4(14) . . . . ?
 Zn2 O7 C21 C22 104.9(13) . . . . ?
 Zn2 O4 C9 C18 -57.3(16) . . . . ?
 Zn2 O4 C9 C10 123.7(12) . . . . ?
 Zn2 O6 C51 O5 12(2) . . . . ?
 Zn2 O6 C51 C52 -169.9(14) . . . . ?
 Zn2 O8 C45 O9 -2(3) . . . . ?
 Zn2 O8 C45 C46 -178.5(12) . . . . ?
 Zn5 O18 C97 O16 0(2) . . . . ?
 Zn5 O18 C97 C98 178.2(17) . . . . ?
 Zn5 O20 C78 C77 -67.7(15) . . . . ?
 Zn5 O20 C78 C79 107.1(13) . . . . ?
 Zn5 O17 C62 C61 -71.7(17) . . . . ?
 Zn5 O17 C62 C63 108.2(14) . . . . ?
 Zn5 O19 C95 O21 6(3) . . . . ?
 Zn5 O19 C95 C96 -171.9(19) . . . . ?
 Zn4 O17 C62 C61 135.0(13) . . . . ?
 Zn4 O17 C62 C63 -45.2(19) . . . . ?
 Zn4 O15 C99 C100 -179.2(19) . . . . ?
 Zn4 O15 C99 O14 -1(3) . . . . ?
 Zn4 N6 C60 C59 173.6(12) . . . . ?
 Zn4 N6 C60 C63 -8(2) . . . . ?
 Zn4 N6 C56 C55 3.2(19) . . . . ?
 Zn4 N6 C56 C57 -172.8(15) . . . . ?
 Zn4 O16 C97 O18 -46(4) . . . . ?
 Zn4 O16 C97 C98 136(2) . . . . ?
 Zn4 N5 C55 O13 168.3(14) . . . . ?
 Zn4 N5 C55 C56 -12(3) . . . . ?
 Zn4 N5 C53 C101 68(2) . . . . ?
 Zn4 N5 C53 C54 -169.6(18) . . . . ?
 Zn3 O7 C21 C20 135.7(12) . . . . ?
 Zn3 O7 C21 C22 -51.0(16) . . . . ?
 Zn3 O9 C45 O8 17(3) . . . . ?
 Zn3 O9 C45 C46 -166.8(14) . . . . ?
 Zn3 O10 C47 O11 -10(4) . . . . ?
 Zn3 O10 C47 C48 171.1(15) . . . . ?
 Zn3 N4 C29 C22 -9(2) . . . . ?
 Zn3 N4 C29 C30 169.6(12) . . . . ?
 Zn3 N4 C33 C34 11(2) . . . . ?
 Zn3 N4 C33 C32 -171.3(17) . . . . ?
 Zn3 N3 C34 O12 167.0(15) . . . . ?
 Zn3 N3 C34 C33 -7(3) . . . . ?
 Zn3 N3 C41 C35 69(3) . . . . ?
 Zn3 N3 C41 C36 -171.3(19) . . . . ?
 O7 C21 C20 C19 177.3(13) . . . . ?
 O7 C21 C20 C18 -6(2) . . . . ?
 O7 C21 C22 C29 -2(2) . . . . ?
 O7 C21 C22 C23 -178.1(14) . . . . ?
 O24 C86 C71 N7 -178.6(12) . . . . ?
 O24 C86 C71 C72 -1(2) . . . . ?
 O24 C88 C87 N8 7.3(17) . . . . ?
 O24 C88 C87 C89 136.4(16) . . . . ?
 O20 C78 C77 C61 -16(2) . . . . ?
 O20 C78 C77 C76 171.5(13) . . . . ?
 O20 C78 C79 C75 9(2) . . . . ?
 O20 C78 C79 C80 -171.0(13) . . . . ?
 O17 C62 C63 C60 -11(2) . . . . ?
 O17 C62 C63 C64 176.4(16) . . . . ?
 N8 C86 C71 N7 1(2) . . . . ?
 N8 C86 C71 C72 179.0(15) . . . . ?
 N8 C87 C89 C90 58(2) . . . . ?
 N8 C87 C89 C91 -66(2) . . . . ?
 N8 C87 C89 C92 173.6(17) . . . . ?
 O1 C3 C4 N2 -169.2(14) . . . . ?
 O1 C3 C4 C5 12(2) . . . . ?
 N2 C8 C10 C11 -166.5(13) . . . . ?
 N2 C8 C10 C9 13(2) . . . . ?
 N2 C8 C7 C6 -1(2) . . . . ?
 N2 C4 C5 C6 0(3) . . . . ?
 N6 C60 C59 C58 2(2) . . . . ?
 N6 C60 C63 C62 37(2) . . . . ?
 N6 C60 C63 C64 -149.3(16) . . . . ?
 N6 C56 C55 O13 -174.1(16) . . . . ?
 N6 C56 C55 N5 6(3) . . . . ?
 N6 C56 C57 C58 -4(3) . . . . ?
 C86 O24 C88 C87 -4.9(17) . . . . ?
 C86 N8 C87 C88 -7.7(18) . . . . ?
 C86 N8 C87 C89 -138.2(16) . . . . ?
 C86 C71 C72 C73 -178.8(14) . . . . ?
 N7 C71 C72 C73 -2(2) . . . . ?
 N7 C75 C79 C78 18.4(19) . . . . ?
 N7 C75 C79 C80 -161.1(13) . . . . ?
 N1 C3 C4 N2 3(2) . . . . ?
 N1 C3 C4 C5 -175.2(16) . . . . ?
 N1 C1 C2 O1 -6.8(17) . . . . ?
 C73 C74 C75 N7 4(2) . . . . ?
 C73 C74 C75 C79 -177.6(13) . . . . ?
 C11 C12 C17 C18 4(2) . . . . ?
 C11 C12 C17 C16 -172.3(15) . . . . ?
 C11 C12 C13 C14 174.3(18) . . . . ?
 C11 C10 C9 O4 -166.3(14) . . . . ?
 C11 C10 C9 C18 15(2) . . . . ?
 C71 N7 C75 C74 -2.7(18) . . . . ?
 C71 N7 C75 C79 178.5(12) . . . . ?
 C74 C73 C72 C71 2(2) . . . . ?
 C74 C75 C79 C78 -160.4(14) . . . . ?
 C74 C75 C79 C80 20(2) . . . . ?
 N4 C29 C30 C31 -1(3) . . . . ?
 N4 C33 C32 C31 1(3) . . . . ?
 C12 C11 C10 C8 178.9(13) . . . . ?
 C12 C11 C10 C9 0(2) . . . . ?
 C12 C17 C18 C20 -170.3(14) . . . . ?
 C12 C17 C18 C9 9(2) . . . . ?
 C12 C17 C16 C15 -9(3) . . . . ?
 C12 C13 C14 C15 5(3) . . . . ?
 C78 C77 C61 C66 -104.9(18) . . . . ?
 C78 C77 C61 C62 72(2) . . . . ?
 C78 C77 C76 C81 -2(2) . . . . ?
 C78 C77 C76 C85 -174.2(16) . . . . ?
 C78 C79 C80 C81 2(2) . . . . ?
 C77 C78 C79 C75 -176.0(13) . . . . ?
 C77 C78 C79 C80 4(2) . . . . ?
 C77 C61 C66 C65 -177.6(15) . . . . ?
 C77 C61 C66 C67 -7(3) . . . . ?
 C77 C61 C62 O17 3(2) . . . . ?
 C77 C61 C62 C63 -177.2(14) . . . . ?
 C77 C76 C85 C84 177.9(17) . . . . ?
 N5 C53 C101 C102 -71(2) . . . . ?
 N5 C53 C101 C104 171.5(17) . . . . ?
 N5 C53 C101 C103 49(3) . . . . ?
 N5 C53 C54 O13 13(2) . . . . ?
 C8 N2 C4 C3 -178.1(13) . . . . ?
 C8 N2 C4 C5 0(2) . . . . ?
 C8 C10 C9 O4 14(2) . . . . ?
 C8 C10 C9 C18 -164.6(15) . . . . ?
 C19 C28 C27 C26 4(3) . . . . ?
 C19 C20 C18 C17 76(2) . . . . ?
 C19 C20 C18 C9 -103.7(17) . . . . ?
 C19 C24 C25 C26 5(3) . . . . ?
 C19 C24 C23 C22 1(3) . . . . ?
 C21 C20 C18 C17 -100.8(17) . . . . ?
 C21 C20 C18 C9 80(2) . . . . ?
 C21 C22 C29 N4 33(2) . . . . ?
 C21 C22 C29 C30 -146.2(17) . . . . ?
 C21 C22 C23 C24 2(2) . . . . ?
 C28 C19 C20 C21 -178.8(15) . . . . ?
 C28 C19 C20 C18 4(2) . . . . ?
 C28 C19 C24 C25 -1(2) . . . . ?
 C28 C19 C24 C23 176.4(15) . . . . ?
 C28 C27 C26 C25 0(3) . . . . ?
 C20 C19 C28 C27 175.5(17) . . . . ?
 C20 C19 C24 C25 180.0(16) . . . . ?
 C20 C19 C24 C23 -2(2) . . . . ?
 C20 C21 C22 C29 171.6(15) . . . . ?
 C20 C21 C22 C23 -5(2) . . . . ?
 C20 C18 C9 O4 -19(2) . . . . ?
 C20 C18 C9 C10 160.3(15) . . . . ?
 N3 C34 C33 N4 -3(3) . . . . ?
 N3 C34 C33 C32 179(2) . . . . ?
 C75 N7 C71 C86 179.3(12) . . . . ?
 C75 N7 C71 C72 2(2) . . . . ?
 C75 C79 C80 C81 -178.8(13) . . . . ?
 C72 C73 C74 C75 -3(2) . . . . ?
 C79 C78 C77 C61 168.9(13) . . . . ?
 C79 C78 C77 C76 -3(2) . . . . ?
 C79 C80 C81 C76 -7(2) . . . . ?
 C79 C80 C81 C82 179.4(15) . . . . ?
 C88 O24 C86 N8 -0.2(19) . . . . ?
 C88 O24 C86 C71 179.8(13) . . . . ?
 C88 C87 C89 C90 -66(2) . . . . ?
 C88 C87 C89 C91 170.2(18) . . . . ?
 C88 C87 C89 C92 50(2) . . . . ?
 O12 C34 C33 N4 -176.9(18) . . . . ?
 O12 C34 C33 C32 6(3) . . . . ?
 O12 C36 C41 N3 12(3) . . . . ?
 O12 C36 C41 C35 138(3) . . . . ?
 C3 O1 C2 C1 3.6(18) . . . . ?
 C3 N1 C1 C37 -116.9(18) . . . . ?
 C3 N1 C1 C2 7.9(17) . . . . ?
 C3 C4 C5 C6 178.6(16) . . . . ?
 C61 C77 C76 C81 -174.6(14) . . . . ?
 C61 C77 C76 C85 14(2) . . . . ?
 C61 C66 C65 C64 -7(3) . . . . ?
 C61 C66 C65 C70 174.6(17) . . . . ?
 C61 C66 C67 C68 -177(2) . . . . ?
 C61 C62 C63 C60 169.1(14) . . . . ?
 C61 C62 C63 C64 -4(2) . . . . ?
 C80 C81 C76 C77 7(2) . . . . ?
 C80 C81 C76 C85 179.2(16) . . . . ?
 C80 C81 C82 C83 178.8(17) . . . . ?
 C17 C12 C13 C14 -6(3) . . . . ?
 C17 C18 C9 O4 161.7(14) . . . . ?
 C17 C18 C9 C10 -19(2) . . . . ?
 C18 C17 C16 C15 174.5(17) . . . . ?
 C66 C61 C62 O17 179.3(14) . . . . ?
 C66 C61 C62 C63 -1(2) . . . . ?
 C66 C65 C64 C63 3(3) . . . . ?
 C66 C65 C70 C69 1(3) . . . . ?
 C66 C67 C68 C69 5(4) . . . . ?
 C37 C1 C2 O1 118.4(18) . . . . ?
 C4 N2 C8 C10 179.9(13) . . . . ?
 C4 N2 C8 C7 0(2) . . . . ?
 C1 N1 C3 O1 -7(2) . . . . ?
 C1 N1 C3 C4 -178.9(14) . . . . ?
 C81 C76 C85 C84 6(3) . . . . ?
 C81 C82 C83 C84 -2(3) . . . . ?
 C60 N6 C56 C55 -178.7(15) . . . . ?
 C60 N6 C56 C57 5(3) . . . . ?
 C65 C66 C67 C68 -5(3) . . . . ?
 C65 C64 C63 C60 -170.7(15) . . . . ?
 C65 C64 C63 C62 2(2) . . . . ?
 C65 C70 C69 C68 -2(4) . . . . ?
 C34 N3 C41 C35 -128(3) . . . . ?
 C34 N3 C41 C36 -8(3) . . . . ?
 C34 O12 C36 C41 -13(3) . . . . ?
 C34 C33 C32 C31 178(2) . . . . ?
 C10 C11 C12 C17 -9(2) . . . . ?
 C10 C11 C12 C13 171.0(15) . . . . ?
 C10 C8 C7 C6 179.3(15) . . . . ?
 C76 C77 C61 C66 67(2) . . . . ?
 C76 C77 C61 C62 -116.3(16) . . . . ?
 C76 C81 C82 C83 5(2) . . . . ?
 C7 C8 C10 C11 13(2) . . . . ?
 C7 C8 C10 C9 -167.5(15) . . . . ?
 C7 C6 C5 C4 -1(3) . . . . ?
 C2 O1 C3 N1 2(2) . . . . ?
 C2 O1 C3 C4 174.1(14) . . . . ?
 C62 C61 C66 C65 6(2) . . . . ?
 C62 C61 C66 C67 176.7(17) . . . . ?
 C22 C21 C20 C19 4(2) . . . . ?
 C22 C21 C20 C18 -179.2(13) . . . . ?
 C22 C29 C30 C31 178.0(19) . . . . ?
 C82 C81 C76 C77 -179.0(14) . . . . ?
 C82 C81 C76 C85 -7(2) . . . . ?
 C59 C58 C57 C56 2(3) . . . . ?
 C59 C60 C63 C62 -144.6(16) . . . . ?
 C59 C60 C63 C64 29(2) . . . . ?
 C5 C6 C7 C8 2(3) . . . . ?
 C29 N4 C33 C34 -178.1(18) . . . . ?
 C29 N4 C33 C32 -1(3) . . . . ?
 C29 C22 C23 C24 -174.4(16) . . . . ?
 C29 C30 C31 C32 1(4) . . . . ?
 C24 C19 C28 C27 -3(3) . . . . ?
 C24 C19 C20 C21 0(2) . . . . ?
 C24 C19 C20 C18 -177.1(14) . . . . ?
 C87 N8 C86 O24 5.1(19) . . . . ?
 C87 N8 C86 C71 -175.0(14) . . . . ?
 C16 C17 C18 C20 6(2) . . . . ?
 C16 C17 C18 C9 -174.2(15) . . . . ?
 C16 C15 C14 C13 -6(3) . . . . ?
 C64 C65 C70 C69 -177(2) . . . . ?
 C56 N6 C60 C59 -4(2) . . . . ?
 C56 N6 C60 C63 173.6(16) . . . . ?
 C83 C84 C85 C76 -3(3) . . . . ?
 C40 C37 C1 N1 53(2) . . . . ?
 C40 C37 C1 C2 -66(2) . . . . ?
 C63 C60 C59 C58 -175.6(16) . . . . ?
 C55 O13 C54 C53 -11(3) . . . . ?
 C55 N5 C53 C101 -132(2) . . . . ?
 C55 N5 C53 C54 -10(2) . . . . ?
 C55 C56 C57 C58 -179.4(18) . . . . ?
 C27 C26 C25 C24 -4(3) . . . . ?
 C33 N4 C29 C22 -178.3(16) . . . . ?
 C33 N4 C29 C30 1(3) . . . . ?
 C33 C32 C31 C30 -1(4) . . . . ?
 C53 N5 C55 O13 4(3) . . . . ?
 C53 N5 C55 C56 -176.6(18) . . . . ?
 C85 C84 C83 C82 1(3) . . . . ?
 C13 C12 C17 C18 -175.3(14) . . . . ?
 C13 C12 C17 C16 8(2) . . . . ?
 C101 C53 C54 O13 134(2) . . . . ?
 C54 O13 C55 N5 5(3) . . . . ?
 C54 O13 C55 C56 -174(2) . . . . ?
 C54 C53 C101 C102 176(2) . . . . ?
 C54 C53 C101 C104 58(3) . . . . ?
 C54 C53 C101 C103 -64(3) . . . . ?
 C14 C15 C16 C17 8(3) . . . . ?
 C57 C58 C59 C60 -1(3) . . . . ?
 C57 C56 C55 O13 2(3) . . . . ?
 C57 C56 C55 N5 -178(2) . . . . ?
 C25 C24 C23 C22 178.9(17) . . . . ?
 C67 C66 C65 C64 -179.2(17) . . . . ?
 C67 C66 C65 C70 3(2) . . . . ?
 C39 C37 C1 N1 -65(2) . . . . ?
 C39 C37 C1 C2 175.7(18) . . . . ?
 C70 C65 C64 C63 -178.8(18) . . . . ?
 C70 C69 C68 C67 0(4) . . . . ?
 C23 C22 C29 N4 -150.8(16) . . . . ?
 C23 C22 C29 C30 30(2) . . . . ?
 C23 C24 C25 C26 -172.6(19) . . . . ?
 C38 C37 C1 N1 173.8(17) . . . . ?
 C38 C37 C1 C2 55(2) . . . . ?
 C36 O12 C34 N3 9(3) . . . . ?
 C36 O12 C34 C33 -177(3) . . . . ?
 C42 C35 C41 N3 45(3) . . . . ?
 C42 C35 C41 C36 -67(3) . . . . ?
 C43 C35 C41 N3 -71(3) . . . . ?
 C43 C35 C41 C36 176(3) . . . . ?
 C44 C35 C41 N3 157(3) . . . . ?
 C44 C35 C41 C36 45(4) . . . . ?
 C41 N3 C34 O12 0(3) . . . . ?
 C41 N3 C34 C33 -174(2) . . . . ?
 O25 C105 O26 C107 5(5) . . . . ?
 C105 O26 C107 C108 163(3) . . . . ?
 C106 C105 O26 C107 179(3) . . . . ?

_shelx_res_file
;
TITL exp_4540_auto_a.res in P4(1)
    exp_4540_auto.res
    created by SHELXL-2018/3 at 14:50:11 on 29-Oct-2024
REM Old TITL exp_4540_auto in P4(1)
REM SHELXT solution in P4(1): R1 0.182, Rweak 0.181, Alpha 0.014
REM <I/s> 0.674 for 34 systematic absences, Orientation as input
REM Flack x = 0.077 ( 0.015 ) from 5846 Parsons' quotients
REM Formula found by SHELXT: C102 N17 O27 Zn6
CELL 1.54184 20.0152 20.0152 37.6884 90 90 90
ZERR 4 0.0005 0.0005 0.0014 0 0 0
LATT -1
SYMM -X,-Y,0.5+Z
SYMM -Y,+X,0.25+Z
SYMM +Y,-X,0.75+Z
SFAC C H N O Zn
UNIT 440 456 36 104 24
DFIX 1.52 0.01 C41 C35 C43 C35 C42 C35 C44 C35
DFIX 1.52 0.01 C108 C107 C106 C105
SIMU 0.01 0.02 2 C108 C107 O26 C105 O25 C106
DELU 0.01 0.02 C107 C108 O26 C105 C106 O25
DFIX 1.42 0.01 O26 C107 O26 C105

L.S. 36
PLAN  20
TEMP -100
CONF
BOND
list 4
fmap 2 53
MORE -1
ACTA
BOND $H
SHEL 999 0.837
OMIT -1 3 -5
OMIT -1 3 5
OMIT 0 3 -1
OMIT 0 3 1
OMIT 0 4 -1
OMIT 0 4 1
OMIT 1 1 -2
OMIT 1 1 1
OMIT 1 1 2
OMIT 1 2 -5
OMIT 1 2 -2
OMIT 1 2 2
OMIT 1 2 5
OMIT 1 3 -2
OMIT 1 3 2
OMIT 3 4 0
REM <olex2.extras>
REM <HklSrc "%.\\exp_4540_auto.hkl">
REM </olex2.extras>

WGHT    0.200000
FVAR       0.16555
ZN6   5    0.456999    0.734493    0.536102    11.00000    0.08342    0.05709 =
         0.05351   -0.00082   -0.00225    0.00292
ZN1   5    0.597525    0.326117    0.599451    11.00000    0.06344    0.07738 =
         0.05254   -0.00121   -0.00852    0.00190
ZN2   5    0.673678    0.481987    0.583281    11.00000    0.05877    0.08890 =
         0.04876   -0.01547    0.00333   -0.00680
ZN5   5    0.514663    0.757787    0.450993    11.00000    0.08677    0.05517 =
         0.06121    0.00171   -0.00067   -0.00392
ZN4   5    0.509571    0.830569    0.370165    11.00000    0.10557    0.04951 =
         0.05794   -0.00038    0.00690   -0.00887
ZN3   5    0.773800    0.615707    0.610818    11.00000    0.06134    0.10049 =
         0.06356   -0.02304    0.00082   -0.00649
O7    4    0.723720    0.527292    0.619080    11.00000    0.06169    0.08013 =
         0.05589   -0.01578    0.00059   -0.00851
O24   4    0.542869    0.594885    0.602141    11.00000    0.08784    0.07522 =
         0.05418    0.00440   -0.00105    0.00704
O5    4    0.683077    0.323286    0.569770    11.00000    0.05555    0.08343 =
         0.08344   -0.00600    0.01286   -0.00193
O4    4    0.614665    0.423566    0.609605    11.00000    0.06195    0.09195 =
         0.04303   -0.00783    0.00481   -0.00289
O18   4    0.551832    0.681719    0.426464    11.00000    0.11567    0.04920 =
         0.07429   -0.00032    0.01280    0.01683
O20   4    0.441933    0.737370    0.483503    11.00000    0.06858    0.07278 =
         0.05439    0.00066   -0.00234   -0.00589
O6    4    0.734192    0.419416    0.558980    11.00000    0.07998    0.08055 =
         0.07557   -0.01852    0.02374    0.00469
O17   4    0.462608    0.810288    0.416730    11.00000    0.10995    0.05202 =
         0.05394    0.00373    0.00577    0.01076
N8    3    0.509197    0.691526    0.578326    11.00000    0.07507    0.07207 =
         0.05642    0.02238   -0.00584   -0.00155
O1    4    0.452675    0.242894    0.534531    11.00000    0.10116    0.09496 =
         0.08064    0.00409   -0.02770   -0.00544
O22   4    0.393978    0.797947    0.554664    11.00000    0.08529    0.08689 =
         0.11035   -0.03031    0.01254    0.01047
N2    3    0.496833    0.362794    0.600259    11.00000    0.05210    0.07906 =
         0.05449    0.01219   -0.01287   -0.00340
O9    4    0.706489    0.638902    0.570409    11.00000    0.09906    0.08660 =
         0.06440   -0.00466   -0.00749   -0.01825
O3    4    0.622330    0.268461    0.638114    11.00000    0.09095    0.09686 =
         0.06711    0.01191   -0.02890    0.01032
O15   4    0.441766    0.796624    0.337318    11.00000    0.10441    0.08261 =
         0.06303   -0.00035    0.00646   -0.02207
O8    4    0.649846    0.550216    0.549126    11.00000    0.08819    0.07378 =
         0.05799   -0.01177    0.00250    0.00381
O2    4    0.541469    0.305047    0.675139    11.00000    0.06900    0.11185 =
         0.06978    0.00964    0.01120    0.00893
O10   4    0.741533    0.670210    0.648835    11.00000    0.09437    0.08233 =
         0.07259   -0.02336    0.00915    0.00687
N6    3    0.528233    0.922586    0.395979    11.00000    0.09305    0.05678 =
         0.06223    0.00786   -0.00462   -0.00085
C86   1    0.509295    0.628500    0.577169    11.00000    0.08841    0.04336 =
         0.04723    0.00649    0.00761   -0.00546
N7    3    0.444103    0.628328    0.526030    11.00000    0.04672    0.05950 =
         0.05964    0.00824    0.00742    0.00429
O19   4    0.579364    0.814409    0.474587    11.00000    0.09512    0.11823 =
         0.08030   -0.01233   -0.01131   -0.03496
O21   4    0.539273    0.797854    0.528944    11.00000    0.10429    0.08539 =
         0.06490    0.02267   -0.00096   -0.03411
N1    3    0.547917    0.263207    0.563126    11.00000    0.09929    0.05056 =
         0.05883    0.00348   -0.01237   -0.02057
C73   1    0.442717    0.490822    0.521704    11.00000    0.06710    0.06971 =
         0.05363    0.00399    0.01227   -0.01158
AFIX  43
H73   2    0.441085    0.443448    0.520419    11.00000   -1.20000
AFIX   0
O13   4    0.678352    0.940887    0.348341    11.00000    0.12343    0.09824 =
         0.08531   -0.01644    0.02315   -0.04206

C11   1    0.489600    0.492137    0.670284    11.00000    0.05814    0.09385 =
         0.04575    0.01729    0.00976    0.00114
AFIX  43
H11   2    0.442591    0.494597    0.673513    11.00000   -1.20000
AFIX   0

O16   4    0.568928    0.749062    0.379608    11.00000    0.10908    0.07554 =
         0.11337    0.00404    0.03589    0.02543
C71   1    0.474723    0.589824    0.550073    11.00000    0.05719    0.05643 =
         0.04050    0.01195    0.00552    0.01157
C74   1    0.411466    0.528345    0.496305    11.00000    0.07011    0.06498 =
         0.05831    0.00878    0.02092   -0.00194
AFIX  43
H74   2    0.390327    0.507038    0.476777    11.00000   -1.20000
AFIX   0

N4    3    0.857441    0.548004    0.605497    11.00000    0.03985    0.13091 =
         0.09135   -0.04492    0.00636   -0.00747
C12   1    0.531747    0.529555    0.692666    11.00000    0.07870    0.07173 =
         0.05298    0.02215    0.00094    0.01236
C78   1    0.388118    0.708874    0.467375    11.00000    0.07511    0.05651 =
         0.04963    0.00176   -0.00025    0.01558
C77   1    0.351648    0.746845    0.444329    11.00000    0.07107    0.05758 =
         0.04994   -0.00797    0.00947   -0.00050
N5    3    0.595197    0.869253    0.343249    11.00000    0.13392    0.05475 =
         0.05876   -0.00638    0.03427   -0.01148
C8    1    0.469101    0.411870    0.620805    11.00000    0.05686    0.07100 =
         0.06095    0.02563   -0.00202   -0.01045
C19   1    0.719050    0.406529    0.693242    11.00000    0.09799    0.08167 =
         0.08004   -0.04161   -0.02188    0.01800
C21   1    0.745523    0.483886    0.644699    11.00000    0.07059    0.08203 =
         0.05785   -0.03698   -0.01086    0.00677
C28   1    0.674363    0.375456    0.715441    11.00000    0.07194    0.07764 =
         0.04790   -0.00302   -0.00372    0.01437
AFIX  43
H28   2    0.628534    0.387773    0.714964    11.00000   -1.20000
AFIX   0
C20   1    0.698752    0.454559    0.667034    11.00000    0.06359    0.07888 =
         0.04226   -0.01170   -0.00068    0.00603
N3    3    0.842330    0.671884    0.579052    11.00000    0.06687    0.13106 =
         0.08762   -0.02067    0.01777   -0.03587

C75   1    0.410593    0.597748    0.499033    11.00000    0.06237    0.06658 =
         0.04043    0.00264    0.02290    0.00627
C72   1    0.476854    0.521546    0.549387    11.00000    0.08060    0.08472 =
         0.05144    0.01855    0.01075   -0.00159
AFIX  43
H72   2    0.500308    0.496543    0.566820    11.00000   -1.20000
AFIX   0
C79   1    0.374973    0.639212    0.472699    11.00000    0.05809    0.06170 =
         0.04347    0.00065    0.00585    0.00123
C88   1    0.572800    0.649033    0.625749    11.00000    0.07786    0.05864 =
         0.05835   -0.00340    0.00644    0.00846
AFIX  23
H88A  2    0.553308    0.647142    0.649871    11.00000   -1.20000
H88B  2    0.621853    0.643705    0.627585    11.00000   -1.20000
AFIX   0

O12   4    0.930544    0.664921    0.541889    11.00000    0.09902    0.21079 =
         0.10043   -0.00590    0.02818   -0.02056
C3    1    0.486526    0.273823    0.559379    11.00000    0.05385    0.08277 =
         0.07000    0.01183   -0.02085   -0.02467
C61   1    0.357347    0.821921    0.443568    11.00000    0.05260    0.06604 =
         0.05991    0.01796    0.00108   -0.00229
C80   1    0.327483    0.611169    0.452730    11.00000    0.07171    0.06476 =
         0.05203    0.01028    0.01279    0.00532
AFIX  43
H80   2    0.317741    0.565288    0.456590    11.00000   -1.20000
AFIX   0

C17   1    0.600724    0.519824    0.691555    11.00000    0.07151    0.08886 =
         0.03418   -0.00033   -0.00265   -0.01079
C95   1    0.577570    0.825301    0.507433    11.00000    0.16606    0.03810 =
         0.07647    0.00202   -0.04191   -0.00755
C51   1    0.730304    0.356236    0.559077    11.00000    0.04940    0.12050 =
         0.05278   -0.03395   -0.01183    0.02852
C18   1    0.626991    0.474935    0.665678    11.00000    0.06174    0.07808 =
         0.03647    0.00354    0.00397    0.00674
C58   1    0.570097    1.037121    0.428747    11.00000    0.10554    0.07193 =
         0.05646   -0.00714   -0.00835    0.00442
AFIX  43
H58   2    0.584350    1.076930    0.440198    11.00000   -1.20000
AFIX   0

C49   1    0.580932    0.263926    0.666704    11.00000    0.12161    0.09769 =
         0.04204    0.00345    0.01354   -0.01563
C66   1    0.307751    0.862161    0.457800    11.00000    0.09106    0.07170 =
         0.05690   -0.00398    0.00068    0.00945
C6    1    0.360040    0.385360    0.598353    11.00000    0.04651    0.10682 =
         0.09859    0.03254   -0.01202   -0.00917
AFIX  43
H6    2    0.313302    0.393364    0.597253    11.00000   -1.20000
AFIX   0
C37   1    0.589459    0.144647    0.556205    11.00000    0.09806    0.07322 =
         0.07405   -0.02786   -0.02902    0.01234
C4    1    0.454204    0.327921    0.580228    11.00000    0.06825    0.05853 =
         0.06943    0.01535   -0.00139    0.01477
C1    1    0.564866    0.207470    0.538346    11.00000    0.10765    0.06556 =
         0.07174    0.00468   -0.02107   -0.01254
AFIX  13
H1    2    0.600573    0.223492    0.521853    11.00000   -1.20000
AFIX   0

C81   1    0.290603    0.645243    0.426151    11.00000    0.07135    0.06673 =
         0.04934    0.00963    0.00596    0.00741
C60   1    0.489462    0.951601    0.422141    11.00000    0.11287    0.05799 =
         0.04934    0.00568   -0.00824   -0.00603
C45   1    0.669883    0.611286    0.548753    11.00000    0.07203    0.10101 =
         0.05825   -0.02145    0.01414   -0.00516
C65   1    0.313661    0.930995    0.455413    11.00000    0.07925    0.06616 =
         0.06992   -0.00159   -0.00433    0.00081
C34   1    0.890642    0.637134    0.568686    11.00000    0.05235    0.15251 =
         0.10302   -0.02176    0.03318   -0.03475
C10   1    0.515301    0.451622    0.643529    11.00000    0.05706    0.08256 =
         0.04351    0.01791   -0.00889   -0.00392
C76   1    0.300027    0.715099    0.423213    11.00000    0.07614    0.08754 =
         0.05504   -0.00525    0.00236    0.01305
C7    1    0.399898    0.423777    0.620469    11.00000    0.06330    0.11093 =
         0.06515    0.02087   -0.00101   -0.00365
AFIX  43
H7    2    0.380840    0.457427    0.635084    11.00000   -1.20000
AFIX   0
C2    1    0.499475    0.198098    0.516544    11.00000    0.10806    0.07182 =
         0.06397    0.00171   -0.01965   -0.01756
AFIX  23
H2A   2    0.505928    0.211320    0.491465    11.00000   -1.20000
H2B   2    0.483815    0.151211    0.517459    11.00000   -1.20000
AFIX   0

C62   1    0.413696    0.849567    0.430329    11.00000    0.12306    0.04894 =
         0.05409   -0.00749   -0.02674    0.00050
C46   1    0.641953    0.653208    0.519674    11.00000    0.12622    0.06597 =
         0.06733   -0.00030   -0.01490   -0.01107
AFIX 137
H46A  2    0.625571    0.695464    0.529516    11.00000   -1.50000
H46B  2    0.604980    0.629409    0.508235    11.00000   -1.50000
H46C  2    0.676928    0.662340    0.502135    11.00000   -1.50000
AFIX   0
C22   1    0.814275    0.464810    0.645096    11.00000    0.05978    0.08880 =
         0.07285   -0.03555   -0.01215    0.00776

C82   1    0.239692    0.612880    0.404675    11.00000    0.06957    0.08666 =
         0.06198   -0.00198    0.00484   -0.01650
AFIX  43
H82   2    0.230409    0.566711    0.407822    11.00000   -1.20000
AFIX   0
C59   1    0.510315    1.009579    0.439819    11.00000    0.10966    0.06935 =
         0.05117    0.00059   -0.00406   -0.01124
AFIX  43
H59   2    0.484733    1.028897    0.458408    11.00000   -1.20000
AFIX   0

C5    1    0.387895    0.335991    0.578133    11.00000    0.07724    0.07935 =
         0.08184    0.02232   -0.00789   -0.00192
AFIX  43
H5    2    0.361303    0.308515    0.563199    11.00000   -1.20000
AFIX   0
C29   1    0.863464    0.487196    0.619391    11.00000    0.02757    0.12976 =
         0.09286   -0.05719   -0.00589    0.00129
C24   1    0.787531    0.388757    0.696098    11.00000    0.07634    0.07606 =
         0.09396   -0.03482   -0.02630    0.01811

C84   1    0.216310    0.716676    0.375931    11.00000    0.08403    0.08609 =
         0.07878    0.00055   -0.02549    0.01053
AFIX  43
H84   2    0.191052    0.741015    0.358949    11.00000   -1.20000
AFIX   0
C99   1    0.399307    0.842101    0.327905    11.00000    0.12575    0.06825 =
         0.07430    0.00174   -0.03533   -0.02513
C87   1    0.556004    0.711681    0.608455    11.00000    0.10516    0.06969 =
         0.04847   -0.00012   -0.00624   -0.02012
AFIX  13
H87   2    0.598015    0.727938    0.596979    11.00000   -1.20000
AFIX   0

C15   1    0.614221    0.598932    0.739507    11.00000    0.18724    0.09586 =
         0.04093   -0.03346    0.00798   -0.00636
AFIX  43
H15   2    0.641673    0.624693    0.754858    11.00000   -1.20000
AFIX   0

C97   1    0.573008    0.693047    0.393789    11.00000    0.08601    0.03155 =
         0.09848   -0.00743    0.01043    0.00589
C16   1    0.642247    0.551966    0.717392    11.00000    0.07558    0.10428 =
         0.04899    0.00499   -0.00050   -0.00400
AFIX  43
H16   2    0.688308    0.541044    0.719221    11.00000   -1.20000
AFIX   0

C89   1    0.531107    0.768861    0.631896    11.00000    0.09157    0.11197 =
         0.06326   -0.00527   -0.00520    0.00229
C47   1    0.774579    0.667540    0.676052    11.00000    0.06381    0.09780 =
         0.08773   -0.04109   -0.00388    0.00491
C64   1    0.374716    0.961715    0.441928    11.00000    0.12461    0.04626 =
         0.06520   -0.00787    0.00376    0.01965
AFIX  43
H64   2    0.380340    1.008826    0.441220    11.00000   -1.20000
AFIX   0
C56   1    0.585322    0.955004    0.386373    11.00000    0.12110    0.07156 =
         0.06121    0.01021    0.00642   -0.00967
C93   1    0.335567    0.775567    0.563784    11.00000    0.08318    0.09407 =
         0.08052   -0.01047   -0.00058    0.02722
C83   1    0.205891    0.648287    0.380437    11.00000    0.09041    0.11209 =
         0.05753    0.00777   -0.01900   -0.00586
AFIX  43
H83   2    0.173962    0.626228    0.365925    11.00000   -1.20000
AFIX   0

C40   1    0.538472    0.124050    0.584638    11.00000    0.12300    0.06649 =
         0.10665    0.01925   -0.02072   -0.01066
AFIX 137
H40A  2    0.552246    0.142003    0.607697    11.00000   -1.50000
H40B  2    0.536258    0.075201    0.585963    11.00000   -1.50000
H40C  2    0.494384    0.141807    0.578392    11.00000   -1.50000
AFIX   0

C63   1    0.421578    0.920590    0.430798    11.00000    0.09283    0.10229 =
         0.03906   -0.00351   -0.00640   -0.00181
C55   1    0.618658    0.918335    0.358217    11.00000    0.10442    0.06001 =
         0.06506    0.00234    0.02379   -0.02045
C27   1    0.694874    0.328913    0.737242    11.00000    0.11652    0.14588 =
         0.06926   -0.02880   -0.00236   -0.01809
AFIX  43
H27   2    0.662159    0.306508    0.751097    11.00000   -1.20000
AFIX   0
C33   1    0.900661    0.570233    0.581004    11.00000    0.04624    0.16212 =
         0.10253   -0.04608    0.01943   -0.02080

C53   1    0.645239    0.842068    0.317156    11.00000    0.08461    0.10720 =
         0.07640   -0.00049    0.02342   -0.01309
AFIX  13
H53   2    0.666160    0.800678    0.327026    11.00000   -1.20000
AFIX   0

C9    1    0.586134    0.450982    0.640198    11.00000    0.06673    0.07177 =
         0.04171    0.00307    0.01677    0.00344
O23   4    0.325249    0.716131    0.561756    11.00000    0.11867    0.09879 =
         0.27473    0.00646    0.03828   -0.01038
C85   1    0.264330    0.748988    0.396683    11.00000    0.12062    0.05144 =
         0.07957    0.00187   -0.00451    0.00375
AFIX  43
H85   2    0.273027    0.795052    0.392733    11.00000   -1.20000
AFIX   0

C13   1    0.504908    0.578633    0.716865    11.00000    0.07682    0.08396 =
         0.05992   -0.00210    0.02220    0.00656
AFIX  43
H13   2    0.458534    0.588660    0.716155    11.00000   -1.20000
AFIX   0
O11   4    0.820055    0.627367    0.682098    11.00000    0.15366    0.35806 =
         0.17713   -0.16942   -0.08174    0.15593

C100  1    0.346304    0.822527    0.304013    11.00000    0.15261    0.11026 =
         0.12908   -0.01638   -0.05202    0.00534
AFIX 137
H10A  2    0.365565    0.808342    0.281325    11.00000   -1.50000
H10B  2    0.316333    0.860526    0.300070    11.00000   -1.50000
H10C  2    0.321084    0.785442    0.314447    11.00000   -1.50000
AFIX   0

C48   1    0.756062    0.719624    0.705823    11.00000    0.14113    0.10203 =
         0.07477   -0.04244   -0.02550    0.00840
AFIX 137
H48A  2    0.733791    0.758218    0.695046    11.00000   -1.50000
H48B  2    0.796865    0.734390    0.717868    11.00000   -1.50000
H48C  2    0.726013    0.698655    0.723070    11.00000   -1.50000
AFIX   0

C102  1    0.568595    0.763386    0.283522    11.00000    0.14970    0.11818 =
         0.12822   -0.06989    0.04762   -0.01699
AFIX 137
H10D  2    0.589711    0.729395    0.298506    11.00000   -1.50000
H10E  2    0.561089    0.745062    0.259741    11.00000   -1.50000
H10F  2    0.525723    0.776564    0.293952    11.00000   -1.50000
AFIX   0
C101  1    0.616457    0.827400    0.280852    11.00000    0.16984    0.07689 =
         0.06667   -0.01776    0.02649   -0.01882
C54   1    0.696139    0.899490    0.317934    11.00000    0.10913    0.15333 =
         0.09419   -0.02789    0.03850   -0.04226
AFIX  23
H54A  2    0.742061    0.881810    0.320593    11.00000   -1.20000
H54B  2    0.693770    0.925811    0.295730    11.00000   -1.20000
AFIX   0

C14   1    0.542179    0.608836    0.739197    11.00000    0.11560    0.09350 =
         0.07211   -0.01203    0.02669    0.03060
AFIX  43
H14   2    0.522500    0.638357    0.755941    11.00000   -1.20000
AFIX   0
C26   1    0.763721    0.309224    0.741714    11.00000    0.12897    0.11515 =
         0.06948   -0.02269   -0.03403    0.03292
AFIX  43
H26   2    0.776845    0.275302    0.757908    11.00000   -1.20000
AFIX   0
C32   1    0.954431    0.531583    0.569045    11.00000    0.04974    0.17135 =
         0.11930   -0.05108    0.00761    0.00814
AFIX  43
H32   2    0.985102    0.548222    0.551958    11.00000   -1.20000
AFIX   0

C57   1    0.608552    1.013161    0.403959    11.00000    0.12820    0.06844 =
         0.04982   -0.00666   -0.01008   -0.01442
AFIX  43
H57   2    0.649917    1.033532    0.397980    11.00000   -1.20000
AFIX   0
C90   1    0.466941    0.753019    0.647669    11.00000    0.09870    0.15355 =
         0.06792   -0.03112    0.00850    0.01932
AFIX 137
H90A  2    0.435947    0.738367    0.629103    11.00000   -1.50000
H90B  2    0.448939    0.792803    0.659430    11.00000   -1.50000
H90C  2    0.472579    0.717180    0.665131    11.00000   -1.50000
AFIX   0

C25   1    0.808688    0.342676    0.721085    11.00000    0.14516    0.09621 =
         0.09188   -0.02468   -0.04507    0.01820
AFIX  43
H25   2    0.855092    0.334234    0.723908    11.00000   -1.20000
AFIX   0

C67   1    0.244279    0.840202    0.471101    11.00000    0.12334    0.08925 =
         0.06977   -0.00608    0.01001    0.00041
AFIX  43
H67   2    0.235789    0.793506    0.471351    11.00000   -1.20000
AFIX   0
C98   1    0.603491    0.637895    0.374188    11.00000    0.15896    0.08148 =
         0.13055   -0.01801    0.05240   -0.00736
AFIX 137
H98A  2    0.650988    0.647358    0.370362    11.00000   -1.50000
H98B  2    0.581108    0.632858    0.351217    11.00000   -1.50000
H98C  2    0.598816    0.596492    0.387845    11.00000   -1.50000
AFIX   0

C39   1    0.655453    0.158921    0.574024    11.00000    0.12337    0.08622 =
         0.11038   -0.03100   -0.03328    0.00760
AFIX 137
H39A  2    0.681073    0.190577    0.559589    11.00000   -1.50000
H39B  2    0.680729    0.117249    0.576515    11.00000   -1.50000
H39C  2    0.647415    0.178205    0.597541    11.00000   -1.50000
AFIX   0

C70   1    0.254444    0.970434    0.468588    11.00000    0.10318    0.10526 =
         0.09747   -0.02943   -0.00782    0.03147
AFIX  43
H70   2    0.257540    1.017667    0.466723    11.00000   -1.20000
AFIX   0
O14   4    0.404493    0.897301    0.340116    11.00000    0.22551    0.08295 =
         0.20350    0.00169   -0.09512   -0.01191
C69   1    0.202107    0.947941    0.481600    11.00000    0.08840    0.09040 =
         0.11427   -0.01599    0.01840   -0.00705
AFIX  43
H69   2    0.167723    0.976496    0.490083    11.00000   -1.20000
AFIX   0
C91   1    0.526331    0.834825    0.612376    11.00000    0.20829    0.05278 =
         0.07201   -0.01765   -0.02408    0.01036
AFIX 137
H91A  2    0.567071    0.841883    0.598449    11.00000   -1.50000
H91B  2    0.521246    0.871211    0.629565    11.00000   -1.50000
H91C  2    0.487584    0.834066    0.596484    11.00000   -1.50000
AFIX   0

C50   1    0.601486    0.206393    0.689125    11.00000    0.17253    0.07466 =
         0.08450    0.01669   -0.00543   -0.00229
AFIX 137
H50A  2    0.644365    0.216369    0.700505    11.00000   -1.50000
H50B  2    0.606111    0.166463    0.674277    11.00000   -1.50000
H50C  2    0.567533    0.198413    0.707374    11.00000   -1.50000
AFIX   0
C30   1    0.916810    0.446476    0.608117    11.00000    0.05447    0.14256 =
         0.14648   -0.08581   -0.00876    0.00718
AFIX  43
H30   2    0.921756    0.403258    0.618201    11.00000   -1.20000
AFIX   0
C23   1    0.833106    0.418245    0.671600    11.00000    0.05875    0.12022 =
         0.09523   -0.05981   -0.02031    0.02026
AFIX  43
H23   2    0.878855    0.405936    0.673136    11.00000   -1.20000
AFIX   0
C31   1    0.961110    0.467039    0.583413    11.00000    0.07635    0.21420 =
         0.14245   -0.10908   -0.00343    0.02553

C104  1    0.678624    0.811002    0.257564    11.00000    0.13894    0.10408 =
         0.10698   -0.02076    0.05152   -0.00382
AFIX 137
H10G  2    0.704109    0.852004    0.253226    11.00000   -1.50000
H10H  2    0.663939    0.792128    0.234873    11.00000   -1.50000
H10I  2    0.706936    0.778557    0.269940    11.00000   -1.50000
AFIX   0

C35   1    0.831826    0.803877    0.580898    11.00000    0.16899    0.15118 =
         0.13419    0.01265   -0.01798   -0.02337
C52   1    0.789663    0.319349    0.543548    11.00000    0.09594    0.11972 =
         0.10684   -0.02874    0.04354   -0.01171
AFIX 137
H52A  2    0.813819    0.296307    0.562570    11.00000   -1.50000
H52B  2    0.819573    0.351329    0.531913    11.00000   -1.50000
H52C  2    0.773961    0.286570    0.526124    11.00000   -1.50000
AFIX   0
C38   1    0.597169    0.088672    0.526601    11.00000    0.14651    0.07455 =
         0.08309   -0.02175   -0.01166    0.00722
AFIX 137
H38A  2    0.555446    0.085041    0.513131    11.00000   -1.50000
H38B  2    0.607127    0.045712    0.537900    11.00000   -1.50000
H38C  2    0.633692    0.100733    0.510510    11.00000   -1.50000
AFIX   0

C92   1    0.583200    0.774475    0.663078    11.00000    0.21796    0.10378 =
         0.07511   -0.02486   -0.02904   -0.01508
AFIX 137
H92A  2    0.563277    0.757093    0.684964    11.00000   -1.50000
H92B  2    0.595589    0.821410    0.666474    11.00000   -1.50000
H92C  2    0.623144    0.748413    0.657198    11.00000   -1.50000
AFIX   0
C68   1    0.196564    0.880322    0.483078    11.00000    0.10858    0.09014 =
         0.11115   -0.00975    0.01523    0.00645
AFIX  43
H68   2    0.157335    0.861199    0.492987    11.00000   -1.20000
AFIX   0

C202  1    0.256393    1.161416    0.387746    11.00000    0.14591    0.08528 =
         0.21281    0.01768   -0.04808   -0.02950
C103  1    0.575860    0.886095    0.266438    11.00000    0.19966    0.17889 =
         0.06462   -0.03700   -0.02520    0.02421
AFIX 137
H10J  2    0.534824    0.891077    0.280373    11.00000   -1.50000
H10K  2    0.564359    0.877707    0.241558    11.00000   -1.50000
H10L  2    0.602365    0.927139    0.268138    11.00000   -1.50000
AFIX   0

C36   1    0.908133    0.735838    0.537470    11.00000    0.21381    0.15555 =
         0.15604    0.01483    0.06603   -0.04392
AFIX  23
H36A  2    0.901558    0.746755    0.512088    11.00000   -1.20000
H36B  2    0.941255    0.767160    0.547663    11.00000   -1.20000
AFIX   0

C94   1    0.284009    0.822125    0.574795    11.00000    0.09942    0.13187 =
         0.17309    0.02926    0.01973    0.03115
AFIX 137
H94A  2    0.239960    0.802134    0.570771    11.00000   -1.50000
H94B  2    0.287886    0.863419    0.560976    11.00000   -1.50000
H94C  2    0.289360    0.832266    0.600075    11.00000   -1.50000
AFIX   0
C96   1    0.623662    0.875848    0.520552    11.00000    0.16448    0.13311 =
         0.11033   -0.01007    0.00228   -0.07830
AFIX 137
H96A  2    0.668739    0.866329    0.511750    11.00000   -1.50000
H96B  2    0.623814    0.875266    0.546553    11.00000   -1.50000
H96C  2    0.609461    0.919979    0.512186    11.00000   -1.50000
AFIX   0

N9    3    0.268462    1.102251    0.386479    11.00000    0.20790    0.14336 =
         0.31891    0.03072   -0.05143   -0.01333
C42   1    0.884755    0.798836    0.610168    11.00000    0.17767    0.15479 =
         0.13291   -0.03389    0.00012   -0.03474
AFIX 137
H42A  2    0.873483    0.761921    0.626167    11.00000   -1.50000
H42B  2    0.886020    0.840740    0.623601    11.00000   -1.50000
H42C  2    0.928602    0.790625    0.599450    11.00000   -1.50000
AFIX   0
C43   1    0.762031    0.800220    0.596819    11.00000    0.16362    0.16671 =
         0.16844    0.02190    0.03311    0.02806
AFIX 137
H43A  2    0.758278    0.760067    0.611565    11.00000   -1.50000
H43B  2    0.728887    0.798331    0.577705    11.00000   -1.50000
H43C  2    0.753991    0.839908    0.611436    11.00000   -1.50000
AFIX   0
C44   1    0.855569    0.860617    0.556964    11.00000    0.44712    0.13673 =
         0.11968    0.03653   -0.03636   -0.12789
AFIX   3
H44A  2    0.816259    0.886127    0.549434    11.00000   -1.50000
H44B  2    0.878599    0.842887    0.536034    11.00000   -1.50000
H44C  2    0.885939    0.889907    0.570164    11.00000   -1.50000
AFIX   0

C201  1    0.238411    1.227633    0.392211    11.00000    0.19176    0.13656 =
         0.16673    0.04573   -0.04620   -0.00431
AFIX 137
H20A  2    0.201113    1.238335    0.376354    11.00000   -1.50000
H20B  2    0.276591    1.256388    0.386570    11.00000   -1.50000
H20C  2    0.224795    1.235076    0.416874    11.00000   -1.50000
AFIX   0

C41   1    0.836707    0.739711    0.559322    11.00000    0.14087    0.21967 =
         0.13279    0.04155    0.02336   -0.07849
AFIX  13
H41   2    0.798769    0.737726    0.542089    11.00000   -1.20000
AFIX   0

O25   4    0.413808    1.052766    0.511717    11.00000    0.17461    0.07644 =
         0.13180   -0.00615   -0.04461   -0.00416
C105  1    0.409120    1.008154    0.527971    11.00000    0.18796    0.08711 =
         0.15070    0.00252   -0.01199    0.00719
O26   4    0.357629    1.008630    0.553604    11.00000    0.20175    0.13663 =
         0.17920    0.00666   -0.00075    0.01281
C106  1    0.451485    0.946530    0.532142    11.00000    0.19528    0.08912 =
         0.14959    0.00306   -0.00953    0.01382
AFIX 137
H10M  2    0.428952    0.908452    0.521006    11.00000   -1.50000
H10N  2    0.458219    0.937312    0.557428    11.00000   -1.50000
H10O  2    0.494871    0.953699    0.520707    11.00000   -1.50000
AFIX   0
C107  1    0.313924    1.063801    0.553567    11.00000    0.21078    0.14615 =
         0.19493   -0.00386    0.01036    0.01323
AFIX  23
H10P  2    0.300262    1.075695    0.529124    11.00000   -1.20000
H10Q  2    0.334869    1.103195    0.564907    11.00000   -1.20000
AFIX   0
C108  1    0.254939    1.038920    0.575049    11.00000    0.21618    0.18439 =
         0.20887   -0.03657    0.02597   -0.00146
AFIX   3
H10R  2    0.232979    1.002690    0.562019    11.00000   -1.50000
H10S  2    0.223319    1.075740    0.578509    11.00000   -1.50000
H10T  2    0.269919    1.022370    0.598199    11.00000   -1.50000
AFIX   0
HKLF 4


REM  exp_4540_auto_a.res in P4(1)
REM wR2 = 0.3206, GooF = S = 1.050, Restrained GooF = 1.050 for all data
REM R1 = 0.1109 for 17076 Fo > 4sig(Fo) and 0.1520 for all 26916 data
REM 1381 parameters refined using 49 restraints

END

WGHT      0.2000      0.0000

REM Highest difference peak  1.272,  deepest hole -0.444,  1-sigma level  0.133
Q1    1   0.4749  0.8185  0.7498  11.00000  0.05    1.27
Q2    1   0.4318  0.8191  0.7425  11.00000  0.05    1.11
Q3    1   0.2602  0.9449  0.3632  11.00000  0.05    0.84
Q4    1   0.5636  0.7564  0.4523  11.00000  0.05    0.77
Q5    1   0.6787  0.4282  0.5892  11.00000  0.05    0.69
Q6    1   0.5634  0.8279  0.3691  11.00000  0.05    0.68
Q7    1   0.7347  0.7658  0.4322  11.00000  0.05    0.63
Q8    1   0.7768  0.5564  0.6126  11.00000  0.05    0.62
Q9    1   0.0165  0.5787  0.4034  11.00000  0.05    0.62
Q10   1   0.4539  0.6809  0.5390  11.00000  0.05    0.61
Q11   1   0.5990  0.2669  0.5996  11.00000  0.05    0.60
Q12   1   0.9839  0.3845  0.4807  11.00000  0.05    0.60
Q13   1   0.4107  0.9419  0.6975  11.00000  0.05    0.59
Q14   1   0.3012  1.0057  0.6827  11.00000  0.05    0.59
Q15   1   0.7777  0.9584  0.2154  11.00000  0.05    0.59
Q16   1   0.3231  1.0193  0.6732  11.00000  0.05    0.59
Q17   1   0.4461  1.0022  0.6622  11.00000  0.05    0.58
Q18   1   0.4066  0.9975  0.6607  11.00000  0.05    0.58
Q19   1   0.5992  0.3805  0.6022  11.00000  0.05    0.57
Q20   1   0.7242  0.8138  0.4180  11.00000  0.05    0.55
;
_shelx_res_checksum                93237
_shelx_hkl_file
;
   0   0 -44   56.78   12.07
   0   0 -43   -5.19    9.58
   0   0 -42   22.22   10.82
   0   0 -41   -4.00    9.55
   0   0 -41    7.66   10.68
   0   0 -40   20.71   11.31
   0   0 -39   -7.00   11.45
   0   0 -38   17.22   12.15
   0   0 -38    6.91    8.34
   0   0 -37   15.34   13.01
   0   0 -36   76.09   18.25
   0   0 -35  -11.97   12.83
   0   0 -34   12.01   13.57
   0   0 -33   -2.65   12.08
   0   0 -32   93.97   19.39
   0   0 -31    8.93   12.43
   0   0 -30    2.34   11.08
   0   0 -30   28.48   13.73
   0   0 -29   -9.06   11.18
   0   0 -29   -9.55   11.25
   0   0 -28   49.03   13.60
   0   0 -28   49.25   13.98
   0   0 -27   10.43   10.34
   0   0 -27   -3.28   10.44
   0   0 -26    6.96    9.99
   0   0 -26    2.08   10.25
   0   0 -25    9.88    9.42
   0   0 -25   -0.95    9.78
   0   0 -25   -6.37    9.62
   0   0 -24  258.00   34.24
   0   0 -24  283.99   35.05
   0   0 -24  213.42   34.07
   0   0 -24  247.31   34.49
   0   0 -23   -3.53    8.88
   0   0 -23   -5.71    8.95
   0   0 -23   -1.77    7.29
   0   0 -23    2.54    8.23
   0   0 -22    5.01    6.38
   0   0 -22   18.54    8.86
   0   0 -22    4.79    7.79
   0   0 -22    1.66    8.09
   0   0 -21   -4.13    7.82
   0   0 -21    1.58    6.46
   0   0 -21    3.01    8.12
   0   0 -21    9.35    8.75
   0   0 -20   99.02   14.87
   0   0 -20   81.15   14.96
   0   0 -20   88.39   15.12
   0   0 -19   -4.15    7.07
   0   0 -19    0.66    7.61
   0   0 -19    1.37    8.14
   0   0 -18   -1.29    6.14
   0   0 -18   -0.62    7.43
   0   0 -18    0.64    7.45
   0   0 -17   -0.60    5.54
   0   0 -17    1.73    7.03
   0   0 -17    7.13    7.18
   0   0 -16  228.81   27.97
   0   0 -16  188.24   27.86
   0   0 -15    0.52    5.39
   0   0 -14    6.69    5.53
   0   0 -13   -1.75    5.08
   0   0 -12 1285.64  159.05
   0   0 -11    3.62    5.07
   0   0 -10    5.22    4.78
   0   0  -9   -0.29    4.56
   0   0  -8 5288.77  649.36
   0   0  -7   -3.31    3.96
   0   0  -6    4.70    2.86
   0   0  -5    1.25    2.42
   0   0  -4 9999.00 1226.46
   0   0  -3    0.46    1.29
   0   0  -2    0.12    0.38
   0   0   7    0.21    3.13
   0   0   8 4846.17  595.05
   0   0   9    0.83    3.80
   0   0  10    5.59    4.60
   0   0  11    1.73    4.47
   0   0  12 1231.68  152.37
   0   0  13    2.11    3.67
   0   0  14    6.02    4.91
   0   0  15    2.53    4.83
   0   0  16  186.83   26.64
   0   0  16  230.94   27.55
   0   0  17    0.47    4.63
   0   0  17   -4.80    5.58
   0   0  18   -5.11    5.06
   0   0  18    6.49    6.19
   0   0  19    0.55    5.10
   0   0  19   -0.44    5.14
   0   0  19   11.93    6.21
   0   0  19   -3.54    5.38
   0   0  20   89.87   13.16
   0   0  20   72.65   12.33
   0   0  20   99.52   13.86
   0   0  20   69.92   12.24
   0   0  21    9.59    6.69
   0   0  21    0.50    4.80
   0   0  21   -3.25    7.22
   0   0  21   -0.81    6.04
   0   0  22    9.61    6.60
   0   0  22    6.89    5.61
   0   0  22    9.60    7.11
   0   0  22   13.17    6.30
   0   0  23   -5.15    7.77
   0   0  23    0.90    6.37
   0   0  23   -2.80    5.65
   0   0  23    5.58    6.96
   0   0  24  186.59   26.58
   0   0  24  169.75   26.20
   0   0  25    6.20    6.36
   0   0  25    0.84    7.39
   0   0  25   -7.45    7.73
   0   0  26   -7.10    8.05
   0   0  26    7.79    6.61
   0   0  27   -0.94    8.87
   0   0  27   -4.06    6.46
   0   0  28   68.17   13.22
   0   0  28   53.99   11.12
   0   0  29   -5.18    9.26
   0   0  29    0.72    6.71
   0   0  30    1.08    9.60
   0   0  30   12.56    7.48
   0   0  31    8.95   10.02
   0   0  31    4.50    7.28
   0   0  32   73.64   15.01
   0   0  33   -3.52    8.85
   0   0  34    9.49   10.29
   0   0  39    4.71   10.63
   0   0  40    0.88   11.00
   0   0  41   -7.31   10.10
   0   0  42    0.74    8.71
   0   0  43   10.50    8.37
   0   0  44   28.57    8.60
   0   0  45    2.90    6.20
   0   0  45    0.45    6.87
   0   0  46    3.13    5.49
   0   0  46   -1.81    5.84
  -1   0 -45    2.08    7.40
   0  -1 -45    6.25    7.58
  -1   0 -44   20.30    9.38
   1   0 -44    1.12    8.00
   0  -1 -44   30.12    9.75
   0   1 -44   30.22    8.68
   0   1 -43    7.61    9.26
   0  -1 -43   -0.77    9.74
   1   0 -43    5.53    8.89
  -1   0 -43   -6.98    9.38
   0   1 -42    9.72   10.41
  -1   0 -42    9.76   10.09
   1   0 -42   -4.04    9.63
   0  -1 -42   12.39   10.10
  -1   0 -42   -1.87    9.43
   0   1 -42   -7.01    8.76
   1   0 -41    2.74   10.54
   0   1 -41    3.66   10.44
   0  -1 -41    5.91   10.85
  -1   0 -41    9.32    9.95
   0   1 -41    9.78    9.64
  -1   0 -40    7.97    7.35
   1   0 -40   18.10   11.42
   0  -1 -40   13.98   11.63
  -1   0 -40    2.25   11.19
   0   1 -40   12.81   11.06
   1   0 -40    3.12   10.42
   0  -1 -40    9.94   10.78
   1   0 -39   52.14   14.64
  -1   0 -39   25.40    9.51
   0   1 -39   30.91   12.84
  -1   0 -39   49.17   13.59
   0  -1 -39   46.08   13.86
   1   0 -39   24.64   12.39
  -1   0 -38   24.12    9.27
   0  -1 -38   18.49    8.73
   0   1 -38   37.47   14.01
  -1   0 -38   16.40   12.60
   1   0 -38   11.85   12.05
   0  -1 -38   16.19   13.35
   0  -1 -37   48.55   12.82
  -1   0 -37   81.20   17.53
   0   1 -37   71.68   16.72
   0  -1 -37   62.14   16.94
   1   0 -37   79.08   16.85
   0  -1 -36   37.21   10.66
   0  -1 -36   55.82   15.89
  -1   0 -36   38.93   14.73
   0   1 -36   34.87   14.51
   1   0 -36   33.06   14.44
  -1   0 -35   29.92   14.40
   0   1 -35   44.56   14.64
   0  -1 -35   22.92   14.24
   1   0 -35   25.84   13.83
   0   1 -34   14.47   13.88
   1   0 -34   57.15   15.62
   0  -1 -34   46.02   15.77
  -1   0 -34   88.61   16.69
   0  -1 -33    4.04   12.68
   1   0 -33    1.29   11.80
  -1   0 -33   36.54   14.41
   0   1 -33    9.15   11.57
   0   1 -32   24.45   12.30
  -1   0 -32   41.29   14.57
   0  -1 -32   11.94   12.82
   1   0 -32   28.07   12.77
   1   0 -31   53.67   15.45
   0   1 -31   67.90   15.66
  -1   0 -31   57.22   15.20
   0  -1 -31   62.27   16.03
   0   1 -31   57.80   14.54
  -1   0 -31   34.44   13.99
   0   1 -30   95.15   17.43
  -1   0 -30   70.71   16.92
   1   0 -30   76.39   16.70
   0  -1 -30   44.09   16.04
  -1   0 -30   89.73   16.60
   0   1 -30   47.07   14.81
   0   1 -29   56.61   16.04
  -1   0 -29  120.28   18.86
   0  -1 -29   65.73   17.35
  -1   0 -29   92.50   18.53
   1   0 -29   96.01   18.14
   0   1 -29   63.52   16.92
   0   1 -28    3.39   11.12
  -1   0 -28    1.17   10.85
   0  -1 -28   10.52   11.11
   1   0 -28    7.88   10.70
   0   1 -28    6.41   10.34
  -1   0 -28    1.11    9.90
   0  -1 -28    3.34   10.22
  -1   0 -27   40.14   12.47
   1   0 -27   16.14   11.78
   0  -1 -27   52.50   13.71
   0   1 -27   50.72   12.94
   0   1 -27   36.81   11.71
  -1   0 -27   22.35   12.05
   0  -1 -27   28.83   11.93
   1   0 -27   42.01   11.84
  -1   0 -26  128.48   18.24
   0   1 -26  117.04   18.33
   1   0 -26  112.65   18.05
   0  -1 -26   85.18   17.77
   0   1 -26   83.82   17.34
   0  -1 -26   73.40   16.81
  -1   0 -26   67.96   16.93
   1   0 -26   77.27   17.20
  -1   0 -25  322.20   38.02
   0   1 -25  245.33   36.82
   1   0 -25  316.74   37.42
   0  -1 -25  272.80   37.36
  -1   0 -25  291.42   37.13
   0   1 -25  236.93   36.49
   1   0 -25  250.26   36.78
   0  -1 -25  212.61   36.33
  -1   0 -24   91.41   16.09
   0   1 -24   86.53   15.37
   0  -1 -24  121.41   16.58
   1   0 -24   75.44   15.08
   0  -1 -24   70.89   13.90
   1   0 -24   77.11   15.06
  -1   0 -24   61.12   14.12
   0  -1 -24   54.34   14.70
  -1   0 -24   90.47   15.77
   1   0 -24   71.52   14.65
   0   1 -24   83.23   14.77
   0  -1 -24   89.97   14.20
   0   1 -24   67.77   13.95
  -1   0 -24   68.63   13.72
   1   0 -24   65.90   14.16
  -1   0 -23   46.71   12.19
   0   1 -23   41.69   11.31
   0  -1 -23   54.20   12.52
   0  -1 -23   28.75   10.37
   1   0 -23   38.19   10.70
   0   1 -23   39.76   10.81
   1   0 -23   40.08   11.11
   0  -1 -23   39.26   11.77
  -1   0 -23   43.16   11.46
   0   1 -23   34.41   10.12
   0  -1 -23   33.00    9.49
  -1   0 -23   47.75   10.27
   1   0 -23   39.51   10.92
   1   0 -23   41.49   10.20
   0   1 -22   13.08    8.63
   1   0 -22    7.36    8.19
   0  -1 -22    0.85    8.55
  -1   0 -22   15.23    9.52
   1   0 -22    3.94    7.97
   0   1 -22    9.36    8.00
   0  -1 -22   12.35    8.48
  -1   0 -22    4.88    8.31
   0  -1 -22   11.69    7.16
   1   0 -22    4.09    7.96
   1   0 -22    5.29    8.05
  -1   0 -22    5.44    6.37
   0   1 -22    8.93    9.01
   1   0 -22    1.78    6.82
   0  -1 -22   21.53    7.01
   0   1 -22    7.93    7.19
   0  -1 -22    3.56    8.66
   0  -1 -21  174.17   23.61
   1   0 -21  219.74   24.91
   0   1 -21  136.56   23.71
   0  -1 -21  145.54   23.89
   1   0 -21  159.75   24.19
  -1   0 -21  150.96   24.23
   1   0 -21  168.50   24.00
  -1   0 -21  174.24   23.77
   1   0 -21  182.08   24.29
   0  -1 -21  177.79   23.69
   1   0 -21  200.35   24.84
   0   1 -21  169.27   24.02
   0   1 -21  165.10   24.13
  -1   0 -21  163.92   23.99
   0   1 -21  143.59   23.56
   0  -1 -21  146.59   23.95
   1   0 -20   47.60    9.92
   0   1 -20   49.96    9.95
   1   0 -20   44.86   10.09
   0  -1 -20   43.61    8.91
  -1   0 -20   49.05    9.34
   0   1 -20   45.25   10.09
   0  -1 -20   39.89    9.47
   0  -1 -20   38.70   10.32
   0   1 -20   27.47    9.36
  -1   0 -20   43.84   10.22
   1   0 -20   18.82    9.40
  -1   0 -20   37.99   10.63
   0  -1 -20   30.03   10.44
   1   0 -20   41.03   10.19
   0   1 -20   38.10   10.38
   0  -1 -19   33.58    8.98
   0   1 -19   47.02   10.32
   1   0 -19   47.98   10.28
   0   1 -19   40.27    9.35
   1   0 -19   44.27   10.11
  -1   0 -19   50.41    9.33
   0  -1 -19   48.81    9.43
   0  -1 -19   53.43   10.66
   1   0 -19   32.71   10.05
   0   1 -19   34.04    9.84
  -1   0 -19   45.77   10.37
   0   1 -19   45.72   10.69
   0  -1 -19   38.66   10.45
  -1   0 -19   49.49   10.95
   1   0 -19   40.42   10.58
   1   0 -18   90.57   15.62
   0  -1 -18   93.03   15.36
   1   0 -18  104.16   15.95
   0   1 -18  125.47   16.18
  -1   0 -18  109.12   15.65
   0  -1 -18  122.46   15.80
   0   1 -18   86.46   15.48
   0  -1 -18  107.92   16.12
   1   0 -18   97.26   15.87
  -1   0 -18   86.18   15.86
   0  -1 -18  121.60   16.45
   1   0 -18   89.90   16.12
   0   1 -18   90.98   16.05
  -1   0 -18   87.26   16.20
   1   0 -17   40.01    9.10
   0   1 -17   33.88    8.08
   0  -1 -17   21.79    7.72
  -1   0 -17   48.90    8.54
   1   0 -17   47.70    8.88
   0   1 -17   19.01    8.36
  -1   0 -17   20.53    8.42
   1   0 -17   45.15    9.31
   0  -1 -17   27.61    8.56
   0  -1 -17   12.26    8.63
   0   1 -17   35.06    9.05
   1   0 -17   41.58    9.32
  -1   0 -17   34.60    8.72
   0  -1 -16   67.68   11.80
   0   1 -16   85.78   12.30
  -1   0 -16   84.89   11.90
   1   0 -16   80.48   12.40
   1   0 -16   68.74   12.17
   0  -1 -16   83.53   12.66
  -1   0 -16   61.79   12.06
  -1   0 -16   60.99   12.62
   0  -1 -16   50.81   12.24
   0   1 -15   34.23    7.15
   1   0 -15   11.66    6.45
   1   0 -15   12.60    6.69
   0  -1 -15   25.51    6.36
  -1   0 -15   15.84    6.20
   0   1 -14  510.62   58.72
   1   0 -14  415.94   58.47
  -1   0 -14  489.44   58.43
   0  -1 -14  471.81   58.35
   1   0 -14  425.40   58.52
   1   0 -13  534.08   68.86
   0  -1 -13  558.16   68.74
   0   1 -13  574.98   69.01
   1   0 -13  538.14   69.05
  -1   0 -13  536.00   68.72
  -1   0 -12  576.94   69.08
   0   1 -12  580.06   69.31
   1   0 -12  541.71   69.12
   1   0 -12  509.93   69.16
   0  -1 -12  548.88   68.99
   0   1 -11  324.38   41.98
   1   0 -11  361.49   42.04
   1   0 -11  334.15   41.92
  -1   0 -11  340.32   41.81
   0  -1 -11  292.45   41.67
  -1   0 -10 2091.39  281.04
   0  -1 -10 2542.43  281.22
   1   0 -10 2077.66  281.06
   1   0 -10 2118.76  281.22
   0   1 -10 2749.00  281.51
  -1   0  -9  278.00   35.89
   1   0  -9  209.26   36.06
   0  -1  -9  383.46   36.22
   0   1  -9  383.44   36.53
   1   0  -9  209.46   35.97
  -1   0  -8   94.70   10.78
   1   0  -8   64.81   10.84
   1   0  -8   73.38   11.14
   0   1  -8   73.59   11.08
   0  -1  -8   62.31   10.44
   1   0  -7  289.09   37.99
   1   0  -7  273.47   37.80
  -1   0  -7  298.34   37.75
   0   1  -7  356.90   38.14
  -1   0  -6  979.95  125.13
   1   0  -6  996.50  125.13
   1   0  -6  859.34  125.26
   0   1  -6 1201.36  125.42
  -1   0  -6 1068.11  125.10
  -1   0  -5  473.63   55.86
  -1   0  -5  474.00   55.97
   1   0  -5  358.08   55.80
   0   1  -5  564.00   56.22
   0  -1  -4 2036.04  192.35
   0   1  -4 1957.12  192.61
  -1   0  -4 1636.51  192.27
   0  -1  -3 2783.70  313.16
   0  -1  -3 2676.39  313.23
  -1   0  -3 2281.30  313.10
  -1   0  -2 5167.88  661.77
   0  -1  -2 5745.30  661.86
  -1   0   2 3103.05  503.45
   0  -1   2 5480.09  503.51
   1   0   3 1963.47  261.86
  -1   0   3 2403.93  262.00
   1   0   4 1546.51  206.95
  -1   0   4 1882.94  207.10
   1   0   5  413.39   54.64
  -1   0   5  481.14   54.81
   0  -1   6 1158.92  129.88
  -1   0   6 1085.73  129.69
   1   0   6  958.79  129.55
   0  -1   7  379.10   41.39
   1   0   7  305.37   40.94
  -1   0   7  316.39   41.01
  -1   0   8  120.58   13.85
   0  -1   8   83.57   14.01
   1   0   8   95.79   13.70
   0  -1   9  384.46   38.92
  -1   0   9  249.74   38.37
   0  -1  10 2558.32  288.93
  -1   0  10 2156.49  288.82
   0  -1  11  293.73   40.64
  -1   0  11  357.79   41.00
   0  -1  12  560.20   68.23
  -1   0  12  529.66   68.24
   0  -1  13  551.29   68.25
  -1   0  13  536.82   68.32
  -1   0  14  430.21   58.79
   0  -1  14  506.13   58.96
   0  -1  15   35.81    6.81
   1   0  15   19.57    6.12
  -1   0  15   17.79    6.55
   0   1  15   27.93    6.24
   0  -1  16   81.70   12.02
   0   1  16   66.48   11.80
   1   0  16   67.58   11.87
   0   1  16   82.93   12.62
  -1   0  16   81.25   12.86
   0  -1  16  102.61   13.05
   1   0  16   86.74   12.77
   0   1  17   20.04    7.07
   1   0  17   43.89    7.99
   0  -1  17   32.03    7.49
  -1   0  17   49.80    8.77
   0  -1  17   35.50    7.78
   1   0  17   53.36    8.81
   0   1  17   29.19    8.05
   0  -1  18  105.38   13.74
   1   0  18   80.97   13.35
   0   1  18  102.38   13.74
  -1   0  18   72.84   13.02
   0  -1  18   99.72   13.35
   1   0  18   78.67   13.86
   0   1  18   94.47   14.15
   0  -1  18  102.78   14.24
  -1   0  18   98.24   14.11
  -1   0  18   66.92   12.94
   0   1  19   44.73    8.78
   1   0  19   46.49    9.23
   0  -1  19   50.32    9.08
   0  -1  19   42.55    8.42
  -1   0  19   51.78    8.73
   1   0  19   45.27    9.54
   0  -1  19   51.24    9.35
   0   1  19   42.63    9.24
  -1   0  19   51.57    9.65
  -1   0  19   41.15    8.66
   0  -1  19   37.76    8.28
   0   1  19   40.29    8.32
   0   1  20   26.45    7.49
   0  -1  20   31.64    7.73
   1   0  20   33.58    8.26
   0   1  20   21.06    6.84
  -1   0  20   21.67    7.53
   0  -1  20   29.10    7.40
   1   0  20   15.26    7.00
   0   1  20   36.28    7.24
   1   0  20   27.12    6.88
  -1   0  20   36.03    7.65
   0  -1  20   43.05    7.59
  -1   0  20   39.02    8.89
   1   0  20   32.86    8.50
   0   1  20   45.19    8.85
   0  -1  20   37.64    8.65
   0   1  21  129.91   20.57
   1   0  21  136.03   20.35
  -1   0  21  139.04   20.82
   0  -1  21  135.70   20.56
   0  -1  21  164.67   21.58
   0   1  21  143.65   21.24
   1   0  21  169.30   21.64
   0   1  21  136.93   20.57
   1   0  21  155.68   20.86
   0  -1  21  149.63   20.96
  -1   0  21  176.30   21.19
   0   1  21  164.08   22.11
   1   0  21  186.11   22.65
  -1   0  21  188.72   22.69
   0  -1  21  159.28   21.93
   0   1  22   12.22    6.68
  -1   0  22    9.01    6.50
   0  -1  22    6.99    5.86
   1   0  22   13.62    6.62
   1   0  22   -1.56    6.22
   0   1  22   11.06    5.94
   0  -1  22    8.72    6.22
  -1   0  22    9.14    6.68
  -1   0  22   10.13    6.04
   0   1  22    5.45    5.51
   0  -1  22   10.87    5.99
   1   0  22    2.00    5.17
   1   0  22   10.62    7.00
   0  -1  22    4.26    6.95
   0   1  22    5.35    7.05
  -1   0  22    8.59    7.05
   1   0  23   40.07    9.54
   0  -1  23   50.07    9.78
  -1   0  23   46.76    9.70
   1   0  23   27.32    8.23
  -1   0  23   28.86    8.70
   0  -1  23   37.16    8.84
   0   1  23   43.66    9.57
   1   0  23   32.14    7.74
  -1   0  23   41.01    8.64
   0   1  23   33.06    7.95
   0  -1  23   40.98    8.79
  -1   0  23   28.48    9.77
   0  -1  23   27.41    9.45
   1   0  23   35.94    9.93
   0   1  24   85.56   13.06
  -1   0  24   68.90   12.01
   0   1  24   69.34   11.49
   0  -1  24   56.33   11.82
   1   0  24   57.10   11.27
   1   0  24   94.21   13.38
   0  -1  24   81.30   12.89
  -1   0  24   95.76   13.51
  -1   0  24   47.40   11.70
   0  -1  24   52.43   11.57
   0   1  25  247.50   33.95
   1   0  25  245.32   33.95
   0  -1  25  257.17   34.39
  -1   0  25  285.75   34.61
  -1   0  25  276.35   35.15
   0  -1  25  309.50   35.50
   0   1  25  277.48   35.19
   1   0  25  328.45   35.69
   0  -1  25  202.44   33.56
  -1   0  25  220.64   33.89
   0   1  26   93.28   14.55
   1   0  26   85.42   14.39
  -1   0  26  101.04   15.06
   0  -1  26   71.24   13.41
  -1   0  26   68.98   13.03
   1   0  26   86.22   12.99
   0   1  26   66.12   12.59
   0  -1  26   95.32   14.77
  -1   0  26   71.99   13.13
   0  -1  26   46.99   12.49
  -1   0  27   34.01   10.50
   0   1  27   38.16   11.05
   1   0  27   37.23   10.24
   0  -1  27   33.80    9.02
   1   0  27   25.24    8.24
   0   1  27   35.79    8.82
  -1   0  27   45.35    9.43
   0  -1  27   37.96   10.51
   0  -1  27   28.12    9.39
   0  -1  28    2.98    6.70
   0   1  28    7.96    6.35
  -1   0  28    7.48    7.30
   0  -1  28   -1.00    8.89
  -1   0  28    0.99    8.06
   0   1  28    5.89    7.95
   1   0  28    0.98    8.28
   1   0  29  111.99   16.20
  -1   0  29  125.11   16.60
   0  -1  29   67.95   14.89
   0   1  29   64.87   14.72
  -1   0  29   77.90   13.60
   0   1  29   56.77   12.34
   0  -1  29   53.59   12.71
   1   0  30   78.18   14.37
   0   1  30   66.57   14.36
  -1   0  30   90.21   15.56
   0  -1  30   56.61   13.91
  -1   0  30   64.09   12.65
   0  -1  30   40.68   11.88
   1   0  31   46.54   12.75
   0   1  31   60.09   12.52
  -1   0  31   54.00   12.87
   0  -1  31   55.19   13.31
  -1   0  31   24.19   10.15
   0  -1  31   39.64   10.63
   1   0  32   21.65   10.78
   0   1  32   22.90   10.68
   0  -1  32   31.22   11.82
  -1   0  32   13.89    9.59
   0  -1  32   15.12    8.12
  -1   0  32    8.13    8.15
  -1   0  33   11.81    9.11
   0  -1  33    8.25    9.57
   1   0  33   17.42   10.82
   0  -1  33    6.31    7.77
  -1   0  33   13.76    8.50
   1   0  34   44.57   13.80
   0  -1  34   82.13   15.16
  -1   0  34   71.61   15.08
  -1   0  34   39.73   11.38
   0  -1  35   19.04   11.34
   0  -1  36   36.46   12.48
  -1   0  37   30.75   13.97
  -1   0  38    5.91   11.53
  -1   0  39   14.94   10.49
   0   1  39   -8.38   10.39
   1   0  40    0.88   10.14
   0   1  40    0.87    9.80
  -1   0  40   -1.75    9.13
   1   0  41    0.81    9.00
   0   1  41    5.61    9.03
  -1   0  41   -1.61    9.12
  -1   0  42    6.57    8.64
   0   1  42   -0.73    8.14
   1   0  42    7.38    9.08
   0   1  43    2.58    8.13
  -1   0  43   -1.30    7.74
   1   0  43    0.66    7.81
  -1   0  44    8.46    7.90
  -1   0  44   11.31    7.94
   1   0  44   13.71    8.09
   0   1  44   10.65    7.71
  -1   0  45   13.76    7.22
   0  -1  45   -3.86    6.80
   0   1  45    9.22    7.00
   0   1  45   11.01    7.83
  -1   0  45    2.39    6.60
   0   1  45    8.01    6.68
   1   0  45    2.41    6.58
   0   1  46    4.91    5.55
   1   0  46    1.95    5.47
  -1   0  46    5.79    5.48
  -1   0  46    4.26    5.92
   0  -1  46    1.69    5.87
   1   0  46    2.90    6.09
   0   1  46    4.84    6.08
  -1  -1 -45   -1.67    7.46
   1  -1 -44   -0.61    8.14
  -1   1 -44   -1.21    8.27
  -1  -1 -44   19.17    9.07
  -1   1 -43   -5.87    9.23
   1   1 -43   -6.94    8.38
  -1  -1 -43   11.24    9.35
   1  -1 -43    4.39    9.23
  -1   1 -42   -1.83    9.59
   1  -1 -42   -7.60    9.62
   1   1 -42   -4.53    9.84
  -1   1 -42   -7.64   10.10
  -1  -1 -42    6.38    9.78
  -1   1 -41   12.19   10.27
  -1  -1 -41   15.68   10.98
   1   1 -41    1.73    9.66
   1  -1 -41   10.42   10.41
  -1  -1 -41    2.02   11.33
  -1   1 -40   -1.10   10.43
  -1  -1 -40   12.47   11.18
   1   1 -40    3.04   10.41
   1   1 -40    2.88   10.47
   1  -1 -40   28.04   12.37
  -1   1 -40    8.08    7.27
  -1  -1 -40    5.02    7.54
   1  -1 -39   51.25   14.41
   1   1 -39   47.03   13.61
  -1   1 -39   54.34   14.37
  -1  -1 -39   47.20   14.63
  -1  -1 -39   35.54   10.59
   1  -1 -39   52.55   14.94
   1   1 -38    6.96   10.84
  -1   1 -38    4.98   12.14
  -1  -1 -38   14.01   12.32
   1  -1 -38    2.41   11.31
  -1  -1 -38   19.03    9.13
   1  -1 -37  105.50   19.77
  -1   1 -37  117.64   20.44
  -1  -1 -37  119.00   20.85
   1   1 -37   90.80   19.60
  -1  -1 -37   78.24   16.53
   1   1 -36   44.88   14.94
   1  -1 -36   52.99   15.83
  -1   1 -36   35.80   15.34
  -1  -1 -36   65.08   16.50
  -1   1 -35   -1.34   13.15
  -1  -1 -35   48.10   15.13
   1  -1 -35    9.20   12.97
   1   1 -35   15.22   13.17
   1  -1 -35   11.27    8.36
  -1   1 -34   21.57   13.50
  -1  -1 -34   13.79   12.83
   1   1 -34   12.76   13.21
   1  -1 -34   42.33   14.71
   1  -1 -33   38.21   15.20
  -1  -1 -33    4.11   12.21
   1   1 -33   25.39   12.37
  -1   1 -33   13.39   13.35
  -1   1 -32   23.47   12.44
  -1  -1 -32   12.15   12.86
  -1   1 -32   10.54   11.70
   1  -1 -32   19.51   13.09
   1   1 -32    2.50   11.84
  -1   1 -31   50.87   13.98
  -1  -1 -31   43.53   14.49
   1   1 -31   33.11   13.12
   1  -1 -31   49.67   14.91
  -1   1 -31   41.18   14.32
  -1  -1 -30   73.33   15.24
  -1  -1 -30   74.20   18.84
  -1   1 -30   94.26   18.63
   1  -1 -30  123.96   20.33
  -1   1 -30  122.33   20.27
   1   1 -30  138.20   20.38
  -1  -1 -30  107.54   20.23
  -1  -1 -29   94.15   19.91
  -1   1 -29  124.17   20.34
   1   1 -29   95.44   19.77
  -1  -1 -29  101.27   20.03
  -1   1 -29  116.79   20.81
   1  -1 -29  131.77   21.56
   1   1 -28    6.26   10.39
  -1  -1 -28   -1.13   10.83
  -1   1 -28   36.14   12.29
  -1   1 -28   26.57   11.56
   1  -1 -28   27.64   12.74
  -1  -1 -28   22.55   12.68
   1   1 -28   17.66   11.53
  -1   1 -27   29.34   10.94
  -1  -1 -27   16.29   11.25
   1   1 -27   13.99   10.56
   1  -1 -27   12.13   11.16
   1   1 -27    6.33   10.85
  -1   1 -27    2.21   11.13
  -1  -1 -27    4.53   11.60
   1  -1 -26   72.51   14.95
  -1  -1 -26   49.73   14.81
  -1   1 -26   63.91   14.59
   1   1 -26   65.77   14.62
   1   1 -26   57.24   14.12
  -1  -1 -26   83.09   16.18
   1  -1 -26   75.71   15.29
  -1   1 -26   43.09   15.03
  -1  -1 -25  306.43   38.00
  -1   1 -25  289.11   37.67
   1   1 -25  222.13   36.69
   1  -1 -25  307.59   38.17
  -1  -1 -25  280.80   37.58
  -1   1 -25  243.66   36.73
   1  -1 -25  263.91   37.09
   1   1 -25  266.35   36.82
   1  -1 -25  259.99   36.99
   1  -1 -24   30.11   10.82
   1   1 -24   36.55   10.78
  -1   1 -24   29.67    9.64
   1  -1 -24   41.35   10.36
   1   1 -24   35.32   10.70
  -1   1 -24   24.52   11.38
   1  -1 -24   39.77   12.06
   1   1 -24   39.67   11.59
  -1  -1 -24   45.58   12.38
   1  -1 -24   20.97   10.85
  -1  -1 -24   56.98   11.80
   1   1 -24   41.24   11.17
  -1   1 -24   26.92   10.91
  -1   1 -23  164.59   23.26
   1   1 -23  142.83   22.51
  -1  -1 -23  138.20   23.21
   1  -1 -23  169.92   23.44
  -1  -1 -23  139.04   21.77
   1  -1 -23  175.16   23.03
   1   1 -23  127.43   22.06
  -1  -1 -23  127.37   22.74
  -1   1 -23  149.37   22.71
   1  -1 -23  147.76   22.77
  -1   1 -23  156.39   22.61
  -1  -1 -23  135.60   21.64
   1   1 -23  173.19   23.42
   1  -1 -23  172.10   22.81
   1   1 -22   58.39   12.73
  -1  -1 -22   70.73   13.46
  -1   1 -22   77.07   13.30
   1  -1 -22   58.21   13.21
   1  -1 -22   65.37   12.30
  -1  -1 -22   65.14   11.96
   1  -1 -22   74.32   12.93
  -1  -1 -22   53.40   12.35
  -1   1 -22   37.57   11.98
   1   1 -22   48.94   11.90
   1   1 -22   69.78   12.66
   1  -1 -22   48.80   12.56
   1   1 -22   49.64   12.27
  -1   1 -22   69.77   12.18
   1  -1 -22   73.00   12.37
  -1  -1 -22   60.22   11.32
   1   1 -21   66.86   13.28
  -1  -1 -21   77.01   13.77
   1  -1 -21   70.61   13.71
  -1   1 -21   83.44   13.77
   1  -1 -21   68.38   12.75
  -1  -1 -21   61.12   11.69
   1  -1 -21   50.88   12.83
  -1   1 -21   77.37   13.50
   1   1 -21   67.54   13.18
  -1  -1 -21   59.69   12.88
  -1   1 -21   75.96   12.17
   1  -1 -21   53.97   12.86
   1   1 -21   58.87   12.87
  -1  -1 -21   75.31   11.98
   1  -1 -21   70.42   12.50
   1   1 -21   59.58   12.45
   1  -1 -20   90.92   15.31
  -1  -1 -20   70.76   14.34
   1   1 -20   76.69   14.31
  -1   1 -20  103.36   15.34
   1  -1 -20  115.65   14.95
  -1  -1 -20   74.86   13.76
   1   1 -20   61.40   13.63
  -1   1 -20  101.44   14.92
  -1  -1 -20   68.00   14.67
   1  -1 -20   78.36   14.48
  -1   1 -20  100.95   14.35
   1  -1 -20   98.19   15.01
  -1  -1 -20   83.84   13.38
   1   1 -20   65.94   14.09
   1  -1 -20   92.26   14.28
   1   1 -20   74.93   13.98
  -1  -1 -19  152.46   22.87
  -1   1 -19  144.46   22.58
   1   1 -19  141.35   22.52
   1  -1 -19  159.19   23.21
   1  -1 -19  186.94   22.80
   1  -1 -19  137.82   22.56
   1   1 -19  133.16   22.12
  -1   1 -19  143.71   22.44
  -1  -1 -19  138.60   22.50
   1   1 -19  160.14   22.62
  -1   1 -19  195.47   22.88
  -1  -1 -19  160.44   21.96
   1  -1 -19  174.99   22.83
   1  -1 -19  161.31   22.80
   1   1 -19  165.89   22.63
  -1   1 -18   62.01   12.95
   1  -1 -18   52.92   12.87
   1   1 -18   76.65   12.44
  -1  -1 -18   75.24   13.24
   1  -1 -18   79.52   12.65
  -1   1 -18   52.94   12.23
  -1  -1 -18   79.12   13.02
   1  -1 -18   53.73   12.55
   1   1 -18   65.95   12.54
   1  -1 -18   65.43   12.62
  -1   1 -18   75.70   12.39
   1  -1 -18   70.16   12.22
   1   1 -18   70.71   12.65
  -1  -1 -18   75.80   11.74
   1   1 -18   74.26   12.46
   1   1 -17   67.88   13.28
  -1   1 -17   80.13   13.93
   1  -1 -17   79.85   13.68
  -1  -1 -17   68.97   13.44
   1  -1 -17   83.33   13.51
  -1   1 -17   89.45   13.63
  -1  -1 -17   87.99   13.76
   1   1 -17   63.14   12.92
   1  -1 -17   65.91   13.46
   1  -1 -17   75.19   13.20
  -1  -1 -17   76.09   12.43
  -1   1 -17   94.38   13.37
   1   1 -17   84.37   13.38
   1   1 -17   83.70   13.41
   1  -1 -17   93.02   13.84
   1  -1 -16  126.07   17.49
  -1  -1 -16  101.21   17.34
  -1   1 -16  110.49   17.18
   1  -1 -16  112.77   16.79
  -1   1 -16  139.09   17.28
   1   1 -16  115.71   17.22
   1   1 -16  122.41   17.12
  -1  -1 -16  105.57   16.49
   1  -1 -16  121.97   16.99
   1  -1 -16  111.72   16.91
  -1   1 -16  112.45   17.17
  -1  -1 -16  102.37   17.06
   1  -1 -16  112.98   17.39
  -1  -1 -15   76.59   10.85
  -1   1 -15   76.70   11.53
   1  -1 -15   73.26   11.70
   1  -1 -15   72.98   11.33
   1   1 -15   77.27   11.47
   1   1 -15   70.80   11.58
  -1  -1 -15   35.22   10.14
   1  -1 -15   78.77   11.77
  -1   1 -14   45.80    8.61
   1  -1 -14   44.23    9.13
   1   1 -14   59.27    9.52
   1  -1 -14   51.28    9.04
   1   1 -14   38.18    8.54
  -1  -1 -14   43.29    8.16
   1   1 -13  108.71   15.97
   1  -1 -13   91.60   15.84
  -1   1 -13  118.50   15.90
   1   1 -13  123.98   16.24
  -1  -1 -13  122.98   15.51
   1  -1 -13   97.37   15.77
  -1  -1 -12  297.64   37.81
   1  -1 -12  266.64   38.01
   1   1 -12  312.49   38.15
   1   1 -12  321.89   38.45
   1  -1 -12  295.54   38.12
  -1   1 -12  293.32   38.14
   1  -1 -11 2272.23  283.69
  -1   1 -11 2425.46  283.71
  -1  -1 -11 2262.93  283.38
   1   1 -11 2285.10  283.59
   1  -1 -11 2255.27  283.61
   1   1 -11 2337.20  283.88
   1   1 -10  698.87   84.76
  -1  -1 -10  704.70   84.24
   1  -1 -10  634.38   84.40
   1  -1 -10  684.20   84.51
  -1   1 -10  650.08   84.56
  -1  -1 -10  665.17   84.46
   1   1 -10  710.95   84.47
   1  -1  -9  518.16   72.36
  -1   1  -9  625.28   72.55
  -1  -1  -9  600.11   72.21
  -1  -1  -9  605.34   72.47
   1   1  -9  559.15   72.67
   1  -1  -8  431.09   65.08
  -1  -1  -8  555.71   65.23
  -1  -1  -8  596.88   64.94
  -1   1  -8  513.45   65.15
   1   1  -8  533.89   65.44
   1  -1  -8  496.46   65.14
  -1  -1  -7  306.83   38.25
  -1   1  -7  315.06   38.63
   1   1  -7  287.02   38.78
  -1  -1  -7  294.59   38.56
   1  -1  -7  326.71   38.64
   1   1  -6  129.58   18.27
  -1  -1  -6  133.04   18.13
  -1  -1  -6  146.47   17.72
  -1   1  -6  144.75   18.09
   1  -1  -6  135.68   18.15
  -1  -1  -5  577.24   83.53
  -1   1  -5  748.15   83.91
  -1  -1  -5  779.25   83.89
   1  -1  -5  710.83   83.85
  -1  -1  -4   40.26    5.87
  -1  -1  -4   53.63    6.34
   1  -1  -4   46.03    6.46
  -1  -1  -3 2596.29  299.92
   1   1  -3 2332.37  299.78
   1  -1  -3 2274.15  299.93
  -1   1  -3 2675.74  300.02
  -1  -1  -2  244.15   28.79
   1   1  -2  238.01   28.68
  -1   1  -2  205.49   28.88
   1   1   0  175.08   26.16
  -1   1   0  279.38   26.32
  -1   1   1   84.58   10.66
  -1   1   2  172.80    8.67
   1  -1   2  181.10    8.74
  -1  -1   3 2604.50  307.86
  -1   1   3 2259.20  307.92
  -1   1   3 2865.69  307.98
   1  -1   3 2330.90  307.94
  -1   1   4   56.85    7.33
  -1  -1   4   56.19    7.23
   1  -1   4   55.85    7.61
   1  -1   4   52.22    7.38
  -1   1   4   52.57    7.46
   1  -1   5  751.89   91.85
  -1   1   5  755.54   91.74
  -1  -1   5  728.05   91.60
   1  -1   6  127.67   16.33
  -1  -1   6  139.00   16.07
  -1   1   6  104.62   16.21
   1  -1   7  265.40   34.37
  -1   1   7  258.80   34.31
  -1  -1   7  289.34   34.23
  -1   1   8  447.69   66.59
   1  -1   8  536.17   66.73
  -1  -1   8  629.64   66.68
   1  -1   9  554.97   70.28
  -1   1   9  552.60   70.25
  -1  -1   9  579.71   70.08
   1  -1  10  676.39   86.94
  -1  -1  10  717.87   86.78
   1  -1  11 2157.15  271.80
  -1  -1  11 2247.50  271.62
  -1  -1  12  267.87   33.82
   1  -1  12  258.24   34.06
  -1  -1  13  110.88   15.58
  -1  -1  14   40.26    7.78
   1  -1  15   95.78   14.12
  -1  -1  15   81.46   14.00
  -1   1  15  108.89   14.17
   1  -1  16  128.89   17.45
   1   1  16  102.33   17.00
   1  -1  16  143.97   18.05
  -1   1  16  136.94   17.90
  -1  -1  16  121.22   17.71
   1   1  17   60.25   11.81
   1  -1  17   74.14   12.20
  -1  -1  17   83.72   12.41
  -1  -1  17  103.87   13.23
   1   1  17   89.15   12.98
  -1   1  17   89.23   13.14
   1  -1  17   88.42   12.78
  -1   1  17   68.91   12.01
   1   1  18   66.77   10.30
   1  -1  18   51.00   10.06
  -1  -1  18   53.43    9.97
  -1   1  18   42.00    9.80
  -1  -1  18   70.13   10.19
  -1   1  18   49.95    9.58
  -1   1  18   54.86   10.77
   1   1  18   62.79   11.12
  -1  -1  18   82.93   11.07
   1  -1  18   66.11   10.97
  -1  -1  19  124.66   20.07
  -1   1  19  118.28   20.00
   1   1  19  131.06   20.47
   1  -1  19  172.92   21.01
   1  -1  19  138.80   20.27
  -1   1  19  149.58   20.27
  -1  -1  19  144.32   20.39
  -1   1  19  178.82   21.68
   1   1  19  176.95   21.72
   1  -1  19  175.23   21.55
  -1  -1  19  178.11   21.52
  -1   1  20   87.06   13.57
   1  -1  20  112.42   13.81
   1   1  20   82.58   13.25
  -1   1  20   78.60   12.63
  -1  -1  20   75.12   12.42
  -1  -1  20   82.11   12.93
   1  -1  20   94.20   13.07
  -1   1  20  103.23   14.23
   1   1  20  100.56   14.37
  -1  -1  20   81.68   13.59
   1  -1  20  105.19   14.22
  -1   1  20   70.76   12.71
   1  -1  20   68.85   12.38
  -1  -1  20   61.18   12.73
   1   1  21   58.26   10.01
   1  -1  21   63.63   10.66
  -1   1  21   60.22   10.25
  -1   1  21   47.29    9.54
   1  -1  21   32.34    9.04
  -1  -1  21   31.91    9.30
  -1  -1  21   44.12    9.18
  -1  -1  21   68.12   10.22
   1  -1  21   46.67    9.24
  -1   1  21   57.62    9.34
  -1  -1  21   51.82   10.44
  -1   1  21   66.93   11.17
   1   1  21   57.50   10.68
   1  -1  21   57.88   10.89
   1  -1  22   89.64   12.64
  -1  -1  22   47.40   11.42
   1  -1  22   53.53   11.21
  -1   1  22   55.02   11.43
   1   1  22   73.31   12.17
  -1   1  22   87.33   12.52
  -1  -1  22   67.12   11.61
  -1   1  22   86.75   12.00
   1  -1  22   65.06   11.31
   1   1  22   69.61   13.22
  -1   1  22   76.94   13.08
   1  -1  22   74.46   12.94
  -1  -1  22   75.53   12.80
  -1   1  23  124.91   20.16
   1  -1  23  124.94   19.99
  -1  -1  23  104.78   19.98
   1   1  23  152.86   21.35
  -1   1  23  183.17   21.53
   1  -1  23  181.99   21.92
   1  -1  23  159.86   20.55
  -1  -1  23  124.38   20.23
  -1   1  23  143.73   20.36
  -1  -1  23  163.12   22.17
   1  -1  23  196.03   22.73
   1   1  24   42.40    9.33
  -1   1  24   26.72    8.60
  -1  -1  24   29.22    8.84
  -1   1  24   14.89    7.29
   1  -1  24   31.96    8.04
  -1  -1  24   40.94    9.62
   1  -1  24   30.90    9.27
  -1  -1  24   20.22    8.26
  -1   1  24   19.82    8.20
   1  -1  24   16.13    7.35
  -1  -1  25  306.96   36.20
  -1   1  25  273.56   35.61
   1  -1  25  271.63   35.73
  -1   1  25  289.36   36.87
  -1  -1  25  293.62   36.78
   1   1  25  288.21   36.66
   1  -1  25  328.70   37.01
  -1  -1  25  205.90   35.26
   1  -1  25  233.94   34.99
  -1   1  26   68.38   13.34
   1   1  26   52.35   13.05
   1  -1  26   63.00   12.42
  -1   1  26   67.76   12.24
  -1  -1  26   75.61   12.68
   1  -1  26   82.99   13.59
  -1  -1  26   79.63   14.18
  -1  -1  26   60.77   12.50
  -1   1  27   15.96    8.58
   1   1  27   26.76    8.99
  -1  -1  27   19.68    7.74
  -1   1  27    7.56    7.36
   1  -1  27    8.16    7.13
   1  -1  27    8.49    8.41
  -1  -1  27   21.98    9.68
  -1  -1  27   17.52    8.92
   1   1  28   21.40    9.54
  -1   1  28    8.90    8.90
  -1  -1  28   13.33    7.64
  -1   1  28   15.01    7.57
   1  -1  28   16.13    7.36
   1  -1  28   11.90    8.97
  -1  -1  28   33.13    9.96
  -1  -1  28    8.44    8.13
   1   1  29  104.09   18.46
   1  -1  29  106.92   18.53
  -1  -1  29  104.05   18.36
  -1   1  29  123.49   19.01
  -1  -1  29  113.20   17.10
  -1   1  29  107.87   17.19
   1  -1  29   97.03   16.67
   1   1  30   95.72   16.95
   1  -1  30  137.21   18.01
  -1  -1  30  114.89   17.66
  -1   1  30   88.69   16.65
   1  -1  30   65.83   14.41
  -1  -1  30   84.49   14.98
  -1   1  30   71.99   14.55
  -1  -1  31   57.73   12.89
  -1   1  31   48.19   12.34
   1   1  31   26.44   11.17
   1  -1  31   27.93   11.12
  -1  -1  31   44.63   10.29
  -1   1  31   30.04    9.47
  -1   1  32   21.90   10.97
   1  -1  32   10.31   10.36
   1   1  32    3.40    9.47
  -1  -1  32   12.78   10.70
  -1  -1  32   13.58    8.62
  -1   1  32   17.04    7.87
  -1  -1  33   42.62   12.33
   1  -1  33   21.00   10.68
  -1  -1  33   11.84    8.19
  -1  -1  34   21.52   11.23
   1  -1  34   36.50   11.84
  -1  -1  34   11.67    8.73
  -1  -1  35   27.49   12.33
   1  -1  35   21.16   12.10
  -1  -1  35   32.30    9.67
  -1  -1  36   60.29   15.71
   1  -1  36   74.26   15.37
  -1   1  37   12.14   12.74
  -1   1  38    0.97   11.08
  -1   1  39   10.13   10.67
  -1   1  40    6.03    9.57
   1   1  40   -4.37   10.00
   1   1  41    4.02    8.58
  -1   1  41    4.75    9.43
   1   1  42    9.47    8.99
  -1   1  42  -10.04    8.33
   1   1  43   -6.47    7.58
  -1   1  43   12.11    8.07
   1   1  44    3.36    6.98
  -1   1  44    6.63    7.54
  -1   1  44    1.61    7.72
  -1  -1  44    4.06    7.39
  -1   1  45   10.44    7.32
  -1  -1  45    9.28    6.84
   1  -1  45   -7.32    6.99
  -1   1  45   11.14    6.70
   1   1  45   12.26    6.52
  -1   1  45    0.53    7.11
   1   1  46   -3.72    5.96
   1  -1  46   -9.49    5.99
  -1   1  46   -4.39    5.66
  -1  -1  46    1.98    5.85
   1   1  46    6.03    5.61
  -1   1  46    2.23    5.46
  -2   1 -45   16.47    7.66
  -1  -2 -45   10.36    8.25
   2  -1 -44   -2.69    7.34
  -1  -2 -44    1.40    8.93
  -2   1 -44    6.36    8.37
  -2   1 -43    3.32    8.68
  -2   1 -43    1.52    9.48
  -1  -2 -43    2.45    9.18
   2  -1 -43   -8.07    8.79
  -2   1 -42   10.32    9.99
   2  -1 -42    3.95    9.61
  -1  -2 -42    1.85   10.36
  -2   1 -42   -7.54    6.59
  -2   1 -41   -1.04    9.92
   1   2 -41   -7.95    8.81
   2  -1 -41   -1.79    9.96
  -1  -2 -41   -2.04   10.15
   1   2 -41   -0.80    9.83
  -2   1 -41  -11.09    7.42
  -1  -2 -40    5.68   10.54
  -2   1 -40   13.52   11.47
   1   2 -40   10.76    9.71
  -2   1 -40   15.04    7.82
   1   2 -40    0.90   10.12
   2  -1 -40   21.78   11.95
   1   2 -39   32.84   12.66
  -1  -2 -39   38.85   13.56
  -2   1 -39   54.15   14.00
  -1  -2 -39   24.35    9.40
   2  -1 -39   38.58   13.28
   2  -1 -38   20.71   12.06
  -2   1 -38   24.07   12.73
   1   2 -38   24.80   11.96
  -1  -2 -38   25.58   13.09
   2  -1 -38   31.94   12.92
  -1  -2 -38   18.00    9.59
   2  -1 -37   12.05   13.03
  -1  -2 -37   49.20   15.07
   1   2 -37   43.67   13.72
  -2   1 -37   55.29   15.62
  -1  -2 -37   34.26   10.59
   2  -1 -37   55.01   15.10
   2  -1 -36   43.61   15.09
  -2   1 -36   71.56   16.66
  -1  -2 -36   40.97   15.82
   1   2 -36   45.09   14.49
  -1  -2 -36   60.74   12.55
  -1  -2 -35   11.10   13.01
  -2   1 -35   50.66   15.09
   2  -1 -35   12.72   13.35
   1   2 -35   27.33   12.96
  -2   1 -35   22.70    8.44
  -1  -2 -35   20.93   10.09
  -2   1 -34   62.93   15.19
  -2   1 -34   39.74   11.05
  -1  -2 -34   27.88   15.67
   1   2 -34   32.53   13.95
   2  -1 -34   56.47   15.19
  -2   1 -33   14.09   12.68
  -1  -2 -33   31.91   13.59
   1   2 -33    3.74   11.37
  -2   1 -33   25.94   13.71
   2  -1 -33   24.36   12.49
  -2   1 -32    3.80   11.24
   2  -1 -32   10.16   11.56
  -1  -2 -32    4.11   13.49
  -2   1 -32    6.72   11.63
   1   2 -32   16.01   11.89
  -2   1 -31   12.41   11.75
  -2   1 -31   47.31   14.80
   2  -1 -31   21.20   12.06
   1   2 -31   47.05   13.20
  -1  -2 -31   44.25   14.45
  -2   1 -30   38.65   13.03
  -1  -2 -30   35.19   14.24
   1   2 -30   35.18   13.02
   2  -1 -30   10.94   12.79
  -2   1 -30   12.76   13.09
  -1  -2 -29   14.93    7.87
  -1  -2 -29    8.40   11.85
   1   2 -29   29.63   11.22
  -2   1 -29   18.69   11.74
   1   2 -29   21.53   11.93
  -1  -2 -29   39.04   13.62
   2  -1 -29   22.37   12.64
  -2   1 -29   34.49   13.06
  -1  -2 -28   43.37    9.96
  -1  -2 -28   24.30   12.57
  -2   1 -28   49.44   14.07
   1   2 -28   42.82   12.92
  -2   1 -28   66.28   14.48
   1   2 -28   52.31   14.68
  -1  -2 -28   44.83   14.82
   2  -1 -28   51.09   14.09
  -1  -2 -27  215.67   29.30
   1   2 -27  199.05   28.22
  -2   1 -27  192.36   28.62
   2  -1 -27  175.23   28.05
   1   2 -27  180.75   27.45
  -2   1 -27  175.62   27.75
  -1  -2 -27  179.85   28.11
  -1  -2 -27  177.02   25.07
  -2   1 -26   63.58   16.68
   1   2 -26   72.45   16.21
   2  -1 -26   85.30   16.72
  -1  -2 -26   98.34   17.16
   1   2 -26   85.76   15.89
  -1  -2 -26   80.63   16.67
  -2   1 -26   79.10   15.72
  -1  -2 -26   73.33   12.84
   1   2 -25    4.71    9.81
  -1  -2 -25   -1.05   10.74
  -2   1 -25   13.30   11.30
   2  -1 -25   10.89   10.50
   1   2 -25    1.77    9.40
  -2   1 -25   13.66    9.94
  -1  -2 -25    7.08   10.76
   2  -1 -24  273.10   40.99
   2  -1 -24  303.25   41.37
   1   2 -24  333.27   41.36
  -1  -2 -24  317.50   41.91
  -2   1 -24  324.47   41.55
  -2   1 -24  333.75   41.43
  -1  -2 -24  282.38   41.15
   1   2 -24  270.08   40.69
   2  -1 -24  298.11   41.25
   2  -1 -23  120.10   18.62
   1   2 -23  109.41   18.59
   1   2 -23   94.16   17.98
  -2   1 -23  130.82   19.10
  -1  -2 -23  123.33   19.05
   2  -1 -23  146.69   19.53
   2  -1 -23  131.93   19.27
  -1  -2 -23  105.43   17.37
   1   2 -23   91.99   17.72
  -2   1 -23  111.82   18.59
  -1  -2 -23   89.15   18.45
   2  -1 -22   14.26    8.57
   2  -1 -22   21.27    8.48
   1   2 -22   18.08    8.94
  -1  -2 -22   14.55    6.56
   1   2 -22   13.67    8.92
  -2   1 -22   14.59    8.41
  -1  -2 -22   29.29    9.90
   1   2 -22   11.87    9.28
   2  -1 -22   11.74    9.20
  -2   1 -22   37.94   10.57
  -1  -2 -22   23.24   10.18
  -2   1 -22   14.00    8.79
   1   2 -22   17.92    8.76
   2  -1 -22   11.08    8.92
  -1  -2 -22   13.42    7.47
   2  -1 -21  204.82   29.82
   1   2 -21  226.41   30.45
  -2   1 -21  197.55   30.18
   1   2 -21  231.01   30.45
  -1  -2 -21  223.79   29.21
   2  -1 -21  194.67   29.90
   1   2 -21  232.58   30.10
  -2   1 -21  235.24   30.30
   2  -1 -21  188.94   30.20
  -1  -2 -21  251.39   30.79
   2  -1 -21  193.73   29.69
   1   2 -21  213.09   29.63
  -1  -2 -21  211.03   30.27
  -2   1 -21  207.57   29.82
   2  -1 -21  202.21   30.07
  -1  -2 -21  238.50   29.36
  -1  -2 -20    7.85    6.68
   2  -1 -20   12.85    8.33
   1   2 -20   10.18    7.85
   2  -1 -20    8.20    7.43
  -2   1 -20   11.93    7.75
   1   2 -20    9.53    7.11
  -1  -2 -20   12.28    6.00
   2  -1 -20   17.82    8.05
   1   2 -20   13.92    8.23
  -1  -2 -20    4.71    8.18
  -2   1 -20   18.28    8.77
   2  -1 -20   19.33    9.57
   2  -1 -20   15.23    8.06
  -1  -2 -20    6.12    8.03
   1   2 -20    3.94    7.68
  -2   1 -20   18.18    8.61
   2  -1 -19   62.58   11.89
  -1  -2 -19   58.53   10.31
   1   2 -19   55.94   11.01
  -2   1 -19   64.43   11.17
  -1  -2 -19   60.49   11.86
   1   2 -19   36.70   10.58
  -1  -2 -19   46.37    9.61
   2  -1 -19   65.78   11.39
   2  -1 -19   57.61   11.15
  -1  -2 -19   50.10   11.42
  -2   1 -19   57.85   11.58
   2  -1 -19   52.28   11.81
   1   2 -19   44.91   11.03
   2  -1 -19   58.00   11.44
  -1  -2 -19   61.81   11.84
   1   2 -19   32.57   10.51
  -2   1 -19   59.24   11.57
  -2   1 -18   45.99    9.74
  -2   1 -18   56.14    9.14
  -1  -2 -18   31.52    9.57
  -1  -2 -18   38.48    8.63
   1   2 -18   39.01   10.37
   2  -1 -18   52.76   10.01
   2  -1 -18   61.73   10.55
   1   2 -18   50.42    9.85
  -2   1 -18   43.45   10.63
   1   2 -18   20.64    9.50
  -1  -2 -18   35.86   10.26
   2  -1 -18   41.79   10.32
   2  -1 -18   68.90   10.77
  -1  -2 -18   45.00    8.67
  -2   1 -18   59.21   10.53
   2  -1 -18   37.84   10.11
   1   2 -18   28.06    9.56
  -1  -2 -18   19.58    9.41
  -2   1 -17   80.81   11.76
  -1  -2 -17   64.79   11.89
  -1  -2 -17   52.62   10.77
   1   2 -17   73.71   12.37
   1   2 -17   68.99   11.74
   2  -1 -17   70.40   11.96
   2  -1 -17   61.65   12.19
  -2   1 -17   75.44   12.02
  -2   1 -17   71.85   12.50
   1   2 -17   59.34   11.99
   2  -1 -17   70.81   12.45
   2  -1 -17   57.74   12.12
  -2   1 -17   71.29   12.09
   2  -1 -17   70.63   12.28
  -1  -2 -17   61.35   11.04
  -1  -2 -16  189.53   24.91
  -2   1 -16  198.91   25.27
   2  -1 -16  221.75   25.98
  -2   1 -16  215.70   25.82
   1   2 -16  188.74   25.56
   2  -1 -16  192.13   25.64
  -1  -2 -16  172.81   25.48
   1   2 -16  162.67   25.59
  -2   1 -16  173.72   25.35
   2  -1 -16  172.15   25.69
  -1  -2 -16  158.46   24.56
   2  -1 -16  192.96   25.67
  -2   1 -16  205.20   25.66
  -2   1 -15   60.81   10.83
   2  -1 -15   66.06   11.24
  -1  -2 -15   65.49   10.04
   2  -1 -15   59.33   10.85
  -1  -2 -15   69.38   10.03
   1   2 -15   68.58   11.20
  -2   1 -15   47.87   10.56
   2  -1 -15   59.91   10.70
  -1  -2 -15   54.45   10.73
  -2   1 -15   55.80   10.15
   1   2 -15   61.37   10.61
  -1  -2 -14  196.75   23.72
   2  -1 -14  180.31   24.53
   1   2 -14  193.15   24.42
   1   2 -14  188.80   24.69
   2  -1 -14  178.92   24.35
  -2   1 -14  169.46   23.93
  -2   1 -14  160.41   24.09
   2  -1 -14  155.21   24.09
  -1  -2 -14  193.46   23.80
   2  -1 -13  106.13   12.48
  -1  -2 -13   61.74   10.78
   1   2 -13   42.48   11.43
   2  -1 -13  107.63   12.21
   2  -1 -13  107.25   12.21
  -1  -2 -13   45.31   10.51
  -2   1 -13   98.07   11.75
   2  -1 -12  382.48   41.26
  -1  -2 -12  292.29   40.23
  -1  -2 -12  262.26   40.23
   2  -1 -12  355.22   40.92
  -2   1 -12  407.06   41.02
   1   2 -12  256.15   40.78
   2  -1 -12  355.38   41.16
  -1  -2 -11 1244.72  146.80
   2  -1 -11 1176.90  147.31
   2  -1 -11 1145.91  147.11
  -2   1 -11 1139.77  147.06
  -1  -2 -11 1235.97  146.88
   1   2 -11 1205.00  147.59
  -2   1 -11 1152.47  147.17
   2  -1 -10  285.00   39.27
  -1  -2 -10  334.65   38.74
  -1  -2 -10  312.52   38.76
   2  -1 -10  284.73   39.02
  -1  -2 -10  308.40   39.17
   1   2 -10  308.51   39.48
   2  -1  -9   98.74   18.11
  -1  -2  -9  163.46   17.52
   2  -1  -9   77.20   17.55
  -1  -2  -9  145.81   18.02
   1   2  -9  169.56   18.75
  -1  -2  -9  153.15   17.48
  -1  -2  -8 1385.30  170.01
   2  -1  -8 1398.33  170.55
   1   2  -8 1407.61  170.74
   2  -1  -8 1401.49  170.37
  -1  -2  -8 1317.58  170.46
   2  -1  -7 1147.16  140.27
  -1  -2  -7 1143.70  139.73
   2  -1  -7 1141.12  140.08
  -1  -2  -7 1104.95  140.13
   2  -1  -6 1461.58  161.43
  -1  -2  -6 1172.96  160.77
  -2   1  -6 1492.41  161.21
   2  -1  -6 1409.21  161.17
  -1  -2  -6 1204.09  161.17
  -2   1  -5  433.68   52.00
   2  -1  -5  409.88   52.20
  -1  -2  -5  445.90   52.12
   2  -1  -5  389.18   51.94
  -2   1  -4 1196.75  141.62
   2  -1  -4 1076.73  141.43
  -1  -2  -4 1232.32  141.67
   2  -1  -4 1139.62  141.53
  -2   1  -3 1730.07  202.51
  -1  -2  -3 1761.91  202.52
   2  -1  -3 1716.80  202.40
   2  -1  -3 1575.63  202.43
   2  -1  -3 1582.49  202.36
  -1  -2  -3 1599.29  202.21
  -1  -2  -2  188.84   20.62
  -2   1  -2  121.64   20.77
  -1  -2  -2  182.77   20.89
   1   2  -2  195.97   21.00
   1   2  -2  196.67   20.79
   2  -1  -2  128.92   20.64
  -2   1  -1 1086.44  131.75
  -1  -2  -1 1179.72  131.80
  -2   1  -1 1027.36  131.81
   1   2  -1  960.26  131.76
   2  -1  -1 1082.89  131.64
   1   2  -1 1091.69  131.81
   2  -1   0 6874.31  859.06
  -1  -2   0 6397.13  859.12
  -2   1   0 7502.99  859.07
   1   2   0 6782.77  859.16
  -1  -2   0 7461.28  859.20
   1   2   1  965.80  124.19
  -1  -2   1 1047.29  124.35
  -2   1   1 1036.67  124.17
  -1  -2   1  976.10  124.35
   1   2   1  944.00  124.08
  -2   1   1 1208.66  124.42
   1   2   1 1030.52  124.31
   1   2   2  199.46   20.67
  -1  -2   2  170.86   20.73
  -2   1   2  122.54   20.32
  -2   1   2  157.60   20.56
   1   2   2  209.32   20.38
   2  -1   2  142.67   20.54
   2  -1   3 1637.71  196.36
  -1  -2   3 1585.64  196.50
  -2   1   3 1476.24  196.20
  -2   1   3 1668.94  196.35
  -1  -2   3 1628.42  196.07
  -1  -2   4 1271.38  141.87
   2  -1   4 1253.89  142.19
  -1  -2   4 1094.50  141.67
  -2   1   4 1205.41  142.11
  -1  -2   4 1118.60  141.84
  -2   1   4 1142.29  142.00
  -1  -2   5  423.38   52.80
   2  -1   5  472.13   53.18
  -2   1   5  422.48   52.99
   1   2   5  425.99   53.03
  -1  -2   5  496.40   52.75
   2  -1   5  440.53   53.06
  -2   1   5  442.21   53.04
  -1  -2   5  375.61   52.56
  -1  -2   6 1191.48  162.06
   1   2   6 1126.52  162.21
   2  -1   6 1479.85  162.41
  -2   1   6 1407.24  162.32
  -2   1   6 1354.09  162.07
  -2   1   6 1444.56  162.31
   2  -1   7 1144.15  132.16
  -2   1   7 1102.50  132.11
   1   2   7 1035.12  132.10
  -2   1   7 1043.70  131.78
  -1  -2   7 1053.50  131.89
  -2   1   8 1291.97  156.42
  -2   1   8 1184.45  156.02
   1   2   8 1222.74  156.49
   2  -1   8 1321.40  156.48
  -1  -2   8 1357.79  156.31
  -2   1   8 1281.82  156.49
  -1  -2   9  129.71   10.80
   2  -1   9   59.41   10.54
  -2   1   9   47.23    9.74
  -2   1   9   60.42   10.60
  -2   1   9   50.45   10.34
   1   2   9  126.14   11.20
   1   2  10  340.64   43.29
  -1  -2  10  355.56   43.15
  -2   1  10  340.74   43.29
  -1  -2  10  370.04   43.94
   2  -1  10  346.09   43.28
  -2   1  10  322.69   42.72
  -2   1  11 1065.13  141.02
  -1  -2  11 1300.22  141.58
   2  -1  11 1132.89  141.63
  -1  -2  12  271.35   40.97
  -2   1  12  347.90   40.71
   2  -1  12  358.80   41.55
  -2   1  13   27.58    8.35
  -2   1  13   94.71    9.05
  -1  -2  13   41.56    8.97
   2  -1  13   93.95   10.20
  -2   1  14  170.84   20.82
  -1  -2  14  176.64   20.57
   2  -1  14  154.63   20.66
  -2   1  14  126.27   19.53
  -2   1  15   40.75    8.25
  -2   1  15   55.56    9.37
  -2   1  15   50.69    8.21
  -1  -2  15   65.06    9.18
  -2   1  16  150.91   22.96
   1   2  16  148.16   23.20
  -2   1  16  176.34   23.33
   2  -1  16  203.11   23.54
  -1  -2  16  143.89   23.25
  -1  -2  16  182.71   23.64
  -2   1  16  233.55   24.43
  -2   1  16  189.79   22.79
   2  -1  17   64.12    9.86
  -2   1  17   49.41    9.69
   1   2  17   39.60    9.35
  -2   1  17   74.64    9.75
  -1  -2  17   44.67    9.58
  -2   1  17   68.64   10.67
  -2   1  17   59.15    9.22
  -1  -2  17   62.67   10.02
   2  -1  18   68.30    9.77
  -2   1  18   49.96    9.24
   1   2  18   23.45    8.57
  -1  -2  18   41.71    9.13
  -2   1  18   54.81    8.88
  -1  -2  18   44.72    9.58
   2  -1  18   56.57   10.08
  -2   1  18   56.44   10.20
  -2   1  18   60.62    8.50
   2  -1  19   73.70   10.12
  -2   1  19   39.36    9.35
   1   2  19   50.66    9.37
  -1  -2  19   57.36    9.87
  -1  -2  19   42.54    9.28
  -2   1  19   56.57    9.36
   2  -1  19   50.82   10.17
  -2   1  19   51.28   10.04
  -1  -2  19   61.58   10.23
  -2   1  19   48.02    8.59
   2  -1  20    7.82    6.10
  -2   1  20   11.42    6.16
  -2   1  20    9.89    6.44
   1   2  20   14.52    6.72
  -1  -2  20   12.12    6.45
  -2   1  20   14.17    5.93
   2  -1  20   12.22    5.77
  -1  -2  20    3.91    5.77
   2  -1  20   11.54    7.02
  -2   1  20   16.26    7.33
  -2   1  20   14.36    5.22
  -1  -2  20   14.31    6.83
  -2   1  21  165.62   25.16
  -1  -2  21  169.53   25.25
  -1  -2  21  171.61   25.36
  -2   1  21  159.94   25.33
   1   2  21  218.93   26.11
   2  -1  21  222.81   26.30
  -1  -2  21  203.33   25.84
  -2   1  21  182.90   25.40
   2  -1  21  180.56   25.20
   2  -1  21  213.81   26.93
  -1  -2  21  221.71   26.68
  -2   1  21  212.14   26.91
   2  -1  22   18.66    7.37
  -1  -2  22   18.15    6.92
  -2   1  22   20.37    6.89
  -2   1  22   17.43    7.66
   1   2  22   17.46    7.32
   2  -1  22   22.44    6.40
  -1  -2  22    7.69    6.83
  -2   1  22   20.53    6.63
  -1  -2  22    4.24    6.75
   2  -1  22   24.78    8.19
  -1  -2  22    9.06    7.26
  -2   1  22   20.36    8.00
   2  -1  23  130.02   16.38
  -2   1  23  113.34   15.58
  -1  -2  23   80.76   15.02
   1   2  23  105.79   16.21
   2  -1  23  104.04   14.96
  -2   1  23  109.88   15.37
  -1  -2  23   70.54   14.77
  -1  -2  23   99.67   15.37
   2  -1  23   85.59   16.45
  -1  -2  23   98.47   16.22
  -1  -2  24  228.50   34.92
  -2   1  24  231.02   34.80
   1   2  24  285.98   35.95
   2  -1  24  328.46   36.35
  -2   1  24  293.89   35.43
  -1  -2  24  281.65   35.66
   2  -1  24  242.78   34.70
   2  -1  24  279.54   36.48
   1   2  25    1.64    7.83
  -2   1  25    6.03    6.87
  -1  -2  25   -0.74    7.11
   2  -1  25    2.98    6.27
   2  -1  25    9.21    7.50
  -2   1  25    3.97    7.66
  -1  -2  25    4.43    7.97
   1   2  26   63.52   13.47
  -2   1  26   64.04   12.29
  -1  -2  26   86.88   13.71
   2  -1  26   84.33   14.07
  -1  -2  26   60.67   13.34
  -1  -2  26   59.25   12.80
  -1  -2  27  218.71   28.24
  -2   1  27  191.98   27.74
   2  -1  27  223.66   28.91
   1   2  27  210.85   28.73
  -1  -2  27  224.83   29.16
  -1  -2  27  160.36   27.16
   1   2  28   53.34   11.29
  -1  -2  28   37.95   10.50
  -2   1  28   39.79    9.98
   2  -1  28   60.97   11.75
  -1  -2  28   45.79   11.28
  -1  -2  28   18.29    9.30
   1   2  29   19.32    9.43
   2  -1  29   26.73    9.75
  -1  -2  29   21.21    8.95
  -2   1  29   22.12    8.72
  -1  -2  29   44.60   11.14
  -1  -2  29    8.11    8.64
   2  -1  30   17.10    9.94
  -1  -2  30    9.54    8.51
  -2   1  30    7.30    7.75
  -1  -2  30   27.58   10.25
  -1  -2  30    6.97    8.17
   2  -1  31   32.00   11.05
  -1  -2  31   37.59   11.62
  -2   1  31   24.80    9.74
  -1  -2  31   50.16   10.51
  -1  -2  32    1.17    9.12
   2  -1  32   15.83    9.87
  -1  -2  32    7.97    7.41
  -2   1  32    0.83    7.56
   2  -1  33   35.63   11.36
  -1  -2  33   23.74   10.06
  -2   1  33   18.29    8.15
  -1  -2  33    3.53    8.20
  -1  -2  34   44.26   13.48
   2  -1  34   52.03   12.83
  -1  -2  34   25.20    9.53
  -2   1  34   35.98   10.46
   2  -1  35   18.42   11.20
  -1  -2  35   13.13   10.79
  -2   1  35    1.05   11.93
  -2   1  35   17.39    8.49
  -1  -2  35   22.76    8.67
  -1  -2  36   53.00   13.82
  -2   1  36   14.41   11.90
  -1  -2  36   39.36    9.87
  -1  -2  37   26.42   11.31
  -2   1  37    8.99   11.64
  -2   1  38   15.33   11.86
  -2   1  39    0.91   10.02
  -2   1  40    0.85    9.25
   1   2  40  -11.94   10.77
  -2   1  41   -5.44    8.97
   1   2  41  -10.18    8.87
  -2   1  42    2.11    8.73
   1   2  42    5.65    8.14
  -2   1  43    3.02    8.42
  -1  -2  43   -1.67    8.38
   1   2  43    8.11    7.99
  -2   1  43   29.88    8.19
  -1  -2  44    9.48    7.25
  -2   1  44   14.68    8.11
   1   2  44    2.69    7.06
  -2   1  44    1.62    7.28
  -1  -2  45   -5.41    6.59
  -2   1  45   -1.32    6.92
   1   2  45    6.25    6.36
  -2   1  45    6.76    6.55
  -2   1  46   -2.46    5.73
   2  -1  46    1.99    5.63
  -2   1  46    8.59    5.56
   0  -2 -45    2.19    7.72
  -2   0 -45   13.65    7.94
  -2   0 -44    4.06    8.86
   0  -2 -44    0.68    8.50
  -2   0 -43    4.77    9.84
   0   2 -43   11.19    8.54
   2   0 -43    3.73    8.57
   0  -2 -43   19.04    9.76
  -2   0 -42   11.46    9.99
   0   2 -42    7.57    9.37
   0   2 -42   -0.75    9.24
   2   0 -42   16.39    9.70
   0  -2 -42   18.93   10.66
   0   2 -41   11.34    9.88
  -2   0 -41   -1.05   10.56
  -2   0 -41   -0.55    6.94
   2   0 -41    0.85    9.59
   0  -2 -41   -6.01   11.14
   0   2 -41   -6.01    9.88
   0   2 -40    4.14    9.93
  -2   0 -40    5.71   11.08
   0  -2 -40    4.36   12.02
   2   0 -40    1.90   10.50
  -2   0 -40    0.62    7.34
   0   2 -39   17.85   10.67
  -2   0 -39   14.62   11.89
   0  -2 -39    2.38   11.06
   0  -2 -39   30.42   13.85
  -2   0 -39   12.31    9.05
   2   0 -39   -4.13   11.86
   0   2 -38   20.08   12.78
  -2   0 -38   34.59   13.71
   0  -2 -38   10.04   11.95
   2   0 -38   31.54   12.02
   2   0 -38   34.20   13.26
   0  -2 -37   -3.92   12.81
   2   0 -37   11.81   11.69
   0   2 -37   22.18   12.24
  -2   0 -37    6.65   11.92
   0  -2 -37    4.57    8.64
  -2   0 -36    5.45   13.38
   0  -2 -36   13.43   13.34
   0   2 -36    3.80   12.45
   2   0 -36    2.44   11.79
   0  -2 -36   26.99    9.20
   2   0 -35   17.43   13.17
  -2   0 -35    5.53   12.70
   0  -2 -35    9.56   13.63
   0   2 -35    5.16   12.45
   0  -2 -35    9.37    8.78
  -2   0 -34  272.99   36.38
   0   2 -34  235.81   34.81
   0  -2 -34  267.71   36.12
   2   0 -34  268.84   35.41
  -2   0 -34  208.65   31.26
   0  -2 -34  218.56   32.19
  -2   0 -33   15.57   11.63
  -2   0 -33   10.47    8.03
  -2   0 -33   23.40   13.67
   2   0 -33   12.54   12.67
   0   2 -33   12.89   12.23
   0  -2 -33    5.47   12.55
  -2   0 -32   16.66   12.60
  -2   0 -32   24.39   12.74
   2   0 -32   16.12   11.85
   0  -2 -32   13.50   12.69
   0   2 -32   12.71   12.50
   0   2 -31   28.60   12.39
   0  -2 -31    7.94   12.57
  -2   0 -31   11.93   12.98
   2   0 -31   26.77   12.56
  -2   0 -31   16.32   11.79
   0   2 -31   11.56   10.69
  -2   0 -30  210.16   32.90
   0   2 -30  211.79   32.35
  -2   0 -30  235.37   33.66
   2   0 -30  209.87   32.49
   0  -2 -30  248.36   33.73
   0   2 -30  207.70   32.74
   0   2 -29    5.46   10.51
  -2   0 -29    8.27   10.76
   0   2 -29   18.66   12.19
   0  -2 -29   14.93   13.00
   2   0 -29   19.50   12.08
  -2   0 -29    8.68   12.18
  -2   0 -28   29.59   12.04
   0   2 -28   14.70   11.46
   2   0 -28   39.73   12.97
   0   2 -28   25.75   11.95
   0  -2 -28   37.13   13.24
  -2   0 -28   25.01   13.13
   0   2 -27  140.78   22.73
  -2   0 -27  163.41   24.04
   2   0 -27  150.22   23.44
   0  -2 -27  139.89   23.68
   0   2 -27  132.73   23.21
  -2   0 -27  146.82   24.49
  -2   0 -26  548.67   65.47
   0   2 -26  487.22   64.78
   0  -2 -26  556.64   65.79
   2   0 -26  558.87   65.06
   0   2 -26  440.95   64.11
  -2   0 -26  465.38   64.94
   0  -2 -26  438.53   64.86
  -2   0 -25   83.34   16.71
   2   0 -25   82.41   16.11
   0  -2 -25   63.47   16.63
   0   2 -25   94.84   16.53
   0  -2 -25   86.00   16.32
   0   2 -25   87.40   15.97
  -2   0 -25   55.27   15.04
   2   0 -24   55.84   12.57
   0   2 -24   34.20   10.76
   0  -2 -24   35.50   12.58
   0   2 -24   48.53   11.91
   2   0 -24   24.53   10.72
  -2   0 -24   26.29   11.55
   2   0 -24   19.19   10.14
   0  -2 -24   32.33   11.57
  -2   0 -24   19.63   11.12
   0   2 -24   35.33   10.44
   0  -2 -23   14.13    8.15
   2   0 -23   10.22    9.11
   0   2 -23    9.84    8.05
   0  -2 -23   17.02    7.03
   2   0 -23   30.00    9.36
   2   0 -23   12.87    8.88
   0  -2 -23   21.46   11.07
  -2   0 -23   21.14    9.94
   2   0 -23   14.88    9.19
   0  -2 -23   28.85   10.37
   0   2 -23    7.32    8.51
  -2   0 -23   10.60    9.92
   2   0 -22   84.96   14.57
   0  -2 -22   63.81   12.89
   0   2 -22   78.24   13.80
   0   2 -22   63.52   14.14
   2   0 -22   67.21   13.54
   2   0 -22   53.70   13.38
   0  -2 -22   72.57   12.84
  -2   0 -22   79.36   14.36
   2   0 -22   71.92   14.40
   0  -2 -22   74.81   14.74
   0   2 -22   80.54   14.19
  -2   0 -22   70.99   14.17
   2   0 -22   72.64   13.77
   0   2 -22   62.01   13.97
  -2   0 -22   96.79   14.72
   0  -2 -22   74.25   14.07
   0  -2 -21   51.13   10.31
   2   0 -21   59.77   11.40
   0   2 -21   30.43   11.02
  -2   0 -21   53.72    9.80
   2   0 -21   60.94   11.33
   0   2 -21   59.71   11.46
  -2   0 -21   48.77   11.18
   0  -2 -21   58.06   12.43
   2   0 -21   57.77   11.40
   0   2 -21   32.87   11.22
  -2   0 -21   56.17   11.86
   0  -2 -21   32.26    9.82
   2   0 -21   56.20   11.74
   0   2 -21   40.33   10.35
   2   0 -21   37.57   10.97
   0  -2 -21   39.48   11.02
  -2   0 -21   76.93   12.17
   2   0 -20   59.73   11.88
   0  -2 -20   55.68   11.09
   0   2 -20   75.48   12.86
   2   0 -20   64.72   12.32
  -2   0 -20   66.90   11.21
  -2   0 -20   71.57   12.25
   0   2 -20   67.06   12.43
   0   2 -20   83.16   12.93
  -2   0 -20   74.10   12.81
   0  -2 -20   82.60   13.40
   2   0 -20   50.62   12.10
   2   0 -20   40.47   11.65
   0  -2 -20   50.51   11.26
   2   0 -20   64.44   12.33
  -2   0 -20   54.54   12.33
   0  -2 -20   60.78   12.60
   0   2 -20   67.48   12.05
  -2   0 -19   43.27   10.21
  -2   0 -19   45.40    8.92
   2   0 -19   58.33   11.21
   2   0 -19   51.46   10.42
   0   2 -19   42.90    9.69
   0  -2 -19   45.85    9.48
   0   2 -19   50.30   10.21
   2   0 -19   47.40   10.42
   0   2 -19   28.18   10.25
   0  -2 -19   42.43   10.82
  -2   0 -19   52.24   10.96
   0  -2 -19   51.44   11.14
   2   0 -19   30.59    9.65
   0   2 -19   25.86    9.25
  -2   0 -19   43.51   10.14
   0  -2 -19   38.06    9.22
   2   0 -19   43.95   10.59
   2   0 -18  396.55   52.84
  -2   0 -18  436.45   53.12
   0  -2 -18  424.71   52.68
   0   2 -18  434.90   53.08
   2   0 -18  417.23   53.20
   0   2 -18  424.72   53.26
  -2   0 -18  434.48   52.52
   2   0 -18  386.42   52.85
   0   2 -18  406.25   52.92
   0  -2 -18  453.25   53.46
  -2   0 -18  395.55   53.02
   2   0 -18  371.79   52.65
   0   2 -18  376.55   52.59
  -2   0 -18  409.56   53.07
   0  -2 -18  357.25   53.01
   0  -2 -18  411.76   52.44
   2   0 -18  454.57   53.33
   2   0 -17    4.65    7.28
   0   2 -17   16.37    8.02
   0  -2 -17   18.59    8.33
   0  -2 -17   14.44    6.70
  -2   0 -17    4.22    7.05
   2   0 -17    4.56    6.69
   0   2 -17   13.68    7.40
   0  -2 -17   11.32    7.45
  -2   0 -17    6.33    6.50
   0   2 -17   12.33    6.91
   0   2 -17   14.44    7.05
  -2   0 -17    4.66    5.31
   0  -2 -17   13.83    6.23
   2   0 -17    3.08    6.76
   2   0 -17    2.75    6.66
   0  -2 -16   22.15    7.97
   0   2 -16   16.32    7.59
  -2   0 -16    8.14    5.73
   0   2 -16   16.65    6.93
  -2   0 -16   18.09    6.82
   2   0 -16   14.19    7.07
   2   0 -16    4.48    6.74
   0  -2 -16   20.45    6.09
   0  -2 -16   22.19    6.96
   0  -2 -16    9.43    7.62
  -2   0 -16   12.91    6.95
   2   0 -15  156.00   22.86
   2   0 -15  165.29   23.02
   0  -2 -15  166.63   22.59
  -2   0 -15  166.14   22.93
  -2   0 -15  163.55   22.51
   0   2 -15  182.52   23.36
   0  -2 -15  172.21   22.60
   2   0 -14  840.47  102.38
   2   0 -14  803.55  102.10
   0  -2 -14  786.72  101.91
  -2   0 -14  822.27  102.21
   0   2 -14  832.84  102.41
  -2   0 -14  872.61  101.90
   0  -2 -14  780.92  101.77
   0  -2 -13  329.64   40.23
   2   0 -13  341.44   40.41
  -2   0 -13  209.71   39.79
   2   0 -13  312.26   40.49
  -2   0 -13  349.75   40.05
   0   2 -13  349.87   40.75
   0  -2 -13  341.39   40.03
   2   0 -12 1109.67  124.47
  -2   0 -12 1077.36  124.21
   0   2 -12  917.05  124.47
  -2   0 -12 1134.52  124.52
   0  -2 -12  879.48  124.07
   2   0 -12 1064.43  124.66
   0  -2 -12  911.79  123.96
   2   0 -11  220.05   32.37
   0   2 -11  279.94   32.69
  -2   0 -11  239.79   32.35
  -2   0 -11  240.89   31.91
   2   0 -11  219.99   32.07
   0  -2 -11  260.36   32.19
   0  -2 -11  295.91   32.15
   0   2 -10 1567.70  201.67
   2   0 -10 1663.79  201.69
   2   0 -10 1688.85  201.44
  -2   0 -10 1642.01  201.47
  -2   0 -10 1702.83  201.25
   0  -2 -10 1540.80  201.19
  -2   0  -9 2823.12  329.05
   2   0  -9 2714.29  328.92
   2   0  -9 2764.72  329.28
  -2   0  -9 2835.72  328.82
   2   0  -9 2711.97  329.01
   0   2  -9 2488.94  329.17
   0  -2  -9 2434.70  328.72
  -2   0  -8  349.90   39.14
  -2   0  -8  348.83   39.47
   2   0  -8  324.49   39.26
   0   2  -8  273.92   39.59
   2   0  -8  295.52   39.28
   0  -2  -8  275.09   39.09
   2   0  -7  470.17   52.27
   0   2  -7  372.66   52.51
  -2   0  -7  413.03   52.28
   2   0  -7  453.59   52.28
   0  -2  -7  384.53   52.06
   0   2  -6  368.20   50.98
   2   0  -6  424.64   50.76
   2   0  -6  444.97   50.79
  -2   0  -6  434.05   50.86
   0  -2  -6  372.06   50.59
   0   2  -5   31.87    7.16
  -2   0  -5   45.26    6.90
   2   0  -5   59.99    6.88
   2   0  -5   62.52    6.86
   0  -2  -5   27.92    6.67
  -2   0  -5   50.94    6.57
   0  -2  -4   12.44    2.92
   2   0  -4   14.05    2.23
   2   0  -4   13.09    2.97
   2   0  -4   11.73    3.02
  -2   0  -4   14.16    2.69
   0   2  -3 2521.19  378.86
   2   0  -3 3191.95  378.93
   2   0  -3 3810.46  379.01
   0  -2  -3 2851.26  379.01
   2   0  -3 3077.44  379.07
   0  -2  -3 2627.66  378.98
  -2   0  -3 3929.27  379.01
   2   0  -2 3636.16  446.64
   0  -2  -2 3098.55  446.78
   0   2  -2 3467.91  446.70
   0  -2  -2 3307.73  446.75
  -2   0  -2 3910.33  446.74
   2   0  -2 4581.91  446.82
   0   2  -1   86.54   12.05
   0  -2  -1   73.20   12.13
   0  -2  -1   87.51   11.97
  -2   0  -1  110.29   12.21
  -2   0   0  227.76   26.71
   0  -2   0  200.00   26.80
   0   2   0  215.25   26.69
  -2   0   0  222.00   26.72
   0  -2   0  204.63   26.77
   0   2   1   66.21   12.84
   2   0   1  109.80   12.82
   0  -2   1   90.79   12.95
   0  -2   1   92.87   12.77
  -2   0   1  145.91   12.96
  -2   0   1  120.19   13.02
   0  -2   2 3758.12  450.86
  -2   0   2 4736.21  450.81
   2   0   2 4479.53  450.75
   0   2   2 3176.27  450.72
  -2   0   2 3526.33  450.60
   0  -2   2 3362.06  450.69
   0   2   2 3131.87  450.76
  -2   0   2 3661.89  450.89
   0   2   3 2675.89  387.95
  -2   0   3 4103.49  388.00
   0  -2   3 2641.97  387.82
   2   0   3 3554.67  387.91
   2   0   4   10.53    2.47
  -2   0   4   13.10    2.54
   0   2   4    9.54    2.66
   0  -2   4    8.89    2.33
   0   2   4    9.66    2.87
   0  -2   5   14.43    4.27
   0   2   5   18.30    4.59
  -2   0   5   37.94    4.78
   2   0   5   38.32    4.64
  -2   0   5   39.94    4.58
   2   0   6  483.23   53.12
  -2   0   6  491.23   53.27
   0  -2   6  359.52   52.88
  -2   0   7  401.78   49.98
   2   0   7  391.71   50.42
  -2   0   7  432.98   50.60
  -2   0   8  332.65   38.25
   2   0   8  327.71   38.07
   0  -2   8  277.37   38.57
  -2   0   8  290.08   37.48
  -2   0   9 2703.38  331.31
   2   0   9 2737.51  331.79
  -2   0   9 2882.26  332.01
   0  -2   9 2418.60  332.16
   0  -2  10 1511.98  199.99
  -2   0  10 1693.34  199.78
   2   0  10 1634.46  199.58
   0  -2  11  272.04   31.67
  -2   0  11  221.48   30.88
   0  -2  12  914.60  120.70
  -2   0  12 1127.93  120.60
   0  -2  12  888.27  120.25
   0  -2  13  303.08   39.97
   0  -2  13  321.40   39.44
  -2   0  13  298.75   39.45
   0  -2  14  792.91  100.13
  -2   0  14  815.36  100.25
  -2   0  15  138.37   21.82
   0  -2  15  198.85   22.59
  -2   0  15  174.06   22.47
   0   2  16   12.07    5.33
  -2   0  16    8.56    5.08
   0  -2  16   24.84    6.21
   0  -2  16   22.47    6.06
   2   0  16   15.05    5.67
  -2   0  16   22.72    6.24
   2   0  17    3.24    5.30
  -2   0  17    0.49    4.82
   0  -2  17   19.71    6.05
  -2   0  17    2.15    5.64
   0   2  17    7.94    5.66
  -2   0  17    3.09    5.40
   0  -2  17   13.59    5.61
   0  -2  17   11.93    5.91
  -2   0  17    6.15    3.57
  -2   0  17   -2.40    5.21
   2   0  17    0.63    5.39
  -2   0  18  293.24   46.60
   2   0  18  356.36   47.19
   0  -2  18  372.68   47.46
   0   2  18  347.09   47.23
   0  -2  18  370.15   47.27
  -2   0  18  381.18   47.20
  -2   0  18  368.36   46.23
   2   0  18  440.68   48.24
  -2   0  18  436.56   48.15
   0  -2  18  428.97   47.94
   0  -2  19   53.14    8.90
   2   0  19   36.91    8.18
  -2   0  19   46.08    8.43
  -2   0  19   29.05    8.27
   0   2  19   34.38    8.32
   0  -2  19   32.15    8.27
  -2   0  19   43.04    8.27
   2   0  19   42.21    9.25
   0  -2  19   36.05    8.89
  -2   0  19   41.78    6.63
  -2   0  19   45.34    8.98
   2   0  20   59.74   10.24
   0  -2  20   80.83   11.06
   0  -2  20   45.45    9.69
  -2   0  20   53.86   10.18
  -2   0  20   49.60    9.70
   0   2  20   59.38   10.31
   0   2  20   45.36    9.19
   0  -2  20   65.18   10.73
  -2   0  20   56.86   10.07
  -2   0  20   62.94   10.97
  -2   0  20   53.79    8.48
   2   0  20   53.97   11.00
   0  -2  20   74.33   11.15
   2   0  21   54.15   10.26
   0  -2  21   66.44   10.58
   0  -2  21   39.15    9.38
  -2   0  21   57.73    9.57
  -2   0  21   51.01   10.02
   0   2  21   41.11    9.72
  -2   0  21   59.71    9.84
   0  -2  21   45.82    9.58
   0   2  21   37.45    8.67
   0   2  21   49.87   11.30
  -2   0  21   69.87   10.93
   0  -2  21   50.61   10.62
   2   0  21   64.68   10.92
   2   0  22   81.83   13.33
   0  -2  22   79.66   13.50
  -2   0  22   70.61   12.61
  -2   0  22   74.90   13.01
   0  -2  22   64.80   12.53
   0   2  22   94.32   13.64
   0   2  22   69.96   12.01
   0  -2  22   75.42   13.05
  -2   0  22   82.89   12.88
   0  -2  22   86.72   13.81
  -2   0  22   84.20   13.90
   0  -2  22   71.03   12.90
   0   2  22   91.69   14.54
   2   0  22   89.96   14.31
   0  -2  23   19.14    7.51
   2   0  23   30.43    8.03
  -2   0  23   23.43    7.20
  -2   0  23   22.65    7.84
   0  -2  23   16.43    7.28
   0   2  23   15.98    7.94
   0   2  23    6.97    5.80
   0  -2  23   16.23    7.32
  -2   0  23   18.89    7.14
  -2   0  23   25.67    7.93
   0  -2  23    8.22    6.90
   0  -2  23   16.11    7.87
   0   2  24   38.82    9.23
  -2   0  24   28.53    8.27
   0   2  24   28.48    7.73
   0  -2  24   36.04    8.70
   2   0  24   27.06    8.91
   0  -2  24   39.93    9.63
  -2   0  24   18.35    8.79
  -2   0  24   18.24    7.84
   0  -2  24   18.19    8.15
   0   2  25   90.12   14.69
  -2   0  25   73.23   13.12
   0  -2  25   82.38   13.80
   0   2  25   72.85   12.55
   0  -2  25  109.82   15.38
   2   0  25   68.33   13.36
  -2   0  25   58.13   13.41
   0  -2  25   68.17   13.24
  -2   0  26  451.28   55.01
   0  -2  26  410.91   54.76
   0  -2  26  480.32   55.92
   0   2  26  476.14   55.75
   2   0  26  505.86   55.88
  -2   0  26  389.73   54.39
   0  -2  26  346.06   53.99
   0   2  27  144.08   21.28
   2   0  27  190.26   21.90
   0  -2  27  129.47   20.12
  -2   0  27  147.85   20.27
   0  -2  27  172.43   21.86
  -2   0  27  128.11   20.11
   0  -2  27   87.00   19.15
   0   2  28   18.60    9.91
   2   0  28   48.56   10.86
   0  -2  28   36.36    9.37
  -2   0  28   34.05    9.41
   0  -2  28   25.29    9.91
   0  -2  28   16.88    8.61
   2   0  29    7.12    8.64
   0   2  29   24.64    9.19
   0  -2  29    6.49    7.38
  -2   0  29   15.55    8.23
   0  -2  29   13.75   10.49
   0  -2  29    6.88    7.84
   0   2  30  225.85   31.87
   2   0  30  244.51   31.81
   0  -2  30  215.38   31.84
  -2   0  30  214.38   30.68
   0  -2  30  203.42   30.42
   2   0  31   33.94   11.20
   0  -2  31   28.37   11.22
  -2   0  31   20.57    9.06
   0  -2  31   19.25    8.96
   2   0  32   22.46    9.59
   0  -2  32   16.29   10.56
   0  -2  32    0.84    7.73
  -2   0  32   17.31    8.44
   2   0  33    8.00    9.33
   0  -2  33   13.01   10.38
  -2   0  33    1.73    7.96
   0  -2  33    6.65    7.87
   0  -2  34  249.08   31.48
   2   0  34  233.66   30.73
   0  -2  34  192.00   28.53
  -2   0  34  176.63   28.60
   0  -2  35   17.84   10.48
  -2   0  35   -1.06   12.42
   0  -2  35   -2.35    7.83
  -2   0  35   12.44    8.31
  -2   0  36  -12.52   11.38
  -2   0  36   -3.95    7.74
  -2   0  37   -3.04   11.84
   0  -2  37    4.57   10.06
  -2   0  38    8.75   11.30
   0   2  38   -0.96   10.05
   0   2  39    5.45   10.05
  -2   0  39   -0.92    9.94
   0   2  40   -0.85    9.03
  -2   0  40    0.86    9.21
  -2   0  41    3.16    8.71
   2   0  41    4.05    9.94
   0   2  41   -0.78    9.07
  -2   0  42   17.90    8.97
   0   2  42    5.62    8.58
   2   0  42    3.66    8.29
  -2   0  43   10.72    8.67
   2   0  43   16.26    8.30
  -2   0  43    8.27    8.22
   0   2  43    3.73    8.08
  -2   0  44   11.84    7.79
   0  -2  44    0.48    7.33
  -2   0  44   17.12    7.84
   0   2  44    0.54    6.78
   2   0  44   -0.56    7.40
   0  -2  45    3.55    6.57
  -2   0  45    8.61    6.90
   0   2  45   -0.63    7.79
   0   2  45   14.27    6.63
  -2   0  45    8.36    6.79
   2   0  45    6.65    6.54
   2   0  46    2.28    5.49
   0   2  46    6.98    5.44
  -2   0  46    6.34    5.49
   2   0  46    0.36    5.88
  -2   0  46   -0.68    5.72
  -2  -1 -45   -0.57    7.74
   1  -2 -45    3.00    7.29
  -2  -1 -44    6.30    9.36
  -1   2 -44   -2.15    7.49
   1  -2 -44    6.36    8.53
  -1   2 -43   30.16   10.29
  -2  -1 -43   26.94   10.68
   1  -2 -43   12.11    9.54
  -1   2 -43   11.47    9.24
  -2  -1 -42    4.81    9.38
  -1   2 -42    4.43    8.99
  -1   2 -42    0.80    9.88
   1  -2 -42    5.21    9.78
  -2  -1 -42   -0.93   10.06
  -1   2 -41   14.80    9.87
  -2  -1 -41   -9.54   10.17
  -2  -1 -41   -8.05    7.13
   1  -2 -41   19.38   11.17
   2   1 -41   28.62   10.21
  -2  -1 -40    6.89   10.96
  -1   2 -40   -3.23   10.85
   1  -2 -40    6.36   11.60
   2   1 -40   -0.90   10.06
  -2  -1 -40   -8.55    8.02
  -1   2 -39   21.96   11.76
   2   1 -39    7.18   10.45
  -2  -1 -39   17.16   12.21
   2   1 -39   17.68   12.07
  -2  -1 -39   17.54    9.02
   1  -2 -39   19.37   12.34
  -1   2 -38   28.08   12.37
   1  -2 -38    1.22   11.75
  -2  -1 -38   11.61   12.12
   2   1 -38    8.77   10.26
   1  -2 -38   24.13   13.19
  -2  -1 -38  -10.92    9.01
   2   1 -38   17.94   11.73
  -1   2 -37   15.25   13.01
   1  -2 -37   17.80   13.69
   2   1 -37   24.17   12.15
  -2  -1 -37   10.71   14.08
  -2  -1 -37   42.40   10.39
   1  -2 -36   38.01   15.91
  -1   2 -36   57.47   16.08
   2   1 -36   41.68   14.41
  -2  -1 -36   68.67   16.79
  -1   2 -35    5.31   12.20
   1  -2 -35   20.02   13.39
   2   1 -35    6.08   12.45
  -2  -1 -35   11.14   13.05
   1  -2 -35    9.80    8.66
  -1   2 -34  111.92   21.50
  -2  -1 -34  141.28   22.48
   2   1 -34  111.74   21.20
   1  -2 -34  100.87   22.11
   1  -2 -34  108.81   17.96
  -1   2 -33    7.95   12.30
  -2  -1 -33    5.56   12.55
   2   1 -33    6.13   10.91
   1  -2 -33    8.05   12.40
  -1   2 -33    6.14   11.14
  -2  -1 -33    3.59    7.57
   1  -2 -33   -6.89    8.55
  -2  -1 -32   15.79    8.17
  -2  -1 -32   32.42   13.46
  -1   2 -32   24.31   12.36
   2   1 -32    7.28   11.49
  -1   2 -32   20.89   12.94
   1  -2 -32    6.64   12.77
  -2  -1 -32   12.33   13.27
  -2  -1 -31   10.95    8.18
  -2  -1 -31    2.54   11.22
  -1   2 -31    7.16   10.75
   2   1 -31   13.09   11.13
  -2  -1 -31   -1.34   11.69
  -1   2 -31   12.77   13.14
   1  -2 -31    1.30   12.78
  -2  -1 -30  137.51   23.82
  -1   2 -30  155.69   26.27
  -2  -1 -30  183.20   27.47
  -2  -1 -30  200.19   28.46
   1  -2 -30  192.89   28.29
  -1   2 -30  187.33   27.65
   2   1 -30  202.71   27.69
  -1   2 -29   57.34   14.71
  -2  -1 -29   55.15   15.51
  -2  -1 -29   65.31   15.86
   2   1 -29   58.26   15.17
   1  -2 -29   57.80   15.90
  -1   2 -29   49.11   15.27
  -2  -1 -28   40.39   12.75
  -1   2 -28   48.67   12.85
  -2  -1 -28   26.53   13.33
   1  -2 -28   50.93   14.15
   2   1 -28   23.73   12.46
  -1   2 -28   50.62   14.13
  -1   2 -27   35.21   12.40
  -2  -1 -27   32.07   12.62
   2   1 -27   32.00   12.30
  -2  -1 -27   29.97   13.59
  -1   2 -27   71.52   13.98
   1  -2 -27   48.82   13.60
  -2  -1 -26  294.20   39.95
   1  -2 -26  276.75   39.09
   2   1 -26  305.88   39.12
  -1   2 -26  292.43   39.17
  -1   2 -26  268.52   38.48
  -2  -1 -26  300.69   39.18
   2   1 -26  229.73   38.00
   1  -2 -25   84.69   16.93
  -1   2 -25   71.65   15.94
   2   1 -25   94.31   16.42
  -2  -1 -25  127.23   18.22
   2   1 -25   72.92   15.04
  -1   2 -25   66.57   15.36
  -2  -1 -25   58.28   15.88
   1  -2 -24  126.46   18.28
  -2  -1 -24  119.43   18.94
   2   1 -24  125.60   19.01
   1  -2 -24  114.78   19.32
  -1   2 -24  123.44   19.13
  -2  -1 -24   75.26   18.28
  -1   2 -24   77.24   17.91
   2   1 -24   93.65   17.92
   1  -2 -24  111.60   17.88
   2   1 -23  121.95   20.83
  -2  -1 -23  122.97   19.35
   1  -2 -23  112.13   19.99
   1  -2 -23  137.61   20.23
   2   1 -23  132.75   20.98
   2   1 -23  141.07   20.40
   1  -2 -23  134.63   21.41
  -1   2 -23  135.29   20.58
  -2  -1 -23  144.45   21.46
   1  -2 -23  134.59   20.92
   2   1 -23  118.10   19.92
  -2  -1 -23  110.80   20.25
  -1   2 -23  146.73   20.54
   2   1 -22  169.41   23.25
  -2  -1 -22  167.29   21.59
   1  -2 -22  108.72   21.55
  -2  -1 -22  193.12   21.66
   2   1 -22  177.99   23.25
   1  -2 -22  121.46   21.62
   1  -2 -22  122.87   22.23
   2   1 -22  197.45   23.33
  -2  -1 -22  197.43   23.66
   1  -2 -22  107.95   22.29
   2   1 -22  158.70   22.46
  -2  -1 -22  170.43   23.19
  -1   2 -22  113.25   22.00
  -2  -1 -22  201.40   23.65
   1  -2 -22  105.43   21.85
   2   1 -22  135.60   21.95
  -1   2 -22  139.01   22.10
   1  -2 -21   79.32   13.45
   2   1 -21   71.89   13.70
  -1   2 -21   96.68   14.13
   1  -2 -21   83.72   13.56
   1  -2 -21   71.30   13.99
  -2  -1 -21   61.52   13.91
   2   1 -21   91.45   14.80
  -2  -1 -21   67.64   12.31
   1  -2 -21   81.86   14.46
  -1   2 -21   89.96   14.55
   2   1 -21   77.51   13.73
  -2  -1 -21   78.47   14.20
   1  -2 -21   78.77   14.12
  -1   2 -21   55.67   13.24
  -2  -1 -21   66.52   13.67
   2   1 -21   55.99   12.99
  -1   2 -20  124.95   15.26
   2   1 -20   78.64   14.41
   1  -2 -20  101.89   14.52
  -2  -1 -20   69.95   12.91
  -2  -1 -20   62.75   13.93
   1  -2 -20   96.72   14.75
   2   1 -20   68.52   14.63
   1  -2 -20   94.99   15.31
   2   1 -20   55.31   13.95
  -1   2 -20   94.85   15.15
  -1   2 -20   92.58   14.49
   1  -2 -20  101.68   15.35
   2   1 -20   67.93   14.18
  -2  -1 -20   62.51   14.62
   1  -2 -20  110.34   14.65
  -2  -1 -19  238.63   30.45
   2   1 -19  279.21   32.05
  -1   2 -19  258.69   31.43
  -2  -1 -19  229.06   31.26
   1  -2 -19  258.53   31.68
   2   1 -19  200.02   30.96
   1  -2 -19  240.92   31.03
   1  -2 -19  237.83   31.87
  -1   2 -19  225.08   31.36
  -1   2 -19  222.72   30.98
   2   1 -19  163.37   30.63
  -2  -1 -19  204.14   31.23
   1  -2 -19  200.82   31.24
   1  -2 -19  279.31   31.38
   1  -2 -18  124.12   20.67
  -1   2 -18  124.20   20.10
   2   1 -18  127.14   20.11
   1  -2 -18  124.59   19.96
   2   1 -18  135.28   20.30
   1  -2 -18  119.02   20.37
  -2  -1 -18  128.28   20.47
  -1   2 -18  119.18   19.90
   2   1 -18  161.64   20.64
  -1   2 -18  150.93   20.29
   2   1 -18  174.15   21.09
   1  -2 -18  134.99   19.98
  -2  -1 -18  153.15   19.48
   1  -2 -18  123.52   20.01
  -2  -1 -18  173.02   20.61
  -1   2 -17    6.08    7.28
   2   1 -17    4.48    7.06
   1  -2 -17    3.21    8.06
   1  -2 -17    8.30    6.47
  -1   2 -17   16.43    7.05
   1  -2 -17    8.21    7.70
   1  -2 -17    0.60    5.83
   1  -2 -17    8.91    6.69
  -1   2 -17    3.27    6.70
   2   1 -17   10.00    6.84
  -2  -1 -17    9.01    5.02
   2   1 -17    4.32    6.69
  -2  -1 -17   10.73    6.94
   1  -2 -16  106.86   16.11
  -1   2 -16   97.52   15.51
  -1   2 -16   96.38   15.13
   1  -2 -16   84.08   15.70
   1  -2 -16  110.78   15.47
  -2  -1 -16   99.60   15.51
  -1   2 -16  111.86   15.47
   2   1 -16   94.70   15.27
   1  -2 -16  115.73   15.68
  -2  -1 -16   99.55   14.55
   1  -2 -16   98.56   14.92
   2   1 -16   85.50   15.79
   1  -2 -15  169.10   22.28
   2   1 -15  154.94   22.49
  -2  -1 -15  164.67   21.72
  -2  -1 -15  154.23   22.49
   1  -2 -15  151.66   22.46
   2   1 -15  148.86   22.29
   1  -2 -15  174.88   22.38
  -1   2 -15  180.54   22.68
   1  -2 -14  272.29   37.00
  -2  -1 -14  334.48   36.94
  -2  -1 -14  304.47   37.45
  -1   2 -14  293.22   37.41
   2   1 -14  302.51   37.32
   1  -2 -14  232.78   37.06
   1  -2 -14  255.03   37.09
   2   1 -14  313.32   37.77
   1  -2 -13  196.36   24.82
   1  -2 -13  206.81   25.00
   2   1 -13  158.90   24.90
  -2  -1 -13  187.60   24.45
  -2  -1 -13  157.68   24.97
  -1   2 -13  209.42   25.25
   2   1 -13  191.59   25.25
   1  -2 -12  242.07   26.54
  -2  -1 -12  190.97   26.35
   2   1 -12  213.79   26.81
  -2  -1 -12  187.95   25.74
  -1   2 -12  222.44   26.65
   2   1 -12  163.98   26.07
   1  -2 -11 1170.47  134.48
  -2  -1 -11 1076.41  134.51
  -1   2 -11 1160.50  134.77
  -2  -1 -11 1055.85  134.07
   2   1 -11 1011.34  134.34
   2   1 -11 1072.11  134.76
   1  -2 -10  694.31   91.81
  -2  -1 -10  780.88   91.49
   1  -2 -10  644.87   91.78
   2   1 -10  792.05   92.20
  -2  -1 -10  731.79   91.88
   2   1 -10  744.56   91.85
  -1   2 -10  795.34   92.14
   1  -2  -9  260.68   33.23
   2   1  -9  256.53   33.26
  -2  -1  -9  261.18   32.79
   1  -2  -9  228.49   33.30
  -1   2  -9  246.40   33.55
  -2  -1  -9  288.49   33.46
   2   1  -9  289.95   33.76
   1  -2  -8 2066.23  241.78
   2   1  -8 1867.64  241.67
  -2  -1  -8 2081.98  241.82
  -1   2  -8 2128.33  242.03
   1  -2  -8 1825.15  241.71
  -2  -1  -8 1963.94  241.40
   2   1  -8 1860.43  241.95
   1  -2  -7  738.29   85.87
  -1   2  -7  816.14   86.14
  -2  -1  -7  643.94   85.33
   1  -2  -7  741.59   85.84
   2   1  -7  649.44   85.60
  -2  -1  -7  663.97   85.75
   1  -2  -6  124.47   13.52
  -2  -1  -6   86.00   13.14
  -2  -1  -6   89.17   12.53
   2   1  -6   89.79   12.87
   1  -2  -6  121.06   13.22
   2   1  -5   68.16    8.93
   1  -2  -5   65.14    9.12
  -2  -1  -5   64.28    9.21
  -1   2  -4  200.57   21.91
  -1   2  -4  167.92   21.44
   2   1  -4  157.14   21.32
  -2  -1  -4  166.15   21.43
   1  -2  -4  176.07   21.56
  -1   2  -3  258.86   27.28
  -1   2  -3  253.34   27.08
  -2  -1  -3  200.83   26.83
   1  -2  -3  261.45   27.06
   2   1  -3  181.74   26.74
   2   1  -3  208.32   26.60
  -1   2  -2 1481.98  165.26
  -2  -1  -2 1237.16  165.03
   1  -2  -2 1399.26  165.22
   2   1  -2 1295.32  164.96
  -1   2  -2 1422.86  165.39
   1  -2  -2 1430.56  165.33
   2   1  -1 1210.52  131.72
  -2  -1  -1  934.66  131.68
  -1   2  -1 1398.90  132.18
   2   1  -1  998.31  131.71
   2   1   0  498.81   69.34
   2   1   0  589.26   69.22
  -1   2   0  593.64   69.57
   1  -2   0  568.27   69.51
  -1   2   1 1424.44  144.32
   2   1   1 1013.05  143.95
   1  -2   1 1384.21  144.27
  -1   2   2 1624.53   24.47
   1  -2   2 1568.25   23.73
  -1   2   2 1560.70   23.94
  -1   2   3  313.08   33.71
  -1   2   3  317.12   33.76
   2   1   3  204.50   33.40
   1  -2   3  298.19   33.63
  -1   2   4  193.31   15.40
  -1   2   4  191.81   15.40
   2   1   4  153.38   15.07
  -1   2   4  192.15   15.45
   1  -2   4  168.28   15.10
  -1   2   5   79.93   10.63
   1  -2   5   65.15   10.70
  -1   2   5   73.96   10.55
   2   1   5   66.63   10.40
   1  -2   5   65.79   10.41
  -2  -1   5   92.70    9.86
  -2  -1   5   77.44   10.21
  -1   2   5   68.52   10.50
  -2  -1   6  103.69   14.56
   2   1   6   85.91   14.77
  -1   2   6  134.43   15.14
   1  -2   6  117.00   14.74
   1  -2   6  134.34   15.38
   1  -2   7  735.41   92.13
  -1   2   7  819.87   92.47
   1  -2   7  807.39   92.60
  -2  -1   7  667.01   92.12
   1  -2   8 2183.98  246.41
  -1   2   8 1756.54  246.19
   1  -2   8 1987.81  245.91
  -2  -1   8 2088.11  246.03
   1  -2   9  236.78   31.05
  -2  -1   9  262.56   31.24
  -1   2   9  245.27   31.44
   1  -2   9  232.68   31.50
  -2  -1  10  807.09   96.81
   1  -2  10  781.86   97.15
  -1   2  10  749.15   96.93
   1  -2  11 1084.47  137.34
  -2  -1  11 1102.61  137.03
  -1   2  11 1135.68  137.26
  -2  -1  12  185.22   26.27
  -1   2  12  226.75   26.80
   1  -2  12  199.84   26.76
  -2  -1  13  186.78   25.72
   1  -2  13  206.18   26.22
   1  -2  14  258.74   37.06
  -2  -1  14  308.92   36.88
   1  -2  15  166.60   22.52
  -2  -1  15  183.74   21.97
  -2  -1  15  139.99   21.14
  -2  -1  16   84.85   13.95
   1  -2  16  122.53   14.52
  -2  -1  16   89.33   14.18
   1  -2  16  105.72   14.79
  -2  -1  16   87.08   14.36
   2   1  17    7.73    5.51
   1  -2  17   16.58    5.98
  -2  -1  17    8.48    5.32
  -1   2  17    9.26    5.31
  -1   2  17    4.76    5.24
  -2  -1  17    7.07    5.43
  -2  -1  17    6.94    5.73
  -1   2  17    5.14    5.94
   1  -2  17   11.10    5.76
  -2  -1  18  117.65   17.69
  -1   2  18   95.53   16.99
  -2  -1  18  113.08   17.50
   2   1  18  131.72   17.81
   1  -2  18  147.13   18.13
  -1   2  18  128.06   17.80
   1  -2  18  105.66   17.35
  -2  -1  18  130.74   17.82
  -1   2  18  145.18   18.77
   1  -2  18  132.07   18.12
  -2  -1  18  161.46   18.55
  -2  -1  19  229.03   30.26
  -2  -1  19  198.25   29.92
   1  -2  19  299.37   31.09
   2   1  19  238.85   30.54
  -1   2  19  207.35   30.23
  -2  -1  19  244.44   30.46
  -1   2  19  211.18   29.84
   1  -2  19  227.05   30.30
  -1   2  19  247.51   31.41
   1  -2  19  252.99   31.12
  -2  -1  19  271.20   31.19
  -2  -1  19  215.91   28.78
   2   1  20   68.11   11.83
   1  -2  20  106.04   12.91
  -2  -1  20   53.63   11.55
   1  -2  20   62.73   11.31
  -1   2  20   84.50   11.59
  -1   2  20   90.09   12.33
  -2  -1  20   72.13   11.91
  -2  -1  20   54.90   11.48
  -1   2  20   88.30   11.57
   1  -2  20   88.47   11.98
  -1   2  20  108.46   13.88
  -2  -1  20   48.51    9.48
  -2  -1  20   66.05   12.22
   2   1  20   68.75   12.87
   1  -2  20   97.49   12.53
   1  -2  20  102.08   13.11
   1  -2  21   77.52   12.44
   2   1  21   64.61   12.38
  -2  -1  21   68.53   11.95
  -2  -1  21   55.78   11.74
   1  -2  21   61.69   11.29
  -1   2  21   73.75   12.34
   1  -2  21   69.37   11.93
  -2  -1  21   81.61   12.33
  -1   2  21   77.76   11.62
   1  -2  21   87.63   13.37
   2   1  21   81.69   13.73
   1  -2  21   87.04   12.75
  -1   2  21   71.01   13.12
  -1   2  21   58.73   11.97
  -2  -1  21   88.19   13.28
  -2  -1  22  169.73   20.74
   1  -2  22  109.08   19.60
  -2  -1  22  149.93   20.59
   1  -2  22  150.77   21.11
   2   1  22  186.31   21.23
  -1   2  22  134.05   20.59
  -1   2  22  111.35   19.76
  -2  -1  22  174.15   21.09
   1  -2  22  126.71   20.25
  -2  -1  22  196.41   22.30
   1  -2  22  126.90   20.58
   1  -2  22  134.30   21.35
  -1   2  22  155.36   22.03
   2   1  22  185.16   22.59
  -2  -1  23  131.93   19.03
   1  -2  23   96.06   18.31
  -2  -1  23  114.27   19.12
  -1   2  23  147.93   19.81
   1  -2  23  156.28   20.11
   1  -2  23  152.94   19.36
  -2  -1  23  119.87   19.23
  -1   2  23  138.59   19.05
   1  -2  23  122.00   19.54
   1  -2  23  173.29   21.11
  -1   2  24   90.31   15.60
   2   1  24  117.75   16.25
   1  -2  24   93.72   14.96
  -1   2  24   93.38   14.57
  -2  -1  24  102.38   15.45
   1  -2  24  111.15   16.15
   1  -2  24   80.12   14.36
  -2  -1  24   88.27   14.94
  -2  -1  24   85.50   15.34
   2   1  25   82.23   15.69
  -1   2  25   80.31   14.80
  -1   2  25   82.16   13.95
  -2  -1  25  114.59   15.15
   1  -2  25   88.82   14.38
   1  -2  25   88.66   15.19
   1  -2  25   59.44   13.44
  -2  -1  25   94.58   14.34
  -2  -1  25   95.16   15.50
  -2  -1  26  276.13   34.29
  -1   2  26  230.28   33.32
   1  -2  26  251.87   33.77
  -1   2  26  271.57   34.63
   1  -2  26  301.38   35.07
   2   1  26  300.91   35.13
   1  -2  26  198.34   32.75
  -2  -1  26  245.80   33.72
  -1   2  27   38.48   10.65
   2   1  27   23.79    9.62
  -1   2  27   47.00    9.27
  -2  -1  27   23.83    9.79
   1  -2  27   49.09    9.54
   1  -2  27   48.88   10.94
  -2  -1  27   13.12    9.48
  -1   2  28   52.37   11.86
   2   1  28   52.95   11.63
  -1   2  28   31.64    9.79
   1  -2  28   48.25   10.49
  -2  -1  28   58.50   11.11
   1  -2  28   53.32   11.96
  -2  -1  28   38.06   10.88
  -1   2  29   50.75   13.27
   2   1  29   53.48   13.23
  -1   2  29   51.83   11.13
   1  -2  29   41.62   11.07
  -2  -1  29   54.41   11.65
   1  -2  29   83.04   13.35
  -2  -1  29   51.67   11.98
  -2  -1  30  184.87   24.68
  -1   2  30  131.51   23.43
   1  -2  30  173.73   24.12
   1  -2  30  196.51   25.95
   2   1  30  172.32   25.52
   2   1  31    8.69    9.26
   1  -2  31    9.01    9.86
   1  -2  31   -3.94    7.93
  -2  -1  31   -5.33    7.53
   1  -2  32   33.46   11.57
   2   1  32   26.77    9.94
  -2  -1  32   18.83    9.20
   1  -2  32   11.78    8.30
   1  -2  33   12.89   10.53
  -2  -1  33   -2.69    7.73
   1  -2  34  109.72   20.34
  -2  -1  34  119.53   18.86
   1  -2  35   11.76   10.67
  -2  -1  35    8.62    8.42
   1  -2  36   84.53   14.53
  -2  -1  36   27.25   10.60
   1  -2  37   22.54   10.43
  -2  -1  37   16.29    8.52
  -1   2  37   -0.99    9.94
  -1   2  38   -3.80   10.05
  -1   2  39   18.87   10.19
   1  -2  40   -1.74   10.82
  -1   2  40    8.37    9.50
   2   1  41    4.00    8.73
  -1   2  41   -2.31    8.57
  -1   2  42   -0.69    8.79
   2   1  42   12.30    8.66
   2   1  43   12.83    8.20
  -1   2  43    9.19    7.91
  -2  -1  43   23.58    8.87
  -2  -1  44    3.45    7.22
   2   1  44    9.43    7.37
  -1   2  44    3.16    7.18
  -1   2  44    2.13    8.63
  -2  -1  45   -0.82    6.27
   1  -2  45   -0.40    6.69
  -1   2  45    0.88    5.99
   2   1  45    4.64    6.11
  -1   2  45    4.42    7.41
   2   1  46    1.46    5.91
   2   1  46    4.79    5.36
  -2  -2 -45    8.82    7.88
   2  -2 -44  -13.29    8.51
  -2   2 -44    3.47    7.96
  -2  -2 -44   16.33    8.95
  -2   2 -43   22.44    9.39
   2  -2 -43    6.35    9.48
  -2   2 -43   29.04   10.37
  -2  -2 -43   14.01    9.70
  -2   2 -42   14.59    9.68
  -2   2 -42   -0.47    6.18
   2  -2 -42   -4.92    9.73
  -2  -2 -42   15.84   10.54
  -2   2 -41    8.10   10.70
  -2  -2 -41    1.06    9.92
  -2  -2 -41   -3.12    6.78
   2  -2 -41   -3.69    9.87
  -2   2 -41    4.44    7.19
   2   2 -40   -0.90    9.58
  -2  -2 -40   -2.30   10.71
  -2   2 -40   36.39   12.55
   2   2 -40   27.18   10.71
   2  -2 -40   17.28   12.42
  -2  -2 -40   18.49    8.07
   2   2 -39    3.94    9.86
  -2  -2 -39   19.61   11.92
  -2   2 -39   14.18   11.74
   2   2 -39   12.83   10.99
  -2  -2 -39   21.80    8.87
   2  -2 -39   31.85   13.03
  -2   2 -38    4.99   12.21
  -2  -2 -38   -2.58   11.54
   2   2 -38   10.58   10.66
   2  -2 -38    7.01   13.08
   2   2 -38   28.82   12.53
  -2  -2 -38  -10.03    8.30
  -2   2 -37    9.08   13.02
   2   2 -37   21.19   11.63
  -2  -2 -37    1.34   12.70
   2  -2 -37   34.28   14.57
  -2  -2 -37   19.04    9.62
  -2   2 -36   78.69   18.18
  -2  -2 -36   82.83   18.97
   2  -2 -36   54.49   17.36
   2   2 -36   84.50   17.49
  -2   2 -36   71.22   13.45
   2  -2 -36   84.86   19.17
  -2  -2 -36   77.23   14.84
  -2  -2 -35   49.07   15.85
   2  -2 -35   11.66   12.82
  -2   2 -35    8.13   13.68
   2   2 -35   54.51   13.29
  -2   2 -34   12.64   11.50
   2   2 -34    9.59   11.42
  -2  -2 -34    7.05   12.50
  -2   2 -34    8.17   13.08
   2  -2 -34    1.31   11.91
  -2   2 -33   34.09   13.19
   2  -2 -33   14.42   13.90
  -2  -2 -33   42.09   15.36
  -2   2 -33   39.29   14.32
   2   2 -33   41.97   13.26
  -2  -2 -32    1.19    7.09
  -2   2 -32    1.25   11.05
  -2  -2 -32   27.69   13.25
   2   2 -32    3.56   10.93
   2  -2 -32   29.90   12.82
  -2   2 -32   16.04   12.96
  -2  -2 -31    5.96    7.34
  -2   2 -31   11.04   11.54
  -2   2 -31    1.31   12.08
   2  -2 -31    6.40   12.82
   2   2 -31   15.16   11.51
  -2  -2 -31   16.28   13.15
  -2  -2 -30   20.17    8.55
  -2  -2 -30   11.31   11.90
  -2   2 -30   11.96   11.56
   2  -2 -30   50.00   13.92
  -2  -2 -30   32.98   13.32
  -2   2 -30   27.98   13.69
   2   2 -30   38.63   13.24
  -2  -2 -29  156.63   24.79
  -2   2 -29  174.78   27.89
  -2  -2 -29  186.29   28.42
   2  -2 -29  169.83   28.40
   2   2 -29  208.90   28.27
  -2  -2 -29  218.05   29.51
  -2   2 -29  193.01   28.61
  -2  -2 -28   22.87    8.30
  -2   2 -28   27.86   11.24
  -2  -2 -28    4.69   11.54
   2  -2 -28   11.71   11.37
   2   2 -28   13.75   10.52
  -2   2 -28   13.00   10.72
  -2  -2 -28   23.32   12.68
  -2  -2 -27   38.91    9.70
   2   2 -27   51.65   12.72
   2  -2 -27   43.91   13.62
  -2   2 -27   46.39   13.93
  -2  -2 -27   78.68   15.34
  -2  -2 -27   32.69   12.87
  -2   2 -27   46.97   12.75
   2   2 -27   47.48   12.78
   2   2 -26   41.55   12.62
   2  -2 -26   31.24   12.42
  -2   2 -26   34.52   12.77
  -2  -2 -26   25.74   13.65
  -2  -2 -26   34.47   12.71
  -2   2 -26   40.74   12.16
   2   2 -26   23.59   11.08
  -2   2 -25  298.29   41.67
   2   2 -25  283.32   41.01
  -2  -2 -25  335.44   42.41
   2   2 -25  323.96   41.90
   2  -2 -25  294.00   41.86
  -2   2 -25  284.07   41.72
  -2  -2 -25  330.01   43.19
   2  -2 -24  526.68   66.30
   2   2 -24  515.07   66.10
  -2   2 -24  540.53   66.59
   2  -2 -24  515.84   66.38
   2   2 -24  448.80   65.66
  -2  -2 -24  520.02   66.52
  -2   2 -24  525.12   66.09
   2  -2 -24  491.28   66.11
   2  -2 -23   69.06   15.36
   2  -2 -23   84.36   16.68
   2   2 -23  114.75   16.77
  -2   2 -23   64.36   16.44
   2  -2 -23   76.13   15.62
  -2  -2 -23  117.28   17.81
   2   2 -23   95.20   15.95
  -2   2 -23  101.72   16.46
   2   2 -22    3.06    8.14
   2   2 -22    1.80    8.20
   2  -2 -22    8.22    8.00
  -2  -2 -22   10.08    8.78
  -2   2 -22   -0.93    8.58
   2  -2 -22    4.54    7.53
   2   2 -22   19.29    9.14
  -2   2 -22   10.41    8.98
   2  -2 -22   14.04    9.38
  -2   2 -22   10.66    8.62
   2   2 -22   25.55    9.20
  -2  -2 -22   11.59    7.12
   2  -2 -22   14.23    8.38
   2  -2 -21  559.10   69.95
   2   2 -21  600.95   70.54
  -2   2 -21  585.85   70.11
   2  -2 -21  569.13   69.86
  -2  -2 -21  543.18   69.97
  -2  -2 -21  555.38   68.71
   2   2 -21  543.87   69.91
   2   2 -21  552.10   69.48
  -2   2 -21  547.80   69.67
   2  -2 -21  511.95   69.78
   2   2 -21  469.90   69.14
  -2   2 -21  470.62   69.16
   2  -2 -21  565.00   69.72
  -2  -2 -21  551.09   68.65
   2  -2 -20   45.59   10.00
  -2  -2 -20   16.86    7.05
   2   2 -20   21.76    9.01
   2  -2 -20   36.21    9.05
  -2  -2 -20   22.36    9.24
   2   2 -20   22.66    9.54
  -2   2 -20   39.50    9.93
   2  -2 -20   38.28   10.04
  -2   2 -20   47.67   10.14
   2   2 -20   27.14    9.87
  -2  -2 -20   19.28    7.63
   2  -2 -20   44.67    9.79
   2   2 -20   23.78    9.03
  -2   2 -20   49.98   10.02
   2   2 -19  117.51   18.81
  -2  -2 -19  125.85   17.66
  -2   2 -19  125.14   18.87
   2  -2 -19  151.36   19.06
   2  -2 -19  140.82   19.19
   2   2 -19  137.03   19.73
  -2  -2 -19  122.59   18.96
  -2   2 -19  129.27   18.99
   2  -2 -19  139.70   19.79
   2   2 -19  110.27   18.82
  -2  -2 -19  113.40   17.67
   2  -2 -19  125.17   18.82
   2   2 -19   97.46   18.42
  -2   2 -19  119.25   18.75
  -2  -2 -18   77.98   13.42
   2  -2 -18   94.93   13.53
  -2  -2 -18   69.68   11.53
   2  -2 -18   78.21   13.47
   2   2 -18   80.83   13.76
  -2   2 -18   70.25   12.69
   2   2 -18   73.88   13.09
   2   2 -18   59.06   13.05
   2  -2 -18   74.53   14.11
  -2   2 -18   92.17   13.64
  -2  -2 -18   68.41   11.88
   2  -2 -18   84.04   13.37
   2   2 -18   53.26   12.85
  -2   2 -18   84.93   13.50
   2   2 -17  116.76   17.75
  -2  -2 -17  124.56   17.63
  -2   2 -17   95.45   16.90
   2   2 -17  110.35   17.37
   2  -2 -17  133.52   17.58
  -2  -2 -17  121.84   16.32
   2  -2 -17  116.32   17.44
   2  -2 -17  117.80   18.01
  -2   2 -17  107.30   17.38
  -2   2 -17  112.44   17.32
  -2  -2 -17  124.24   16.33
   2  -2 -17   89.86   17.02
  -2  -2 -16  216.23   30.67
   2   2 -16  207.03   30.89
  -2  -2 -16  209.22   29.68
  -2   2 -16  248.13   30.85
   2  -2 -16  272.55   31.04
   2  -2 -16  248.32   30.94
   2   2 -16  206.87   30.46
  -2   2 -16  256.46   30.84
   2  -2 -16  247.41   30.80
  -2  -2 -16  215.81   29.68
  -2   2 -16  226.87   30.86
   2  -2 -16  222.39   31.09
  -2   2 -15  131.49   17.85
  -2  -2 -15  108.66   16.16
   2  -2 -15  143.41   17.68
  -2   2 -15  138.61   17.51
  -2  -2 -15  111.49   16.14
   2   2 -15  107.78   17.01
   2   2 -15  102.69   17.53
   2  -2 -15  125.65   17.34
   2  -2 -15  112.60   17.28
  -2  -2 -15  109.16   17.27
   2  -2 -14  109.11   14.32
  -2  -2 -14   82.95   12.63
   2  -2 -14  100.30   13.77
   2   2 -14   85.40   14.17
  -2  -2 -14   68.68   13.35
   2  -2 -14   99.79   13.86
   2   2 -14   86.45   13.58
   2  -2 -13  830.76   99.35
   2  -2 -13  788.73   99.33
   2   2 -13  746.43   99.16
   2   2 -13  808.48   99.76
  -2  -2 -13  813.54   99.37
  -2  -2 -13  794.53   98.66
   2  -2 -12 1153.09  140.08
  -2  -2 -12 1151.15  140.15
   2   2 -12 1162.95  140.55
  -2  -2 -12 1116.42  139.45
   2  -2 -12 1082.28  140.03
   2  -2 -11  188.27   24.27
   2  -2 -11  162.17   24.09
   2   2 -11  152.06   24.41
  -2  -2 -11  199.98   23.38
  -2  -2 -11  190.80   24.26
   2  -2 -10  934.11   99.79
  -2  -2 -10  739.18   98.81
  -2  -2 -10  748.61   99.50
   2  -2 -10  950.04   99.73
   2   2 -10  728.06   99.75
   2  -2  -9 1085.87  129.13
  -2  -2  -9  992.97  128.95
   2  -2  -9 1041.08  129.01
  -2  -2  -9 1049.15  128.42
   2  -2  -8  181.90   23.93
  -2   2  -8  182.23   23.76
  -2  -2  -8  173.73   23.63
  -2  -2  -8  183.68   22.79
   2  -2  -8  178.13   23.71
   2  -2  -7 1207.84  143.27
  -2   2  -7 1261.87  143.27
  -2  -2  -7 1105.61  142.52
   2  -2  -7 1237.76  143.18
  -2  -2  -7 1103.47  143.04
  -2   2  -6  992.70   67.94
  -2  -2  -6  727.21   67.37
  -2  -2  -6  659.47   66.53
   2  -2  -6 1003.59   67.79
  -2   2  -5  253.91   24.46
   2  -2  -5  219.87   24.13
   2   2  -5  163.04   23.49
  -2  -2  -5  167.02   23.88
  -2   2  -4  435.79   47.85
   2   2  -4  404.13   47.15
  -2  -2  -4  358.71   47.49
   2   2  -4  345.36   47.20
   2  -2  -4  376.62   47.58
   2  -2  -4  402.69   47.63
   2  -2  -4  377.66   47.56
  -2   2  -4  383.08   47.58
   2  -2  -3  592.47   60.33
   2  -2  -3  557.08   60.39
   2   2  -3  427.80   60.29
  -2   2  -3  577.24   60.54
  -2  -2  -3  493.13   60.14
   2   2  -3  419.35   59.84
   2   2  -2  245.93   35.54
  -2   2  -2  333.62   36.30
   2  -2  -2  371.17   36.10
   2  -2  -2  340.92   36.25
  -2  -2  -2  298.44   35.86
   2   2  -2  277.51   35.86
   2   2  -2  247.38   35.97
  -2   2  -2  353.80   36.20
   2  -2  -1  467.51   47.84
  -2   2  -1  447.66   47.90
  -2   2  -1  469.57   48.07
   2   2  -1  359.61   47.60
  -2  -2  -1  346.06   47.46
  -2  -2  -1  386.61   47.59
   2   2  -1  329.85   47.67
  -2   2   0 4108.41  451.51
   2  -2   0 4008.17  451.51
  -2  -2   0 3290.70  451.32
   2   2   0 3938.20  451.35
  -2  -2   0 3966.59  451.36
   2   2   0 3100.67  451.30
   2   2   1  298.42   44.11
   2  -2   1  429.76   44.63
   2   2   1  357.58   44.26
  -2  -2   1  352.23   44.38
  -2   2   1  446.73   44.50
   2   2   2  232.92   33.76
   2  -2   2  354.09   34.49
  -2   2   2  340.93   34.27
  -2  -2   2  271.08   34.28
   2   2   2  298.10   34.12
   2  -2   3  563.66   71.49
  -2   2   3  607.46   71.30
   2  -2   3  614.68   71.44
   2   2   3  523.46   71.20
  -2  -2   3  512.51   71.38
  -2   2   3  663.96   71.47
   2  -2   4  394.10   49.29
   2  -2   4  412.46   49.20
  -2  -2   4  405.99   49.40
  -2   2   4  422.54   49.28
  -2   2   4  362.02   49.03
   2   2   4  386.98   49.07
  -2   2   5  244.42   27.38
  -2  -2   5  193.15   27.34
  -2   2   5  216.91   27.08
   2  -2   5  228.47   27.21
  -2   2   5  239.35   27.20
   2   2   5  186.36   27.07
  -2  -2   5  184.48   26.67
  -2   2   5  257.31   27.32
  -2   2   6  972.77  113.97
  -2   2   6 1043.38  113.96
  -2   2   6 1005.49  113.87
   2  -2   6 1049.77  113.91
   2   2   6  728.51  113.70
  -2  -2   6  752.70  113.45
   2  -2   6 1087.96  114.10
  -2   2   6  975.56  113.76
   2  -2   7 1315.05  153.96
   2  -2   7 1258.96  153.79
  -2   2   7 1321.68  153.84
   2   2   7 1208.03  153.80
  -2   2   7 1230.04  153.66
  -2   2   7 1266.51  153.81
  -2  -2   7 1175.75  153.50
   2   2   8  209.48   26.05
  -2   2   8  204.31   25.69
   2  -2   8  197.70   25.88
  -2   2   8  169.53   25.86
   2  -2   8  217.72   26.19
  -2  -2   8  204.33   25.52
   2  -2   9 1126.73  134.33
  -2   2   9 1073.37  134.40
  -2   2   9 1042.09  134.09
   2  -2   9 1090.77  134.58
   2   2   9 1151.98  134.53
  -2  -2   9 1062.96  134.13
   2  -2  10  888.48  103.27
  -2   2  10  825.96  102.99
  -2   2  10  895.57  103.43
   2  -2  10  949.49  103.66
  -2  -2  10  716.67  103.00
   2   2  10  784.83  103.34
   2  -2  11  156.10   21.65
   2  -2  11  163.09   22.00
  -2   2  11  141.51   21.23
  -2   2  11  165.70   21.85
  -2  -2  11  194.45   21.58
  -2  -2  12 1233.98  139.67
   2  -2  12 1229.05  140.05
   2  -2  12 1072.69  139.53
  -2   2  12 1053.37  139.25
  -2   2  12 1107.84  139.72
  -2   2  13  798.10   96.90
  -2  -2  13  748.85   97.18
   2  -2  13  808.44   97.58
   2   2  13  748.72   97.38
   2  -2  13  797.20   97.21
  -2   2  14   91.31    9.97
   2  -2  14   99.75   10.76
  -2  -2  14  101.36   10.39
   2  -2  14  116.86   11.65
   2   2  14   98.24   11.10
  -2  -2  15   93.39   15.93
   2  -2  15  133.62   17.15
  -2   2  15  123.76   16.01
   2   2  15  100.01   16.60
  -2   2  15  125.75   16.77
   2  -2  15  124.12   16.76
  -2  -2  15  114.28   16.18
  -2   2  16  196.15   29.29
   2  -2  16  274.94   30.16
  -2  -2  16  212.18   29.72
   2   2  16  177.73   29.45
  -2  -2  16  211.85   30.31
  -2  -2  16  205.21   29.81
  -2   2  16  258.29   30.52
   2  -2  16  267.40   30.48
  -2  -2  16  231.46   30.17
   2  -2  16  288.88   31.09
  -2   2  16  247.46   29.61
  -2   2  17   90.68   15.17
  -2  -2  17  125.13   15.94
   2   2  17   97.05   15.55
   2  -2  17  122.71   15.93
  -2  -2  17  112.41   15.94
  -2   2  17  103.46   15.20
  -2   2  17  124.15   16.41
  -2  -2  17  122.94   16.23
   2  -2  17   96.32   16.09
  -2   2  17   93.92   15.08
  -2  -2  18   73.13   11.52
   2  -2  18   82.51   11.72
  -2   2  18   63.65   11.00
   2   2  18   58.74   11.19
  -2  -2  18   68.65   11.60
  -2  -2  18   43.56   11.03
  -2   2  18   71.06   10.86
   2  -2  18   70.83   11.11
  -2   2  18   72.96   11.04
  -2   2  18   72.65   12.10
  -2  -2  18   71.01   11.51
   2  -2  18   68.34   12.17
   2  -2  18   73.60   11.79
  -2  -2  19  119.61   17.60
  -2   2  19  112.58   17.08
  -2  -2  19  123.80   17.59
   2   2  19  122.18   17.46
   2  -2  19  140.24   17.89
  -2  -2  19  136.73   17.81
  -2   2  19  110.29   16.99
   2  -2  19  106.33   17.03
   2  -2  19  116.20   17.92
  -2   2  19  122.14   18.18
  -2   2  19  107.20   16.88
  -2  -2  19  140.88   18.12
   2  -2  19  143.89   18.39
   2  -2  20   30.47    7.86
  -2  -2  20   28.03    8.12
  -2   2  20   29.58    7.61
  -2   2  20   30.51    7.46
   2   2  20   13.25    7.30
  -2  -2  20   28.76    7.59
  -2  -2  20   24.44    7.72
  -2   2  20   28.39    7.18
   2  -2  20   32.01    7.37
  -2   2  20   31.29    9.02
  -2   2  20   30.62    6.96
  -2  -2  20   23.32    7.65
   2  -2  20   25.10    7.74
   2  -2  20   34.25    8.97
  -2  -2  21  522.01   65.61
  -2  -2  21  455.46   65.15
  -2   2  21  536.25   65.36
  -2   2  21  410.61   64.87
   2   2  21  544.78   65.90
   2  -2  21  594.08   66.18
   2  -2  21  468.73   65.27
  -2  -2  21  560.59   65.92
  -2   2  21  561.60   65.50
  -2  -2  21  586.15   66.59
   2  -2  21  595.73   66.77
  -2   2  21  492.94   65.04
  -2   2  21  524.44   66.58
   2  -2  21  538.64   66.17
   2  -2  22   24.21    7.11
  -2  -2  22    4.58    7.00
   2   2  22    4.66    6.47
  -2  -2  22   11.99    6.83
  -2  -2  22    8.11    7.13
  -2   2  22    7.74    5.95
   2  -2  22   12.73    6.53
   2  -2  22    7.86    7.15
   2  -2  22    3.65    7.63
  -2   2  22   12.81    7.17
  -2  -2  22    4.08    6.53
   2  -2  23   99.48   16.03
  -2  -2  23  103.85   15.83
   2   2  23  122.68   16.49
  -2  -2  23   94.10   15.84
   2  -2  23   85.96   14.93
  -2  -2  23  103.61   15.79
  -2   2  23   85.52   14.88
  -2  -2  23  116.90   16.72
   2  -2  23   94.09   16.24
  -2  -2  24  475.93   65.16
  -2  -2  24  494.05   65.39
   2   2  24  571.40   66.16
   2  -2  24  572.73   66.24
  -2  -2  24  584.85   66.12
  -2   2  24  505.07   65.29
   2  -2  24  448.23   65.05
   2  -2  24  514.03   66.15
   2  -2  25  279.65   39.50
  -2   2  25  284.65   39.52
  -2  -2  25  346.80   40.64
   2  -2  25  376.87   41.03
   2   2  25  309.38   40.46
  -2  -2  25  270.98   39.70
  -2  -2  25  284.24   39.77
   2   2  26   34.47   10.04
   2  -2  26   37.96    9.16
  -2  -2  26   34.39   10.08
  -2   2  26   37.60    8.75
   2  -2  26   58.85   10.81
  -2  -2  26   18.63    8.91
  -2  -2  26    9.87    9.62
   2   2  27   50.12   12.22
  -2   2  27   58.51   11.06
  -2  -2  27   55.66   11.57
   2  -2  27   60.73   11.23
   2  -2  27   48.64   12.07
  -2  -2  27   57.26   11.47
  -2  -2  27   44.01   11.91
   2   2  28   18.23    9.20
  -2  -2  28   25.78    8.97
   2  -2  28   19.99    7.50
  -2   2  28    5.93    7.57
   2  -2  28    3.99    8.78
  -2  -2  28   26.25    9.32
   2  -2  29  177.17   24.56
  -2  -2  29  210.56   25.83
  -2   2  29  164.01   24.67
   2   2  29  165.73   25.62
   2  -2  29  194.88   26.25
  -2  -2  29  139.94   24.52
  -2  -2  30   24.45    9.32
  -2   2  30   14.93    8.69
   2  -2  30   41.07   10.40
  -2  -2  30   19.08    9.96
  -2  -2  31    9.62    8.84
   2  -2  31    7.80    9.06
  -2  -2  31   18.40    8.93
  -2   2  31   10.38    7.48
   2  -2  32   12.53   10.07
  -2  -2  32    7.42    7.99
  -2   2  32   16.05    8.21
   2  -2  33   33.47   11.62
  -2  -2  33   43.52   10.60
  -2   2  33   19.11    9.20
   2  -2  34    2.32    9.83
  -2  -2  34    0.91    8.21
   2  -2  35   23.05   11.04
  -2   2  35   14.39   11.47
  -2  -2  35    9.80    8.72
   2  -2  36   65.65   14.13
  -2   2  36   35.29   14.72
  -2  -2  36   66.61   12.50
   2  -2  37    6.59    9.61
  -2  -2  37    4.83    7.74
  -2   2  37   19.54   11.85
  -2  -2  38   -0.74    7.06
  -2   2  38   11.22   10.24
  -2   2  39   -5.30    9.25
  -2   2  40   15.61   10.11
   2  -2  41   -6.34    9.95
   2   2  41    2.34    9.00
  -2   2  41   -8.28    8.63
   2   2  42   -4.22    8.21
  -2   2  42    8.80    8.38
   2  -2  42   -8.58    8.20
  -2  -2  42    7.45    8.86
  -2  -2  43   14.10    8.48
  -2   2  43   10.74    7.67
   2  -2  43    5.06    8.23
   2   2  43    1.86    8.07
  -2   2  43    3.83    9.24
  -2  -2  44    4.13    6.94
   2  -2  44    4.37    7.25
   2   2  44    5.86    7.45
  -2   2  44    7.69    7.16
  -2   2  44   -0.62    7.71
  -2   2  45   18.44    7.29
  -2  -2  45   13.01    6.49
   2  -2  45    2.29    6.56
   2   2  45   -4.40    6.09
  -2   2  45    5.92    6.21
  -2   2  46    5.27    5.86
   2  -2  46    4.74    5.32
  -2  -3 -45    1.76    7.50
  -2  -3 -44    1.41    9.05
  -3   2 -44   -0.60    7.82
  -3   2 -44    9.71    8.21
  -3   2 -43    6.32    6.20
   3  -2 -43   -3.18    8.52
  -2  -3 -43   13.94   10.50
  -3   2 -43    1.62    8.31
   3  -2 -42    1.51    9.25
  -2  -3 -42    5.56    9.67
  -3   2 -42   13.78    7.28
  -3   2 -42    9.21    9.22
  -3   2 -41    5.31    7.75
   3  -2 -41    6.92   10.14
  -2  -3 -41   12.31   11.71
  -2  -3 -41   -2.49    6.49
  -3   2 -41    2.04   10.33
   3  -2 -40   22.13   10.86
  -2  -3 -40    9.23    7.35
  -2  -3 -40    3.41   11.33
  -3   2 -40   18.91   11.85
   2   3 -40   -1.69    9.16
   3  -2 -39   -1.05   11.34
  -2  -3 -39   -0.64    7.72
   2   3 -39   -3.75    9.50
  -2  -3 -39   18.28   12.60
  -3   2 -39    3.58   11.17
   3  -2 -38   52.65   15.33
  -2  -3 -38   77.88   12.81
   2   3 -38   66.87   15.14
  -2  -3 -38   30.89   15.63
   2   3 -38   58.68   14.40
  -3   2 -38   57.92   15.93
   3  -2 -37   29.50   13.08
  -2  -3 -37   33.71    9.86
   2   3 -37    8.58   10.92
  -2  -3 -37   13.42   12.81
  -3   2 -37   17.06   13.02
  -3   2 -37    8.82    7.89
   3  -2 -36   19.62   13.98
  -2  -3 -36   16.52   10.32
   2   3 -36   20.14   11.23
  -2  -3 -36    9.67   12.50
  -3   2 -36   17.56   12.80
  -3   2 -36   17.49   11.53
  -3   2 -36    0.63    8.07
  -3   2 -35   65.16   16.10
   3  -2 -35   70.48   17.40
  -2  -3 -35   57.79   13.29
   3  -2 -35   57.29   15.94
  -2  -3 -35   73.19   17.91
  -3   2 -35   60.46   16.59
   2   3 -35   44.86   14.45
   3  -2 -34   53.67   15.47
  -2  -3 -34   19.94   11.17
   3  -2 -34   40.49   13.84
  -2  -3 -34   19.87   13.69
  -3   2 -34   30.43   13.82
   2   3 -34   29.18   12.93
  -3   2 -34   31.01   14.62
  -2  -3 -33   19.28   10.74
  -3   2 -33   28.45   13.23
   3  -2 -33   24.17   12.73
  -3   2 -33   31.72   13.23
  -2  -3 -33   36.83   15.39
   2   3 -33   29.27   12.86
  -3   2 -32   34.62   13.22
   3  -2 -32   24.07   12.88
  -3   2 -32   13.63   12.09
   2   3 -32   16.28   11.78
  -2  -3 -32   32.23   12.91
  -2  -3 -31   35.78    9.39
  -3   2 -31   15.13   13.07
  -3   2 -31   41.44   13.73
   2   3 -31   26.32   12.64
   3  -2 -31   60.04   14.82
  -2  -3 -31   41.27   14.67
  -2  -3 -30   34.61   10.39
  -3   2 -30   38.14   14.23
  -2  -3 -30   55.02   15.94
   2   3 -30   73.73   14.91
  -3   2 -30   57.29   15.54
   3  -2 -30   67.42   15.01
  -2  -3 -29   48.21   11.67
  -2  -3 -29   48.30   15.13
  -3   2 -29   81.13   16.43
  -3   2 -29   71.85   16.22
  -2  -3 -29   75.38   16.58
   2   3 -29   81.22   15.82
   3  -2 -29   48.96   15.22
  -2  -3 -28    7.98    7.16
  -2  -3 -28   -2.39   12.48
  -3   2 -28   12.65   11.32
   2   3 -28   20.87   10.86
  -2  -3 -28   30.05   12.91
  -3   2 -28   -4.86   11.84
   3  -2 -28   10.41   11.70
  -2  -3 -27  147.22   20.85
   2   3 -27  140.35   22.89
  -3   2 -27  153.43   23.46
  -3   2 -27  140.83   24.11
   2   3 -27  174.13   23.80
   3  -2 -27  110.36   23.29
  -3   2 -26  223.65   34.70
   2   3 -26  216.44   34.03
   3  -2 -26  276.96   35.65
   2   3 -26  261.71   34.69
  -3   2 -26  274.60   36.00
  -2  -3 -26  244.65   32.82
   2   3 -25  237.92   31.67
   3  -2 -25  192.29   31.61
  -3   2 -25  249.80   32.25
  -3   2 -25  206.95   31.50
   2   3 -25  201.01   30.94
  -2  -3 -25  228.53   29.54
  -3   2 -24   35.17   11.48
   3  -2 -24   29.24   11.32
   2   3 -24   14.63   10.58
  -2  -3 -24   21.96    8.30
   2   3 -24   19.14   10.08
  -3   2 -24   35.29   11.61
   3  -2 -23   13.52    9.07
  -3   2 -23   14.28   10.61
   3  -2 -23   12.97   10.72
   2   3 -23    4.07    9.36
  -3   2 -23    8.31    8.06
   3  -2 -23   14.48   10.33
  -2  -3 -23    8.60    6.84
  -3   2 -23   16.25   10.03
   2   3 -23   -5.28    9.24
   3  -2 -22   47.87   11.04
   2   3 -22   50.30   12.03
   3  -2 -22   28.32    9.93
  -3   2 -22   36.79   11.45
   2   3 -22   33.80   10.57
   3  -2 -22   50.11   12.36
   2   3 -22   39.06   10.61
  -3   2 -22   42.30   11.25
  -3   2 -22   34.73   10.07
  -2  -3 -22   40.58    8.78
   3  -2 -22   39.30   10.98
   2   3 -22   27.01   10.54
  -3   2 -22   53.72   11.70
   3  -2 -21   57.99   10.71
   2   3 -21   39.41   11.25
   2   3 -21   48.60   10.44
   3  -2 -21   15.51    9.09
  -2  -3 -21   42.72    7.92
  -2  -3 -21   36.01    9.84
  -3   2 -21   35.24   10.26
   2   3 -21   26.62   10.08
   3  -2 -21   27.44   10.98
  -3   2 -21   44.17   11.41
  -3   2 -21   26.07    8.81
  -2  -3 -21   26.34    7.96
   3  -2 -21   19.90   10.14
  -3   2 -21   48.22   10.47
   2   3 -21   32.03    9.48
   3  -2 -20   47.66   10.61
   2   3 -20   42.83   10.55
   2   3 -20   44.85   11.62
  -2  -3 -20   74.10   12.41
  -3   2 -20   47.60   10.93
   3  -2 -20   52.85   10.74
  -2  -3 -20   45.17    8.92
  -3   2 -20   42.43   11.76
   3  -2 -20   61.27   12.39
   2   3 -20   51.25   10.99
   2   3 -20   39.98   10.95
  -3   2 -20   47.64   10.90
  -3   2 -20   41.48   10.13
   3  -2 -20   43.35   11.26
  -2  -3 -20   45.48    9.49
   3  -2 -19  467.85   56.20
   2   3 -19  454.67   55.94
   2   3 -19  500.49   56.92
  -2  -3 -19  439.41   54.81
   3  -2 -19  483.35   56.37
  -2  -3 -19  452.21   56.15
  -3   2 -19  475.28   56.27
   2   3 -19  424.38   55.63
  -3   2 -19  426.47   56.03
   3  -2 -19  345.15   55.71
  -3   2 -19  367.16   55.53
   2   3 -19  391.32   55.23
  -2  -3 -19  439.13   54.77
  -3   2 -19  443.67   55.61
   3  -2 -19  416.91   55.94
   3  -2 -18   16.03    9.97
  -3   2 -18   31.88    9.77
   2   3 -18   24.12    9.04
   3  -2 -18   32.72    8.76
  -2  -3 -18   29.07    6.77
  -3   2 -18   22.54    8.17
   2   3 -18   32.62    8.51
  -2  -3 -18   24.14    9.77
  -3   2 -18   32.63    9.08
   2   3 -18   28.76    9.49
  -2  -3 -18   32.30    6.61
  -3   2 -18   34.73    9.40
   3  -2 -18   18.23    8.16
  -2  -3 -18   32.87    8.84
   2   3 -18   25.35    8.46
   3  -2 -18   18.40    7.90
   2   3 -17    3.28    7.81
   3  -2 -17   10.48    9.05
  -2  -3 -17   12.92    8.81
   2   3 -17    8.27    6.50
  -2  -3 -17   15.35    5.51
   3  -2 -17    9.78    7.45
   2   3 -17   10.33    8.13
  -3   2 -17   28.29    8.26
   3  -2 -17   15.05    7.88
  -2  -3 -17   17.93    7.70
  -3   2 -17   15.59    8.02
  -2  -3 -17    2.66    7.87
  -2  -3 -17    5.11    5.07
   3  -2 -17   15.06    8.18
  -3   2 -17   21.74    7.48
  -3   2 -16  658.67   89.17
  -2  -3 -16  667.38   89.62
   3  -2 -16  698.29   89.76
   2   3 -16  670.87   89.38
  -2  -3 -16  660.30   89.39
  -2  -3 -16  717.74   88.59
   3  -2 -16  750.92   89.66
   3  -2 -16  746.91   89.82
   2   3 -16  752.82   90.14
  -3   2 -16  850.34   89.99
  -3   2 -16  675.71   89.40
  -2  -3 -16  667.67   89.50
   3  -2 -16  783.01   89.89
  -3   2 -16  746.06   89.37
  -2  -3 -16  694.79   88.45
  -3   2 -15   10.93    7.73
  -2  -3 -15   15.56    4.78
   2   3 -15   11.17    7.52
   3  -2 -15    6.89    7.06
  -3   2 -15    8.50    6.73
   2   3 -15   10.99    7.13
   3  -2 -15    2.80    6.38
  -2  -3 -15    9.75    6.35
  -2  -3 -15    8.32    7.46
  -3   2 -15    8.69    6.59
  -2  -3 -15    8.17    6.83
   3  -2 -15    1.21    7.23
  -3   2 -15    3.60    6.02
  -2  -3 -15    4.82    5.29
  -2  -3 -14  475.47   62.33
   2   3 -14  466.04   62.68
  -2  -3 -14  486.12   61.34
   3  -2 -14  524.51   62.41
  -3   2 -14  540.01   62.45
  -2  -3 -14  435.17   62.30
  -3   2 -14  569.79   62.34
  -2  -3 -14  468.95   61.25
   3  -2 -14  544.54   62.73
  -2  -3 -14  437.76   62.39
  -2  -3 -13 1138.91  133.08
   2   3 -13 1072.81  133.44
   3  -2 -13 1084.61  132.92
  -2  -3 -13 1126.26  132.21
   3  -2 -13 1065.25  133.14
  -2  -3 -13 1004.93  132.04
  -3   2 -13 1032.02  132.77
  -2  -3 -12   99.28   14.73
   3  -2 -12   99.67   14.53
   2   3 -12  106.80   15.34
  -2  -3 -12  102.71   13.49
  -2  -3 -12   99.14   13.46
   3  -2 -12   92.05   15.20
  -3   2 -12   96.94   14.47
  -2  -3 -11   11.18    3.69
   2   3 -11   11.58    6.38
  -2  -3 -11    4.13    5.32
   3  -2 -11   14.79    5.57
  -2  -3 -11    4.50    3.51
   3  -2 -11    3.70    6.51
  -3   2 -11   11.98    5.29
  -2  -3 -10  573.49   69.95
   3  -2 -10  496.89   69.73
  -2  -3 -10  590.29   69.17
  -3   2 -10  560.16   69.88
   3  -2 -10  544.26   70.12
   3  -2  -9 1364.11  162.28
  -2  -3  -9 1299.86  161.57
  -2  -3  -9 1304.84  162.30
   3  -2  -9 1274.47  162.46
  -3   2  -9 1335.69  162.28
   3  -2  -8  502.01   64.40
  -2  -3  -8  541.85   64.50
  -3   2  -8  511.47   64.48
   3  -2  -8  505.91   64.70
  -2  -3  -7 1913.64  230.96
  -2  -3  -7 1793.92  231.62
   3  -2  -7 1838.90  231.52
  -3   2  -7 1923.01  231.65
  -2  -3  -6 1096.83  133.67
  -2  -3  -6 1082.90  134.36
   3  -2  -6 1050.44  134.22
   3  -2  -6 1060.64  134.13
  -3   2  -6 1144.08  134.43
   3  -2  -5  666.85   81.06
  -2  -3  -5  627.00   81.18
  -3   2  -5  752.63   81.43
   3  -2  -5  655.01   81.12
   2   3  -5  631.26   81.45
  -2  -3  -5  640.69   80.52
   3  -2  -4 1203.71  140.83
   2   3  -4 1122.80  141.11
   2   3  -4 1110.70  140.58
  -3   2  -4 1260.79  141.09
  -2  -3  -4 1146.65  140.90
   3  -2  -4 1040.20  140.78
   3  -2  -4 1165.70  140.96
   2   3  -3  511.75   57.10
  -2  -3  -3  491.31   56.97
   3  -2  -3  456.16   56.81
   2   3  -3  467.91   57.15
   2   3  -3  470.43   56.74
  -3   2  -3  477.43   57.13
  -2  -3  -3  425.91   56.44
   3  -2  -3  418.46   56.93
  -3   2  -2  145.53   18.42
  -2  -3  -2  144.35   18.14
  -2  -3  -2  129.99   17.66
   3  -2  -2  130.68   17.96
  -3   2  -2  149.53   18.11
   2   3  -2  156.48   18.36
   2   3  -2  135.38   18.20
  -3   2  -1  184.66   20.61
  -2  -3  -1  146.28   20.54
   2   3  -1  140.14   20.49
  -3   2  -1  191.69   20.99
  -2  -3  -1  131.23   20.29
   3  -2  -1  213.72   20.69
   2   3  -1  149.14   20.61
  -2  -3   0  376.11   44.67
  -2  -3   0  356.84   44.61
   3  -2   0  314.27   44.56
  -3   2   0  365.61   44.56
   2   3   0  386.95   44.71
   3  -2   1  190.34   21.41
  -2  -3   1  158.52   20.99
   2   3   1  168.24   21.01
  -2  -3   1  145.84   21.00
  -3   2   1  197.48   20.93
   2   3   1  142.24   20.65
  -2  -3   2  146.42   17.47
  -3   2   2  143.25   17.49
   2   3   2  135.47   17.26
   3  -2   2  138.40   17.53
  -3   2   2  125.16   17.01
   2   3   2  122.53   16.79
   2   3   3  469.61   53.58
   3  -2   3  384.88   53.66
  -2  -3   3  451.41   53.82
  -3   2   3  426.88   53.66
  -3   2   3  388.04   53.29
   2   3   3  438.82   53.06
   3  -2   3  461.48   53.72
   3  -2   4 1174.41  144.34
  -2  -3   4 1139.61  144.41
  -3   2   4 1152.62  144.01
   2   3   4 1168.39  144.19
  -3   2   4 1168.45  144.24
   3  -2   4 1218.72  144.34
  -3   2   5  623.52   75.80
  -2  -3   5  611.16   76.10
   2   3   5  648.94   75.83
  -3   2   5  599.65   75.60
   3  -2   5  558.83   75.88
  -2  -3   5  606.84   75.22
   3  -2   5  630.44   75.95
  -2  -3   6 1172.29  142.74
  -2  -3   6 1137.16  141.87
   2   3   6 1209.41  142.41
  -3   2   6 1110.43  142.21
   3  -2   6 1147.01  142.48
  -3   2   6 1171.63  142.32
   3  -2   7 1909.81  244.26
  -3   2   7 1819.66  244.08
  -2  -3   7 2146.28  244.68
   3  -2   7 1973.60  244.29
  -2  -3   7 2045.54  243.85
  -3   2   7 1852.32  244.15
   2   3   7 2231.25  244.44
  -2  -3   8  454.93   62.32
   2   3   8  565.33   63.43
  -3   2   8  490.71   63.23
   3  -2   8  530.36   63.45
  -3   2   8  536.58   63.32
   3  -2   8  562.23   63.51
  -2  -3   8  558.81   62.96
   2   3   8  600.66   63.67
  -3   2   9 1339.64  144.08
  -3   2   9 1331.09  144.10
  -2  -3   9  928.97  143.06
   2   3   9 1224.00  144.09
   3  -2   9 1372.74  144.22
  -2  -3   9 1291.67  143.73
   3  -2   9 1333.75  144.28
   2   3   9 1338.58  144.35
  -3   2  10  542.72   64.91
  -3   2  10  470.86   64.42
   2   3  10  531.67   64.98
  -3   2  10  509.73   64.85
   3  -2  10  526.56   64.97
  -2  -3  10  580.40   64.72
   3  -2  10  508.67   64.97
   2   3  10  597.66   65.33
  -2  -3  10  492.59   63.92
  -3   2  11    6.68    5.15
   3  -2  11    3.40    5.18
   2   3  11    7.77    4.42
  -3   2  11    7.68    4.31
  -3   2  11   10.96    5.15
   3  -2  11    7.47    5.56
  -2  -3  11    8.34    2.98
   2   3  11   10.28    5.54
  -2  -3  11   14.60    4.49
  -3   2  12  117.68   15.82
  -3   2  12  109.84   14.89
   3  -2  12  108.77   15.77
  -2  -3  12   83.85   14.18
   2   3  12  119.28   15.69
  -2  -3  12  135.41   15.35
   3  -2  12  124.50   15.98
   2   3  12  126.34   16.11
  -3   2  12  123.92   15.69
  -2  -3  13 1208.21   93.84
  -3   2  13 1061.18   93.74
  -3   2  13  939.83   92.92
   3  -2  13 1018.09   93.91
   3  -2  13 1053.82   94.07
  -2  -3  13 1075.05   91.98
   2   3  13 1110.75   94.20
   2   3  13 1222.19   94.56
  -3   2  14  438.05   59.42
  -2  -3  14  427.12   59.49
  -3   2  14  497.66   59.16
  -2  -3  14  507.66   59.62
  -3   2  14  502.30   60.10
   2   3  14  493.90   60.11
  -3   2  14  545.15   59.96
  -2  -3  14  439.56   58.20
   3  -2  14  573.96   60.35
   3  -2  14  578.15   60.23
  -2  -3  15   19.08    5.84
  -3   2  15   10.84    6.07
  -3   2  15    7.71    4.81
  -2  -3  15    9.56    6.45
  -2  -3  15   11.59    6.05
   2   3  15   11.01    6.09
  -3   2  15    5.43    6.04
  -3   2  15    5.73    5.44
  -2  -3  15   21.56    5.75
   3  -2  15    8.06    6.63
  -3   2  15    9.50    4.58
   3  -2  15    3.65    6.29
  -2  -3  15    9.50    2.00
  -3   2  16  520.40   83.52
  -2  -3  16  615.05   84.14
   2   3  16  588.43   83.85
   3  -2  16  717.25   84.21
  -2  -3  16  700.69   84.31
  -3   2  16  670.27   84.10
  -2  -3  16  689.38   84.78
  -3   2  16  710.05   83.96
  -2  -3  16  637.40   84.23
  -3   2  16  643.40   83.55
  -3   2  16  724.28   84.49
  -2  -3  16  743.27   84.43
   2   3  16  722.09   84.88
   3  -2  16  772.25   84.78
   3  -2  16  796.69   85.02
  -3   2  16  732.92   84.78
   3  -2  17   20.51    6.18
  -2  -3  17    5.90    5.99
  -3   2  17   13.86    6.66
  -3   2  17   17.24    6.25
  -3   2  17    9.99    5.78
   2   3  17    8.37    5.59
  -2  -3  17   15.20    6.75
  -3   2  17   16.30    5.80
  -2  -3  17    7.72    7.19
  -2  -3  17   11.66    6.50
   3  -2  17   13.12    7.26
   3  -2  17   19.13    7.20
  -2  -3  17    7.55    4.72
  -2  -3  17   16.95    6.45
   2   3  17    8.16    6.62
  -3   2  17    1.69    6.90
  -3   2  17   27.74    5.67
  -3   2  17   11.28    6.44
  -2  -3  18   47.75    8.14
   3  -2  18   27.46    7.37
  -3   2  18   23.33    7.10
  -3   2  18   23.27    7.71
  -3   2  18   26.37    6.93
   2   3  18   28.61    6.90
  -2  -3  18   45.26    9.41
  -3   2  18   18.33    6.44
  -2  -3  18   35.52    8.15
  -2  -3  18   25.25    7.90
   2   3  18   39.59    8.37
  -3   2  18   25.62    7.88
  -2  -3  18   38.46    7.98
  -3   2  18   16.81    7.78
   3  -2  18   15.90    8.38
  -2  -3  18   23.23    5.91
  -3   2  18   20.15    6.26
  -3   2  19  453.36   52.94
  -2  -3  19  446.09   53.28
  -3   2  19  347.98   52.41
  -2  -3  19  473.61   53.41
   2   3  19  405.99   52.91
  -3   2  19  402.05   53.05
   3  -2  19  445.67   53.17
   3  -2  19  350.12   52.46
  -3   2  19  411.46   52.70
  -2  -3  19  428.30   53.24
  -3   2  19  368.04   52.08
  -2  -3  19  509.06   53.76
  -3   2  19  452.60   53.49
   2   3  19  464.49   54.13
  -2  -3  19  381.50   52.04
   3  -2  19  452.89   53.87
  -3   2  19  434.38   53.82
   3  -2  20   60.85   10.57
  -2  -3  20   72.40   10.88
  -3   2  20   61.34   10.43
  -3   2  20   57.98   10.22
   2   3  20   46.05   10.01
  -3   2  20   49.67   10.04
  -3   2  20   76.48   10.37
  -2  -3  20   69.57   11.19
  -2  -3  20   48.48   10.73
   3  -2  20   45.93    9.72
  -3   2  20   59.47   11.39
  -3   2  20   38.28   10.37
  -3   2  20   53.98    9.06
  -2  -3  20   63.45   11.14
   3  -2  20   55.33   11.54
   2   3  20   68.12   11.82
  -2  -3  20   38.67    9.00
   3  -2  21   44.47    8.77
  -2  -3  21   44.26    9.19
  -3   2  21   40.17    8.79
  -3   2  21   25.97    8.72
  -3   2  21   35.28    8.69
   2   3  21   31.94    8.31
  -2  -3  21   37.85    9.08
  -2  -3  21   45.67    9.22
   3  -2  21   19.27    7.72
  -3   2  21   47.38    8.42
  -3   2  21   27.20    9.13
   3  -2  21   38.14    9.94
   2   3  21   30.97    9.44
  -3   2  21   37.40    9.76
   3  -2  21   47.77    9.46
  -2  -3  21   46.72    9.49
   3  -2  22   41.14    9.16
  -3   2  22   27.42    8.87
  -3   2  22   46.97    9.14
   2   3  22   63.79    9.48
  -2  -3  22   23.32    8.71
  -3   2  22   38.21    8.48
   3  -2  22   20.72    7.69
  -2  -3  22   39.32    9.04
  -3   2  22   31.51    9.67
   3  -2  22   24.57    9.36
  -3   2  22   21.26    9.05
   3  -2  22   33.89    9.86
  -2  -3  22   25.50    8.80
   3  -2  23   18.14    7.31
  -3   2  23    9.75    8.04
  -3   2  23    6.01    7.60
  -2  -3  23   -0.55    8.01
   2   3  23    8.62    6.46
  -3   2  23   10.63    7.19
  -2  -3  23   10.37    7.55
   3  -2  23   -0.58    6.18
  -3   2  23    5.05    7.10
  -2  -3  23   -0.64    6.91
  -3   2  23    9.64    7.77
   3  -2  23   13.65    9.34
  -2  -3  23    0.85    8.41
  -3   2  24   23.46    9.02
   2   3  24   18.39    8.45
  -2  -3  24   16.67    8.53
  -2  -3  24   21.69    8.76
   3  -2  24   21.78    7.47
  -3   2  24   27.95    8.15
   3  -2  24   23.30    9.00
  -2  -3  24   13.84    8.41
  -3   2  24   23.98    8.85
  -3   2  25  190.44   27.98
  -2  -3  25  259.32   29.35
   3  -2  25  203.40   28.95
   2   3  25  230.75   29.05
  -2  -3  25  175.92   28.35
  -2  -3  25  189.80   28.33
  -2  -3  26  284.73   32.97
  -3   2  26  263.86   32.19
   3  -2  26  281.24   33.23
  -2  -3  26  177.76   31.43
  -2  -3  26  207.35   31.79
  -2  -3  27  127.91   20.53
  -3   2  27  134.66   19.79
   3  -2  27  149.32   20.81
  -2  -3  27  109.62   19.48
  -2  -3  27  135.00   19.88
  -3   2  28    3.18    7.58
  -2  -3  28   15.26    8.63
   3  -2  28    8.91    8.87
  -2  -3  28    6.03    8.89
  -2  -3  28   -1.46    7.70
  -3   2  29   56.57   12.47
  -2  -3  29   77.37   13.73
   3  -2  29   86.54   14.24
  -2  -3  29   52.76   13.41
  -2  -3  30   47.88   11.82
   3  -2  30   60.77   13.16
  -3   2  30   65.57   12.51
  -2  -3  30   51.69   12.87
  -2  -3  31   38.44   10.98
  -3   2  31   41.90   10.54
  -2  -3  31   38.10   10.71
   3  -2  31   39.44   12.17
  -2  -3  32    9.58    8.84
   3  -2  32   34.59   11.12
  -3   2  32    3.06   11.32
  -2  -3  32   25.85   10.08
  -3   2  32   30.12    8.99
   3  -2  33   15.79    9.68
  -3   2  33   13.35   11.95
  -3   2  33   10.27    8.07
  -2  -3  33    2.86    8.03
   3  -2  34   41.76   11.43
  -3   2  34   30.78   12.64
  -2  -3  34    4.31   12.94
  -2  -3  34   33.81   10.13
  -3   2  34   27.71    9.41
  -3   2  35   32.48   13.71
  -2  -3  35   15.97   12.70
  -2  -3  35   53.90   11.59
   3  -2  36    9.84    9.42
  -2  -3  36   -0.88    8.26
  -2  -3  36  -12.49   11.76
  -3   2  36   10.92   10.57
  -2  -3  37    4.13    7.63
  -3   2  37    0.96   11.23
  -2  -3  37   28.13   11.85
  -2  -3  38   33.52    8.97
  -3   2  38   28.39   12.39
  -2  -3  38   22.03   11.66
  -2  -3  39   -3.41    6.60
  -3   2  39   12.94   10.45
  -2  -3  39   -9.92   10.66
  -2  -3  40   -3.35    9.96
  -3   2  40   18.39    9.55
   2   3  41   -1.50    8.89
  -2  -3  41    4.59    9.44
  -3   2  41    4.39    9.24
  -2  -3  42    2.31    8.13
  -3   2  42   19.67    8.99
  -2  -3  42    9.62    8.70
   2   3  42   -2.68    7.72
   3  -2  42   -7.00    8.38
  -3   2  42   11.91    9.56
  -3   2  43   -1.17    8.58
  -2  -3  43   16.38    7.78
  -2  -3  43   -8.48    7.56
   3  -2  43    6.16    7.93
  -3   2  43   13.24    7.87
   2   3  43   -3.51    7.39
  -3   2  43   16.30    8.40
  -3   2  44   11.29    6.91
   3  -2  44   10.60    7.67
  -2  -3  44   -2.09    6.88
   2   3  44    0.99    6.62
  -3   2  44    3.02    7.21
  -2  -3  44   -4.52    6.46
  -3   2  45   17.62    6.74
  -2  -3  45   -6.06    5.75
   2   3  45  -10.81    6.08
  -2  -3  45   11.27    6.25
  -3   2  45   10.04    6.14
   3  -2  45    3.08    6.20
   2   3  45   -4.93    8.31
  -3   2  46    6.30    5.63
   3  -2  46    6.91    5.30
  -2  -3  46   10.93    5.57
  -1  -3 -45   -5.78    7.87
  -3   1 -45    2.57    6.98
  -3   1 -44    5.19    8.92
  -1  -3 -44   14.03    9.09
  -1  -3 -43    2.45    8.98
  -3   1 -43   -0.84    6.15
  -3   1 -43    9.20    8.81
   3  -1 -42  -10.78    9.37
  -1  -3 -42   21.21   10.71
  -3   1 -42   -3.58    6.70
  -3   1 -42   11.33   10.05
  -3   1 -41    2.95    7.47
  -1  -3 -41    9.19   11.30
   3  -1 -41   10.79   10.05
  -3   1 -41   10.44   10.89
   1   3 -41   -2.50    8.41
  -3   1 -40   -0.66    7.68
   1   3 -40   -4.10    9.26
  -1  -3 -40   -1.11   12.33
   3  -1 -40   13.93   10.30
  -3   1 -40    4.53   11.04
   1   3 -40    3.73    9.56
  -1  -3 -39    2.36    7.47
   3  -1 -39    2.03   11.17
  -3   1 -39   -3.63   11.35
  -1  -3 -39    3.63   11.03
   1   3 -39    4.07   10.48
   3  -1 -38   26.08   12.50
  -1  -3 -38   18.23    9.64
  -1  -3 -38   20.45   12.68
  -3   1 -38   38.31   14.54
   1   3 -38   22.85   12.18
   3  -1 -37   58.44   15.57
  -1  -3 -37   32.94   11.13
  -3   1 -37   47.81   15.48
  -1  -3 -37   38.64   15.79
   1   3 -37   43.48   14.66
  -3   1 -37   50.33   10.39
  -1  -3 -36    6.66    8.79
   3  -1 -36   30.97   13.38
  -1  -3 -36   32.93   13.88
   1   3 -36   16.61   12.46
  -3   1 -36    9.55   12.50
   3  -1 -36    9.49   12.32
  -3   1 -36   26.42    8.85
   3  -1 -35   40.34   14.40
  -1  -3 -35    4.61    9.13
   3  -1 -35   15.83   12.45
  -3   1 -35   20.79   14.04
   1   3 -35    6.07   11.41
  -1  -3 -35    1.40   13.52
  -3   1 -35    7.78   12.25
  -3   1 -35   14.86    8.60
  -1  -3 -34   19.66   10.08
  -1  -3 -34    2.81   13.17
   3  -1 -34   22.24   12.45
  -3   1 -34    9.75   13.56
   1   3 -34    4.90   11.40
  -3   1 -34   12.70    8.67
  -3   1 -34   22.25   12.49
  -1  -3 -33   11.13    9.33
  -3   1 -33    7.85   10.47
   1   3 -33    8.58   11.46
  -1  -3 -33    9.83   12.75
  -3   1 -33   24.95   13.41
   3  -1 -33    7.44   12.05
  -3   1 -32   19.42   11.70
   3  -1 -32   30.80   12.59
  -3   1 -32    9.57   12.45
  -1  -3 -32    4.17   12.20
   1   3 -32   53.37   13.67
  -3   1 -31   21.61   12.80
   3  -1 -31   30.37   12.93
   1   3 -31   36.91   12.37
  -1  -3 -31   30.00   14.04
  -3   1 -31   20.09   13.12
   1   3 -30   -2.13   10.17
  -3   1 -30    1.24   11.77
   1   3 -30   15.08   10.88
  -1  -3 -30   -5.32   12.35
   3  -1 -30   11.88   10.94
  -3   1 -30    5.22   11.24
   1   3 -29   13.45    9.87
  -3   1 -29   -3.60   10.28
   1   3 -29   -1.12   11.31
   3  -1 -29   -2.31   11.81
  -1  -3 -29    7.73   11.85
  -3   1 -29   -2.52   12.34
  -3   1 -28  121.34   22.47
   1   3 -28  140.68   22.11
  -3   1 -28  130.90   23.34
   3  -1 -28  150.73   23.15
   1   3 -28  135.08   22.24
  -1  -3 -28  121.58   23.33
  -1  -3 -27  109.52   16.77
  -1  -3 -27  104.71   20.26
  -3   1 -27  115.19   20.40
   1   3 -27  103.39   18.84
   3  -1 -27  112.71   20.20
   1   3 -27  128.35   19.91
  -3   1 -27  119.53   20.78
  -1  -3 -27  116.69   20.92
  -1  -3 -26   33.45    8.84
  -1  -3 -26   41.44   13.67
  -3   1 -26   29.61   12.06
   1   3 -26   38.39   11.15
   1   3 -26   56.28   12.49
  -3   1 -26   17.71   11.83
  -1  -3 -26   27.30   13.42
   3  -1 -26   25.69   12.08
  -1  -3 -25   74.63   14.40
  -1  -3 -25   78.06   18.13
  -3   1 -25   95.59   17.73
   1   3 -25  100.82   17.15
  -1  -3 -25  113.79   19.34
  -3   1 -25  149.42   19.49
  -3   1 -24   82.80   18.05
   1   3 -24   82.69   16.25
  -1  -3 -24  118.28   18.52
   3  -1 -24  101.61   17.07
  -3   1 -24  104.03   17.10
  -1  -3 -24   75.33   17.45
   1   3 -24   83.98   16.37
  -1  -3 -24   83.53   14.06
   3  -1 -23  292.59   42.85
   1   3 -23  363.65   42.76
  -1  -3 -23  387.95   44.03
   3  -1 -23  317.51   42.80
  -3   1 -23  319.90   42.85
   1   3 -23  302.15   42.18
  -1  -3 -23  327.39   43.40
  -3   1 -23  289.85   42.45
   3  -1 -23  275.62   42.69
  -1  -3 -23  314.59   40.76
   3  -1 -22   86.14   16.07
   3  -1 -22   93.41   16.78
  -1  -3 -22   89.50   14.49
  -3   1 -22  106.40   16.63
   1   3 -22   87.40   16.31
  -1  -3 -22  104.61   16.82
   1   3 -22   76.43   15.84
   1   3 -22  105.25   16.13
   3  -1 -22   95.41   16.61
  -3   1 -22  103.32   17.15
  -1  -3 -22   97.58   17.94
  -1  -3 -22   81.12   14.56
  -3   1 -22  105.77   15.43
   3  -1 -22   96.28   16.49
  -1  -3 -22   84.64   13.99
  -3   1 -22   93.75   16.37
   1   3 -22   84.31   15.39
  -3   1 -21   18.24    8.83
   1   3 -21    6.79    8.34
   3  -1 -21   16.77    8.77
   3  -1 -21   33.65    9.29
  -1  -3 -21    3.50    7.98
  -1  -3 -21   18.03    6.75
   1   3 -21   17.17    8.80
   3  -1 -21   26.84    9.76
   1   3 -21    9.67    8.21
  -3   1 -21   29.37   10.49
  -1  -3 -21   14.77   10.02
  -1  -3 -21    3.57    6.36
  -3   1 -21   20.27    7.32
   3  -1 -21   30.60    9.89
  -1  -3 -21    1.70    7.74
   1   3 -21    8.26    8.15
  -3   1 -21   29.76    9.24
   3  -1 -20   86.89   14.29
   1   3 -20   85.50   14.28
  -3   1 -20   98.62   14.55
  -1  -3 -20   76.01   12.43
   3  -1 -20   75.00   13.77
   1   3 -20   71.49   14.50
  -1  -3 -20   76.19   13.95
   1   3 -20   78.19   14.10
   3  -1 -20   66.18   14.19
  -3   1 -20   78.06   13.04
   3  -1 -20   91.56   14.72
  -1  -3 -20   76.32   12.87
  -3   1 -20   86.93   14.38
   1   3 -20   59.94   13.69
  -1  -3 -19   87.86   15.48
   3  -1 -19  104.91   16.02
  -1  -3 -19  107.08   14.40
   1   3 -19   93.68   15.56
   3  -1 -19  121.69   16.53
  -3   1 -19  108.49   16.16
   1   3 -19   95.21   15.94
   3  -1 -19   72.70   15.64
   1   3 -19   79.75   15.34
   1   3 -19   93.33   15.10
  -3   1 -19   82.99   15.41
  -3   1 -19   78.01   14.55
   3  -1 -19  114.23   16.45
  -1  -3 -19  103.20   14.51
   1   3 -18  535.99   63.14
  -3   1 -18  501.77   62.66
  -1  -3 -18  527.68   61.74
   3  -1 -18  462.71   62.32
  -1  -3 -18  521.96   62.72
   1   3 -18  478.95   62.37
   3  -1 -18  509.73   62.78
   3  -1 -18  426.49   62.26
   1   3 -18  467.31   62.11
  -3   1 -18  459.20   62.17
   1   3 -18  457.73   61.87
   3  -1 -18  516.79   62.87
  -3   1 -18  474.20   61.81
  -1  -3 -18  502.80   61.60
   3  -1 -17    7.36    8.39
   1   3 -17    5.13    7.31
  -3   1 -17   15.50    7.84
  -1  -3 -17    8.48    5.45
  -3   1 -17   15.10    6.50
   3  -1 -17   20.68    8.31
   1   3 -17   14.15    7.20
  -1  -3 -17    3.34    5.23
  -3   1 -17    7.76    7.14
   3  -1 -17    4.39    6.95
   1   3 -17    8.41    7.47
   3  -1 -17   16.57    7.88
  -1  -3 -17   19.18    7.62
  -1  -3 -16  439.55   50.65
   3  -1 -16  396.96   51.61
  -3   1 -16  358.25   51.26
  -3   1 -16  389.87   51.33
  -1  -3 -16  418.09   51.49
   1   3 -16  446.37   51.99
   1   3 -16  397.38   51.30
   3  -1 -16  360.49   51.25
  -1  -3 -16  440.62   50.77
   3  -1 -16  416.68   51.78
  -3   1 -16  330.26   50.93
  -3   1 -15   31.28    8.87
  -3   1 -15   24.93    9.23
  -1  -3 -15   46.40    7.83
  -3   1 -15   37.33    7.92
   3  -1 -15   29.09    9.37
   3  -1 -15   34.84    8.34
  -3   1 -15   37.33    9.11
   1   3 -15   52.37    9.51
  -1  -3 -15   47.47    7.69
   3  -1 -15   39.42    8.93
  -1  -3 -15   48.94    8.98
  -1  -3 -14  306.88   32.85
  -3   1 -14  202.65   32.74
   3  -1 -14  231.02   33.61
   3  -1 -14  215.80   33.20
   1   3 -14  333.98   34.42
  -1  -3 -14  313.52   32.99
   3  -1 -14  215.10   33.39
  -3   1 -14  204.61   33.18
  -1  -3 -14  300.10   33.65
   3  -1 -13  332.16   37.05
  -3   1 -13  286.84   35.96
  -1  -3 -13  273.25   35.63
   3  -1 -13  293.05   36.20
   3  -1 -13  273.40   36.63
   3  -1 -13  249.46   36.17
  -1  -3 -13  280.28   35.78
  -3   1 -13  268.65   36.28
   1   3 -13  284.47   36.72
  -1  -3 -12  397.89   44.40
  -3   1 -12  331.79   44.54
   3  -1 -12  365.34   45.37
   3  -1 -12  339.03   44.68
   1   3 -12  395.64   45.62
   3  -1 -12  302.69   44.70
  -3   1 -12  308.11   44.77
  -1  -3 -12  382.37   44.49
  -1  -3 -11  452.07   51.95
  -3   1 -11  389.99   52.19
   3  -1 -11  397.15   52.76
   3  -1 -11  379.53   52.27
   1   3 -11  475.24   53.18
   3  -1 -11  376.39   52.38
  -3   1 -11  373.68   52.37
  -1  -3 -11  475.39   52.11
  -3   1 -10  177.30   23.63
   3  -1 -10  184.67   24.46
   3  -1 -10  161.06   23.71
   3  -1 -10  193.54   23.80
   1   3 -10  196.37   24.60
   3  -1  -9 1123.97  149.46
  -3   1  -9 1204.30  149.07
   3  -1  -9 1125.45  149.17
   3  -1  -9 1083.44  149.11
  -1  -3  -9 1440.93  149.52
   1   3  -9 1374.56  149.81
  -3   1  -8  458.08   51.88
   3  -1  -8  389.63   52.20
   3  -1  -8  403.55   51.87
  -1  -3  -8  467.36   52.10
   3  -1  -8  361.23   51.73
   3  -1  -7  813.15  107.25
  -3   1  -7  918.11  106.98
  -1  -3  -7 1049.91  107.36
   3  -1  -7  807.54  106.99
   3  -1  -7  784.71  106.90
  -3   1  -6  375.16   46.13
   3  -1  -6  314.06   45.94
  -1  -3  -6  432.18   46.44
  -1  -3  -6  408.18   45.84
   3  -1  -6  341.32   45.78
   3  -1  -5  679.00   99.64
  -3   1  -5  769.71   99.83
  -1  -3  -5  976.62   99.64
  -1  -3  -5  974.81  100.15
   3  -1  -5  720.11   99.57
   1   3  -4  672.64   85.83
  -3   1  -4  752.61   86.40
   3  -1  -4  679.92   86.35
  -1  -3  -4  763.91   86.12
   3  -1  -4  640.92   86.10
  -1  -3  -4  745.15   86.47
  -1  -3  -3  119.35   13.02
   3  -1  -3   65.11   12.84
  -1  -3  -3  125.48   13.63
   1   3  -3  112.17   13.66
   3  -1  -3   65.26   13.09
  -3   1  -3   69.13   13.14
   1   3  -3  121.04   13.77
   1   3  -3  119.99   12.71
   1   3  -3  127.44   13.24
  -1  -3  -2  210.88   26.59
  -1  -3  -2  237.92   26.94
   1   3  -2  223.12   26.38
  -3   1  -2  180.64   26.79
   1   3  -2  230.76   27.01
   1   3  -2  222.97   26.78
   3  -1  -2  184.95   26.77
   3  -1  -2  207.79   26.46
   1   3  -1 1471.31  170.96
   1   3  -1 1700.45  171.05
   3  -1  -1 1268.68  170.59
   3  -1  -1  998.15  170.78
   1   3  -1 1650.57  170.70
  -3   1  -1 1203.47  170.61
   1   3  -1 1586.45  171.10
  -1  -3  -1 1649.99  171.01
  -3   1   0   19.34    2.76
   3  -1   0   10.10    3.59
   1   3   0   10.33    3.37
   1   3   0   12.16    3.56
  -1  -3   0   12.19    3.30
  -3   1   0   18.62    3.93
  -1  -3   0    5.87    3.59
   1   3   1 1630.59  182.09
   1   3   1 1788.72  182.32
  -3   1   1 1187.53  181.79
   3  -1   1 1179.53  182.05
   1   3   1 1675.61  181.80
  -1  -3   1 1776.98  182.32
  -3   1   1 1301.73  182.10
  -1  -3   1 1732.77  182.30
  -3   1   2  147.98   24.34
   1   3   2  213.83   23.95
  -3   1   2  201.31   24.44
   1   3   2  198.78   24.40
   1   3   2  207.78   24.12
   3  -1   2  201.88   24.34
  -1  -3   2  206.28   24.50
  -3   1   2  166.86   23.88
   3  -1   3   64.83   11.26
   1   3   3  106.56   10.98
  -3   1   3   54.24   10.74
  -3   1   3   61.14   11.29
   1   3   3  109.42   11.58
  -1  -3   3  101.30   11.76
   1   3   3  113.18   11.05
   3  -1   4  778.59   97.09
  -1  -3   4  764.79   97.35
  -3   1   4  775.82   97.07
  -1  -3   4  841.05   96.96
   1   3   4  755.22   97.13
  -1  -3   4  876.94   96.63
  -3   1   4  612.93   96.80
   1   3   4  819.17   96.97
   1   3   5  936.99  106.09
   1   3   5  933.43  106.61
   1   3   5  952.09  106.42
   3  -1   5  712.52  106.50
  -3   1   5  802.23  106.36
  -1  -3   5  940.29  105.95
  -1  -3   5  921.37  106.25
  -3   1   5  631.93  106.14
  -1  -3   6  384.26   44.06
  -1  -3   6  367.29   43.85
  -3   1   6  348.94   44.34
  -1  -3   6  386.58   44.16
   1   3   6  381.76   44.42
   1   3   6  369.58   44.67
   3  -1   6  321.15   44.31
   3  -1   6  304.46   44.64
  -3   1   6  291.47   44.22
  -3   1   7  855.96  121.33
   1   3   7 1081.71  121.61
  -1  -3   7 1024.09  120.97
   3  -1   7  888.22  121.44
  -1  -3   7 1128.19  121.29
  -1  -3   7 1145.05  121.24
   3  -1   7  912.06  121.61
  -3   1   7  774.81  121.27
   3  -1   8  417.04   54.11
  -3   1   8  425.40   54.03
   1   3   8  434.79   54.19
  -3   1   8  403.33   54.03
  -1  -3   8  434.69   53.53
  -1  -3   8  465.28   53.88
   3  -1   8  441.06   54.38
   1   3   9 1463.88  156.46
   3  -1   9 1123.34  156.11
  -1  -3   9 1302.37  155.65
  -3   1   9 1148.49  156.04
  -3   1   9 1080.84  156.18
  -1  -3   9 1486.61  156.11
   1   3  10  165.47   22.13
  -3   1  10  175.90   22.08
   3  -1  10  179.32   22.07
  -3   1  10  151.65   21.84
  -1  -3  10  163.59   21.20
  -1  -3  10  171.51   21.73
  -3   1  11  451.82   59.22
   3  -1  11  437.31   59.40
  -1  -3  11  468.79   58.76
  -3   1  11  435.00   59.50
   1   3  11  526.65   59.71
  -1  -3  11  532.78   59.32
  -3   1  12  273.78   38.73
   3  -1  12  277.56   38.61
  -1  -3  12  351.60   38.65
  -3   1  12  296.61   38.51
  -3   1  12  267.53   37.85
  -1  -3  12  342.65   39.64
  -1  -3  12  315.71   38.02
   1   3  12  354.69   39.05
  -1  -3  13  291.21   35.60
  -1  -3  13  322.06   36.31
  -1  -3  13  309.25   37.29
   3  -1  13  268.58   36.32
   1   3  13  307.99   36.67
  -3   1  13  271.12   36.49
  -3   1  13  250.14   35.40
   3  -1  14  210.38   27.35
   1   3  14  300.26   28.11
  -3   1  14  182.77   27.12
  -1  -3  14  241.69   26.59
  -1  -3  14  265.04   27.28
  -3   1  14  151.09   25.91
  -3   1  15   25.39    7.25
  -3   1  15   29.71    7.61
   1   3  15   45.78    7.35
  -1  -3  15   45.82    8.39
  -1  -3  15   38.56    7.82
  -3   1  15   41.52    8.50
  -1  -3  15   40.60    7.76
  -1  -3  15   41.92    7.04
  -3   1  15   30.75    6.37
   3  -1  15   39.94    8.14
   1   3  15   57.98    8.84
  -3   1  16  293.31   46.65
   1   3  16  381.31   47.12
  -3   1  16  386.31   47.22
   3  -1  16  341.55   46.95
  -1  -3  16  479.98   48.34
  -1  -3  16  404.76   47.40
  -3   1  16  356.67   46.99
   1   3  16  462.32   48.28
  -1  -3  16  435.68   47.62
  -1  -3  16  396.68   46.68
  -3   1  16  366.78   47.59
  -3   1  16  317.58   46.16
   3  -1  17   15.25    5.68
  -3   1  17    0.50    5.34
  -3   1  17    7.56    6.37
   1   3  17    7.99    5.21
  -3   1  17    7.68    5.47
  -1  -3  17   13.64    6.07
  -1  -3  17    4.54    6.83
  -1  -3  17    4.81    5.10
  -3   1  17   11.46    4.42
   1   3  17   10.76    6.98
  -1  -3  17   12.71    5.98
  -3   1  17    5.72    5.91
  -3   1  18  409.06   56.67
  -1  -3  18  414.73   56.78
  -3   1  18  375.81   56.47
   1   3  18  484.04   57.00
   3  -1  18  495.15   57.19
  -3   1  18  456.92   57.06
  -3   1  18  458.08   56.84
  -1  -3  18  505.06   57.30
  -1  -3  18  575.13   57.76
  -1  -3  18  452.74   56.42
  -3   1  18  389.62   55.81
   1   3  18  516.96   58.08
  -3   1  18  488.04   57.74
   3  -1  19   99.99   15.30
  -3   1  19   94.88   15.40
  -3   1  19   88.58   15.12
  -3   1  19  102.79   15.19
   1   3  19  100.62   15.20
  -3   1  19  105.51   15.17
  -1  -3  19   93.59   15.16
  -1  -3  19  109.82   15.54
  -1  -3  19  127.17   16.22
   1   3  19  114.64   16.43
  -3   1  19  120.09   16.19
  -1  -3  19   91.66   14.60
   3  -1  20   80.15   12.33
  -3   1  20   70.03   12.28
  -3   1  20   76.24   12.22
  -3   1  20   73.57   12.22
   1   3  20   75.90   12.24
  -1  -3  20   69.38   12.22
  -1  -3  20   61.40   12.06
  -3   1  20   84.87   12.06
  -1  -3  20   65.02   11.32
   1   3  20   80.49   13.35
  -3   1  20   85.65   13.36
   3  -1  20   70.54   13.57
  -1  -3  20   75.87   12.71
   3  -1  20   69.91   12.69
  -3   1  20   72.77   12.68
   3  -1  21   23.77    7.40
  -3   1  21   30.07    7.90
  -3   1  21   19.32    7.32
  -3   1  21   29.16    7.67
   1   3  21    6.32    6.52
  -1  -3  21    6.52    6.69
  -1  -3  21    0.56    6.55
  -3   1  21   25.40    6.52
   3  -1  21   13.40    8.44
  -1  -3  21    6.02    7.09
   1   3  21    3.58    7.65
  -3   1  21   24.36    7.70
  -1  -3  21   -3.24    5.86
  -3   1  21   11.69    6.89
   3  -1  21   17.19    7.75
   3  -1  22  105.97   15.60
  -3   1  22   92.44   15.46
  -3   1  22  101.27   15.25
   1   3  22  116.56   15.61
  -3   1  22  128.42   15.94
  -1  -3  22   59.57   14.48
  -1  -3  22  100.65   15.49
  -3   1  22  100.80   15.30
   3  -1  22  101.08   16.41
   3  -1  22   80.98   16.28
  -3   1  22  109.03   15.81
  -3   1  22   91.19   16.14
  -1  -3  22   98.49   16.03
  -1  -3  23  295.75   37.85
  -1  -3  23  271.37   37.49
  -3   1  23  295.07   38.09
  -3   1  23  218.78   37.41
  -3   1  23  295.32   38.45
   1   3  23  323.30   38.57
   3  -1  23  313.22   38.52
  -3   1  23  282.20   37.90
  -1  -3  23  326.53   38.44
   3  -1  23  266.57   39.05
  -3   1  23  258.19   38.19
  -1  -3  23  364.39   39.50
   1   3  24   87.43   14.82
  -3   1  24   84.71   15.08
  -1  -3  24   91.55   14.70
  -1  -3  24   93.90   14.46
  -3   1  24  108.85   14.81
   3  -1  24   97.80   15.57
  -1  -3  24   67.33   14.25
  -3   1  24   81.74   14.71
  -3   1  24   75.19   14.82
  -3   1  25   95.08   16.16
   1   3  25  107.03   16.20
  -1  -3  25   78.43   14.81
  -3   1  25   95.88   15.19
   3  -1  25  101.41   15.88
  -3   1  25   92.60   15.40
  -1  -3  25   80.54   15.14
  -3   1  25   91.29   15.52
  -1  -3  26   44.74   10.18
  -3   1  26   33.76   10.08
   3  -1  26   39.60   10.31
  -3   1  26   26.97   10.04
  -3   1  26   21.02    9.24
  -1  -3  26   50.11   10.44
  -1  -3  27  129.69   17.56
  -3   1  27  104.05   16.76
   3  -1  27  119.66   18.13
  -1  -3  27   74.23   16.34
   3  -1  28  131.38   19.56
  -1  -3  28  131.95   19.41
  -3   1  28  134.17   19.25
  -1  -3  28  105.25   19.36
  -1  -3  28  105.41   18.34
   3  -1  29    5.08    8.70
  -3   1  29    0.84    7.49
  -1  -3  29    6.23    8.01
  -1  -3  29   18.28    9.80
  -1  -3  29   12.69    8.44
   3  -1  30   -3.16    8.79
  -3   1  30    6.04    8.00
  -1  -3  30    9.98    8.45
  -1  -3  30    7.80    9.47
  -1  -3  30    6.97    8.06
   3  -1  31   27.10   10.43
  -3   1  31   19.32    9.58
  -1  -3  31   55.08   10.58
  -1  -3  31   34.43   11.98
  -1  -3  31   19.75    9.11
   3  -1  32   22.15    9.67
  -1  -3  32   16.42   10.42
  -3   1  32   16.84    9.09
  -1  -3  32   20.27    9.52
  -1  -3  33   26.13   10.61
   3  -1  33   13.47   10.03
  -3   1  33   -5.23   11.34
  -3   1  33    8.85    8.12
  -1  -3  33   17.40    9.16
   3  -1  34   30.39   10.92
  -1  -3  34    1.19   10.10
  -3   1  34   24.05   12.82
  -1  -3  34    9.00    8.28
  -3   1  34    6.11    8.01
   3  -1  35   30.14   10.42
  -1  -3  35    9.50   11.07
  -3   1  35    4.14   10.89
  -3   1  35    2.54    8.30
  -1  -3  35    4.36    7.98
  -1  -3  36    4.67    9.52
  -1  -3  36   11.52   12.88
  -3   1  36   16.24   12.25
  -1  -3  36   -0.83    8.29
  -3   1  36   22.63    8.80
  -1  -3  37   52.26   13.21
  -3   1  37   32.43   12.73
  -1  -3  37   48.28   10.32
  -1  -3  38   24.00    9.90
  -3   1  38   16.92   11.89
  -1  -3  38    0.97   10.73
  -3   1  39   23.06   10.83
  -1  -3  39    0.91   10.75
   1   3  39    7.95    9.88
  -1  -3  40   -7.62   10.36
  -3   1  40   -4.13    9.57
   1   3  40   -0.82    9.42
  -1  -3  41  -12.40    9.79
  -3   1  41    6.05    9.24
   1   3  41   -6.74    9.18
  -3   1  41   -8.07    9.83
  -3   1  42    1.98    9.37
  -3   1  42   10.22    9.00
  -1  -3  42   -4.88    7.85
   1   3  42    9.40    8.54
  -3   1  42    6.09    9.07
  -3   1  43    2.41    7.35
   1   3  43    2.35    7.30
  -1  -3  43    0.62    7.78
  -3   1  43   -9.35    8.32
  -1  -3  43    6.13    7.80
  -3   1  44    3.63    6.95
  -1  -3  44    4.78    6.67
   1   3  44   -2.00    6.58
  -1  -3  44   -3.41    6.74
  -3   1  44    5.55    7.85
  -3   1  45   -4.63    6.57
  -1  -3  45   -4.02    5.89
  -3   1  45    8.60    6.45
   1   3  45    4.06    5.90
  -1  -3  45   12.85    6.18
   1   3  45   -6.79    8.60
  -3   1  46   -4.99    5.44
  -1  -3  46    8.78    5.53
  -3   0 -45   -7.77    7.69
   0  -3 -45    0.56    7.53
   0  -3 -44   -2.05    8.64
  -3   0 -44   15.01    9.35
  -3   0 -43    4.25    8.68
  -3   0 -43   -2.09    6.11
  -3   0 -43    0.80    9.39
   0  -3 -43   27.14   10.59
   0   3 -42   10.32    9.36
  -3   0 -42    4.79    9.87
   0  -3 -42   28.07   11.45
  -3   0 -42    6.59    6.90
  -3   0 -41   13.74   10.87
   0   3 -41    7.21    9.13
  -3   0 -41   -2.34    7.35
   3   0 -41   -0.78    9.05
   0   3 -41    7.05    9.57
   0  -3 -41   25.13   11.56
  -3   0 -40   18.33   11.52
   0   3 -40   11.95   10.49
   0  -3 -40   21.92   12.53
  -3   0 -40    1.97    7.76
   3   0 -40   -7.92   10.04
  -3   0 -39   33.03   12.71
   0   3 -39    3.23   10.74
   0  -3 -39   14.11   12.58
  -3   0 -39    1.44    8.20
   3   0 -39   -9.68   11.46
   0   3 -38   12.61   11.41
   0  -3 -38    1.26   11.77
  -3   0 -38   -5.15   11.83
   3   0 -38   26.06   12.06
   0  -3 -38   31.11   13.56
   3   0 -37   18.88   11.56
   0   3 -37   28.83   12.56
  -3   0 -37   36.15   15.14
   0  -3 -37    1.31   12.59
   3   0 -37   18.74   12.68
   0  -3 -37   12.76    8.69
   0   3 -36   89.31   18.32
   0  -3 -36   66.28   18.77
  -3   0 -36  103.10   19.16
   3   0 -36   54.33   16.90
  -3   0 -36   64.99   13.40
   3   0 -36  106.79   18.52
   0  -3 -36   88.49   14.72
   3   0 -35   14.23   11.57
   0  -3 -35   -2.76   11.90
  -3   0 -35   26.51   13.56
   0   3 -35   16.44   12.22
  -3   0 -35   19.49    8.98
   3   0 -35   16.52   12.79
   0  -3 -35   17.09    9.20
   0   3 -34   67.59   15.76
  -3   0 -34   32.24   14.65
   3   0 -34   42.11   13.67
   0  -3 -34   40.30   16.48
  -3   0 -34   29.09   14.97
  -3   0 -34   53.43   10.86
   0  -3 -34   57.92   12.20
   3   0 -33   68.78   15.63
   0   3 -33   49.61   15.33
  -3   0 -33   79.57   17.03
   0  -3 -33   59.69   17.13
  -3   0 -33   63.36   15.65
  -3   0 -33   51.26   11.78
   0  -3 -33   51.38   12.55
   0  -3 -32   32.14   10.87
   0   3 -32   29.94   11.82
  -3   0 -32   27.42   13.30
   0  -3 -32   56.34   15.46
   3   0 -32   16.78   12.05
  -3   0 -32   59.19   16.25
   0   3 -32   55.32   14.82
   0  -3 -31   18.56    9.29
   0   3 -31   10.20   10.49
  -3   0 -31   33.32   12.51
   3   0 -31    5.90   11.36
  -3   0 -31   36.37   13.02
   0   3 -31    3.70   12.35
   0  -3 -31   21.59   13.48
   0   3 -30   91.84   18.65
  -3   0 -30   88.67   19.70
   0  -3 -30   98.76   20.38
  -3   0 -30  134.83   20.90
   3   0 -30   87.63   19.47
   0   3 -30  127.19   20.50
   0   3 -29   57.94   14.30
  -3   0 -29   51.99   14.75
   3   0 -29   54.88   15.30
   0  -3 -29   74.03   16.36
   0   3 -29   62.68   15.14
  -3   0 -29   53.13   16.32
  -3   0 -28  118.75   21.87
   0   3 -28  116.87   21.00
   0   3 -28  132.88   22.01
   3   0 -28  145.90   22.01
  -3   0 -28  104.56   22.28
   0  -3 -28  145.21   23.63
  -3   0 -27   46.86   12.90
   0   3 -27   28.75   12.34
  -3   0 -27   47.73   14.16
   0   3 -27   40.63   12.18
   3   0 -27   44.60   13.08
   0  -3 -27   34.28   14.24
   3   0 -26  263.97   39.14
   0  -3 -26  279.01   40.27
  -3   0 -26  311.81   40.45
   0   3 -26  288.62   39.27
  -3   0 -26  280.58   39.27
   0   3 -26  276.29   38.90
   0   3 -25   87.24   16.88
  -3   0 -25  122.78   18.68
   3   0 -25   84.09   18.00
  -3   0 -25   87.51   18.18
   0  -3 -25  112.02   19.67
   0   3 -25  103.71   17.90
   0  -3 -24  303.34   45.30
  -3   0 -24  295.44   45.19
   0   3 -24  346.72   44.82
   3   0 -24  323.95   45.18
   0  -3 -24  362.16   46.37
   0   3 -24  383.04   45.48
   3   0 -23   16.97   10.51
   0  -3 -23   32.99   11.73
   0   3 -23   14.76    9.40
   3   0 -23   14.43    9.89
   0  -3 -23   27.15   11.09
  -3   0 -23   -0.91    9.45
   0   3 -23   32.99    9.91
   0   3 -23   26.17    9.56
   3   0 -23    4.26    9.53
   3   0 -22   31.06   11.83
   0  -3 -22   58.87   11.09
  -3   0 -22   49.46   10.49
   0   3 -22   54.87   12.44
   0  -3 -22   52.34   12.60
   3   0 -22   63.34   12.33
   0  -3 -22   68.34   13.30
  -3   0 -22   67.88   12.82
   0   3 -22   51.53   11.92
   3   0 -22   50.47   12.11
   0  -3 -22   65.90   11.04
  -3   0 -22   62.17   12.24
   0   3 -22   50.56   11.96
   3   0 -22   34.44   11.16
   0   3 -22   40.74   11.70
   3   0 -21  102.59   19.29
   0   3 -21  109.46   18.90
   0  -3 -21  127.36   20.43
  -3   0 -21  119.76   19.63
   0  -3 -21  116.79   19.51
   0   3 -21  118.91   18.77
   3   0 -21  131.03   19.74
   0  -3 -21  110.50   18.18
  -3   0 -21  135.64   19.63
   3   0 -21  127.48   19.57
   0   3 -21  116.51   19.36
   0  -3 -21  142.63   18.69
   0   3 -21  133.77   20.21
   3   0 -21  130.17   19.34
   3   0 -20  154.48   22.69
   0  -3 -20  169.70   21.68
   0  -3 -20  137.23   23.19
   3   0 -20  129.02   22.31
   0   3 -20  155.72   22.35
   0   3 -20  156.84   22.03
  -3   0 -20  138.43   22.23
   0  -3 -20  140.55   22.29
   0   3 -20  158.48   22.58
  -3   0 -20  164.55   22.62
   0   3 -20  154.80   22.85
   0  -3 -20  154.27   21.70
   3   0 -20  153.23   22.66
   3   0 -20  144.49   22.02
   0  -3 -19   46.90   10.53
   0   3 -19   42.80   10.09
   3   0 -19   26.55    9.67
   3   0 -19   30.88   10.20
   0  -3 -19   33.98    8.73
  -3   0 -19   26.40    9.37
   0   3 -19   44.93    9.17
   0  -3 -19   26.20    9.81
   0   3 -19   36.72    9.33
   0  -3 -19   39.69    8.71
  -3   0 -19   24.59    9.40
   0   3 -19   39.17    9.70
   3   0 -19   38.71    9.81
   3   0 -19   23.55    8.92
   0  -3 -18  127.02   20.90
   0   3 -18  132.35   20.24
   3   0 -18  119.21   20.28
  -3   0 -18  115.82   20.04
   0  -3 -18  124.13   20.62
   0   3 -18  110.01   19.62
   3   0 -18  139.38   20.65
   0  -3 -18  144.44   19.48
   3   0 -18  148.37   20.66
  -3   0 -18  144.67   20.68
   0   3 -18  154.94   20.34
   3   0 -18  136.13   20.04
   0   3 -18  168.66   20.96
   0  -3 -18  170.08   20.00
   3   0 -17   42.03   10.98
   0  -3 -17   50.24    9.22
   0  -3 -17   70.12    9.39
   3   0 -17   32.23    9.89
   0   3 -17   59.27   10.22
   3   0 -17   40.75    9.86
  -3   0 -17   47.01    9.88
   0   3 -17   42.73   10.19
   3   0 -17   31.28   10.26
   0  -3 -17   48.76   10.79
   0   3 -17   43.43   10.33
   3   0 -17   29.70    9.39
   0   3 -17   38.45    9.67
   0   3 -16   72.76   13.26
   0  -3 -16   65.98   13.57
  -3   0 -16   67.13   13.32
   0  -3 -16   89.19   12.55
   0   3 -16  100.14   13.90
   3   0 -16   80.23   13.07
   3   0 -16   72.96   13.08
   0  -3 -16   69.40   12.26
   3   0 -16   86.22   13.83
  -3   0 -16   69.85   12.92
   0  -3 -15   65.27   14.78
   3   0 -15   93.20   15.21
   0  -3 -15   90.59   13.99
   0  -3 -15  102.06   13.95
  -3   0 -15  106.27   15.12
   3   0 -15   94.72   14.49
   3   0 -15   91.62   14.95
   0   3 -15   98.92   15.01
   0  -3 -14  490.04   65.29
   3   0 -14  508.51   66.11
   0  -3 -14  542.78   65.62
   3   0 -14  505.42   65.71
  -3   0 -14  528.92   65.90
   3   0 -14  557.19   66.29
   0   3 -14  529.03   66.22
   3   0 -13  317.67   37.36
   0  -3 -13  264.62   36.25
   3   0 -13  268.68   36.53
   3   0 -13  304.96   37.15
  -3   0 -13  265.28   36.79
   0  -3 -13  282.50   36.43
   0   3 -13  307.86   37.37
   0  -3 -12  392.72   53.18
   3   0 -12  450.97   54.08
   0   3 -12  425.53   54.11
   3   0 -12  419.20   53.58
   3   0 -12  431.80   53.96
  -3   0 -12  442.67   53.71
   0  -3 -11  120.44   19.62
   0   3 -11  131.99   20.55
   3   0 -11  169.42   20.33
   3   0 -11  158.35   20.89
   3   0 -11  165.34   20.03
  -3   0 -11  169.25   20.45
  -3   0 -10  267.67   31.97
  -3   0 -10  258.45   32.47
   3   0 -10  253.63   32.32
   3   0 -10  252.31   32.85
   0   3 -10  209.52   32.58
   3   0 -10  256.57   32.24
  -3   0  -9 1365.35  170.20
   3   0  -9 1423.42  170.95
   0   3  -9 1303.28  170.88
   3   0  -9 1476.04  170.54
   3   0  -9 1253.80  170.42
  -3   0  -9 1493.61  170.65
  -3   0  -8 1125.09  129.49
  -3   0  -8 1007.77  129.70
   0   3  -8  962.05  130.07
   3   0  -8 1001.07  129.66
   3   0  -8 1116.57  129.80
  -3   0  -7  232.12   28.13
  -3   0  -7  230.48   28.47
   0   3  -7  205.68   28.94
   3   0  -7  212.11   28.30
   3   0  -7  224.75   28.40
  -3   0  -6  392.14   44.30
  -3   0  -6  399.38   44.52
   0  -3  -6  292.14   44.34
   3   0  -6  370.45   44.54
   3   0  -6  333.16   44.32
  -3   0  -5  131.76   14.61
   0  -3  -5  108.45   14.55
   0   3  -5   95.81   14.15
   3   0  -5  115.39   14.62
   3   0  -5  102.58   14.30
   0  -3  -5  113.99   14.48
   3   0  -5  106.00   13.97
  -3   0  -5  118.92   14.32
   0  -3  -4   98.19   12.18
   3   0  -4   84.52   11.93
   0  -3  -4   90.04   11.92
   0   3  -4   86.03   11.73
   3   0  -4   89.57   11.88
   3   0  -4   94.60   11.77
  -3   0  -4   85.35   11.82
  -3   0  -4   94.24   11.80
   0  -3  -3  306.44   38.12
   0  -3  -3  283.73   38.24
   3   0  -3  283.77   37.89
   0   3  -3  291.87   38.03
   3   0  -3  396.33   38.23
   3   0  -2  732.04   97.45
   3   0  -2  808.73   96.98
   0  -3  -2  767.16   97.18
   0   3  -2  822.75   97.24
   3   0  -2  816.41   97.35
   0  -3  -2  739.79   97.40
   0   3  -1   13.36    4.00
   0  -3  -1   16.98    2.64
   0   3  -1   14.09    3.01
  -3   0  -1   13.37    3.39
   3   0  -1   20.91    3.59
   0  -3  -1   13.00    3.75
   0   3  -1    9.94    3.93
   0  -3   0  256.61   33.04
  -3   0   0  251.01   32.93
   0   3   0  229.50   32.98
  -3   0   0  282.93   33.00
   3   0   0  284.26   32.98
   0   3   0  271.24   32.91
   0  -3   0  271.29   33.14
   0  -3   1    9.69    3.68
  -3   0   1   16.80    3.75
   0  -3   1   12.08    3.02
   3   0   1   18.80    3.63
   0   3   1   12.57    3.42
   0   3   1   15.63    3.64
   0  -3   1   19.11    3.84
  -3   0   1   13.62    3.32
  -3   0   2  765.14  103.44
   0   3   2  844.02  103.40
  -3   0   2  855.04  103.32
   3   0   2  857.96  103.25
   0  -3   2  851.23  103.50
   0  -3   2  843.45  103.25
  -3   0   3  342.21   39.64
   0  -3   3  306.29   39.46
   3   0   3  352.34   39.57
   0   3   3  279.68   39.52
   0  -3   3  320.38   39.78
   3   0   4   81.23   11.25
   0   3   4   79.22   11.39
   0  -3   4  102.52   11.76
   0  -3   4   83.95   11.22
  -3   0   4   88.34   11.43
   0   3   5  112.85   14.53
   0   3   5  108.58   14.47
  -3   0   5  114.64   14.45
   0  -3   5  104.35   14.26
   0   3   6  289.11   40.30
  -3   0   6  411.63   40.41
   0  -3   6  266.39   40.12
   0   3   6  307.33   40.51
   3   0   6  362.93   40.29
   0   3   7  234.29   27.99
  -3   0   7  222.37   27.61
   3   0   7  210.26   27.57
   0  -3   7  211.65   27.51
  -3   0   8  963.26  122.48
  -3   0   8 1163.98  122.23
   0  -3   8  885.09  121.96
   0   3   8  954.59  122.43
   3   0   8 1020.70  122.20
   3   0   9 1427.88  171.47
  -3   0   9 1509.04  171.45
   0  -3   9 1298.52  172.08
   0   3   9 1361.42  171.83
   0  -3   9 1278.73  171.24
  -3   0   9 1488.77  171.80
   0  -3  10  200.13   26.18
   3   0  10  221.60   25.33
   0  -3  10  159.80   24.90
  -3   0  10  220.56   25.23
   0   3  10  171.42   25.41
  -3   0  10  223.67   25.69
  -3   0  11  178.39   19.68
  -3   0  11  172.35   19.14
   0  -3  11  134.09   19.99
   3   0  11  160.79   19.23
   0   3  11  129.83   19.35
   0  -3  11  111.67   18.71
  -3   0  12  406.25   49.50
   0   3  12  392.95   49.58
   0  -3  12  358.52   48.87
   0  -3  12  386.64   50.02
   3   0  12  422.42   49.26
  -3   0  13  294.77   35.35
   0   3  13  266.15   35.48
   0  -3  13  263.82   34.69
   0  -3  13  275.97   35.21
   0  -3  13  270.77   36.02
   0  -3  14  522.59   62.15
  -3   0  14  508.42   62.33
   0  -3  14  440.85   61.56
   0   3  14  521.95   62.55
   0  -3  14  512.79   62.97
  -3   0  15   85.95   12.69
   0  -3  15   89.58   12.91
  -3   0  15   64.22   12.43
   0   3  15   70.60   12.37
   0  -3  15  102.23   13.64
   0  -3  15   94.68   14.25
   0   3  15   91.66   13.70
   0  -3  15  110.29   13.25
  -3   0  15  102.55   13.37
   0  -3  15   69.77   12.33
   0  -3  16   68.15   11.49
  -3   0  16   64.04   10.68
  -3   0  16   35.74   10.51
   0  -3  16   82.65   12.10
  -3   0  16   76.54   10.75
   0  -3  16   60.31   10.96
   0  -3  16   80.16   11.31
   0  -3  16   66.96   10.52
  -3   0  16   68.17   11.46
   0  -3  17   47.18    8.57
   3   0  17   37.24    8.19
  -3   0  17   36.33    7.76
  -3   0  17   26.79    7.76
  -3   0  17   27.18    8.11
   0   3  17   41.50    7.95
  -3   0  17   37.23    7.79
   0  -3  17   38.68    8.07
   0  -3  17   37.81    7.96
   0  -3  17   39.13    8.27
  -3   0  17   44.40    8.44
   0  -3  18  100.59   17.58
  -3   0  18  135.98   17.64
  -3   0  18  102.17   17.36
  -3   0  18  124.09   17.62
   3   0  18  129.68   17.60
   0   3  18  113.18   17.48
  -3   0  18  153.51   17.86
   0  -3  18  109.60   17.66
   0  -3  18  155.15   18.49
   0  -3  18  107.45   17.12
  -3   0  18  143.27   18.40
   0  -3  19   38.33    8.15
   3   0  19   15.63    7.19
  -3   0  19   35.30    7.96
  -3   0  19   30.98    7.59
  -3   0  19   29.76    8.06
   0   3  19   35.46    7.81
   0  -3  19   27.98    7.58
  -3   0  19   32.50    7.67
   0  -3  19   21.68    7.95
  -3   0  19   41.53    8.63
   0  -3  19   36.80    8.61
   0  -3  19   33.56    7.23
   3   0  19   31.11    8.56
   0  -3  20  143.93   20.45
  -3   0  20  116.60   20.16
  -3   0  20  157.08   20.58
   0   3  20  144.15   20.72
   3   0  20  137.27   20.51
  -3   0  20  154.08   20.72
   0  -3  20  188.04   21.22
   0  -3  20  153.52   20.76
  -3   0  20  124.34   20.35
  -3   0  20  141.91   21.20
   0  -3  20  132.85   20.21
   3   0  20  148.80   21.38
   0  -3  20  174.36   21.32
  -3   0  21  114.66   16.40
   0  -3  21  122.94   16.94
  -3   0  21  113.01   16.23
  -3   0  21  101.18   16.11
   0   3  21   99.74   16.09
   3   0  21  131.51   16.57
   0  -3  21   91.28   15.92
  -3   0  21  143.63   16.67
   0  -3  21   71.44   15.49
  -3   0  21  124.68   17.29
   3   0  21  106.26   17.16
   0  -3  21   97.91   15.79
  -3   0  21   97.98   16.01
   0  -3  21  108.56   16.87
   0  -3  22   68.85   11.44
  -3   0  22   73.41   11.09
   3   0  22   47.01   10.22
  -3   0  22   58.00   10.86
   0  -3  22   50.22   10.23
  -3   0  22   55.67   10.65
   0   3  22   54.14   10.65
   0  -3  22   59.92   10.57
  -3   0  22   52.51   10.64
   0  -3  22   31.93    9.59
   0  -3  22   51.01   11.21
   3   0  22   49.36   11.08
  -3   0  22   43.75   10.30
  -3   0  22   45.95   10.77
   0  -3  23   35.45    9.06
   3   0  23   14.39    7.59
  -3   0  23    9.89    7.76
   0  -3  23   18.31    7.54
  -3   0  23    7.83    7.70
  -3   0  23   21.98    9.05
   0   3  23   32.24    8.71
   0  -3  23   14.64    7.73
  -3   0  23   20.03    7.57
   0  -3  23    6.17    7.34
   0  -3  24  351.94   40.71
  -3   0  24  297.29   40.34
   3   0  24  331.71   40.76
   0  -3  24  372.97   41.22
  -3   0  24  312.59   40.86
   0   3  24  318.92   40.74
  -3   0  24  273.52   39.96
   0  -3  24  266.95   39.57
  -3   0  24  269.61   39.87
  -3   0  25  123.01   16.92
   3   0  25  109.48   16.97
   0   3  25  106.47   16.60
  -3   0  25   89.25   15.89
   0  -3  25   90.33   15.97
   0  -3  25  113.33   16.91
   0  -3  25   70.03   15.30
  -3   0  25  120.93   16.45
  -3   0  25   85.96   16.02
   0  -3  26  265.60   35.00
  -3   0  26  264.06   34.98
   3   0  26  275.16   35.56
  -3   0  26  281.41   35.77
   0   3  26  270.85   35.52
   0  -3  26  305.59   36.04
  -3   0  26  238.61   34.59
  -3   0  26  249.03   34.65
   0  -3  26  212.10   34.03
  -3   0  27   29.75   10.59
   3   0  27   55.73   11.33
  -3   0  27   34.63    9.76
   0  -3  27   39.12    9.61
   0  -3  27   39.30   10.55
  -3   0  27   34.53    9.71
   0  -3  27   21.88    9.05
  -3   0  27   19.56    9.84
   3   0  28  128.62   18.80
  -3   0  28   97.87   17.81
   0  -3  28  134.19   18.36
   0  -3  28  129.62   19.76
  -3   0  28  109.99   18.14
   0  -3  28   83.66   16.93
   3   0  29   75.18   13.56
  -3   0  29   43.22   11.62
   0  -3  29   52.36   11.74
   0  -3  29   64.34   13.59
   0  -3  29   37.95   10.76
   3   0  30   89.56   15.87
   0  -3  30   81.10   14.96
  -3   0  30  105.47   15.49
   0  -3  30   68.81   15.72
   0  -3  30   67.90   13.76
   0  -3  31   24.64    9.27
  -3   0  31   19.88    8.77
   0  -3  31   32.01   10.91
   3   0  31   34.38   11.04
   0  -3  32   36.98   10.53
  -3   0  32   33.78   10.14
   0  -3  32   57.26   13.07
   3   0  32   38.48   11.73
   0  -3  33   65.16   14.45
   3   0  33   79.15   14.18
  -3   0  33   47.66   14.86
  -3   0  33   50.22   12.60
   0  -3  33   61.00   12.59
   0  -3  34   66.65   13.74
  -3   0  34    7.42   12.62
  -3   0  34   46.03   10.58
   0  -3  34   30.69   10.33
   0  -3  35   22.49   11.90
  -3   0  35   12.61   12.22
   0  -3  35    3.28    7.72
  -3   0  35   27.27    9.50
  -3   0  36   24.72   14.21
   0  -3  36   41.90   10.56
  -3   0  36   48.95   11.27
   0  -3  37   22.64   10.67
  -3   0  37    3.99   11.21
  -3   0  37   11.89    8.16
   0  -3  38   27.15   10.05
  -3   0  38    0.96   11.30
   0  -3  38   -9.71   11.25
   0   3  38   -1.86   10.08
   0   3  39   11.40    9.85
  -3   0  39    9.92   10.42
   0  -3  39  -11.90    9.74
  -3   0  40   14.28   10.21
   0   3  40    3.26    8.91
   0  -3  40  -11.91    9.58
   0   3  41    7.44    9.47
   0  -3  41   -7.01    9.18
  -3   0  41   12.34    8.85
  -3   0  41  -11.60   10.28
   3   0  42  -16.56    8.67
   0  -3  42    0.70    8.86
   0   3  42    4.00    8.02
  -3   0  42   -8.35    7.81
   3   0  43   -7.00    7.97
   0   3  43   -0.58    7.93
   0  -3  43    7.43    7.39
  -3   0  43    4.93    7.43
  -3   0  43    9.78    8.13
   0  -3  44   -4.78    7.03
  -3   0  44    3.96    7.52
   0   3  44   -2.99    7.11
   0  -3  44    3.74    7.13
   3   0  44   -2.20    7.06
  -3   0  44   17.59    7.58
   0   3  44    5.48    9.12
  -3   0  45   -4.51    6.78
   0  -3  45    4.81    6.07
   0  -3  45    4.46    6.24
   0   3  45   -7.69    5.86
  -3   0  45    8.92    6.52
   3   0  45    5.97    5.92
   0   3  45    1.26    7.80
  -3   0  46   -0.96    5.44
   0  -3  46    1.06    5.07
  -3   0  46   -1.42    5.38
   3   0  46   12.74    5.58
   1  -3 -45   -2.07    7.20
  -3  -1 -45    7.51    7.81
  -3  -1 -44    0.70    8.67
   1  -3 -44    7.13    8.52
  -1   3 -43   19.67    9.27
   1  -3 -43   16.11    9.95
  -3  -1 -43   22.06   10.71
  -1   3 -42   24.47    9.97
  -3  -1 -42   17.31   10.46
  -3  -1 -42    5.46    7.38
   1  -3 -42   25.44   11.37
  -1   3 -42   27.47    9.92
  -3  -1 -41    1.06   10.21
  -1   3 -41   -3.79    9.25
   1  -3 -41    8.80   10.45
  -1   3 -41    5.50    6.89
  -3  -1 -41    2.31    7.15
  -1   3 -40    9.37   11.50
  -3  -1 -40   32.20   12.54
   3   1 -40   17.93   10.28
  -3  -1 -40    6.48    8.18
   1  -3 -40   19.24   12.58
  -3  -1 -39   58.96   14.47
  -1   3 -39   38.17   12.90
  -3  -1 -39   37.66   10.33
   1  -3 -39   28.75   14.55
   3   1 -39   29.96   12.51
  -3  -1 -38   29.76   14.04
  -1   3 -38   51.19   14.36
   3   1 -38   35.51   12.67
  -3  -1 -38   38.95   11.65
   3   1 -38   43.36   13.50
   1  -3 -38   70.72   16.63
   1  -3 -37   24.33   14.52
  -3  -1 -37   47.10   15.16
  -1   3 -37   57.22   15.58
   3   1 -37   36.69   13.70
   1  -3 -37   61.23   16.01
  -3  -1 -36   11.06   13.36
  -1   3 -36    5.13   12.50
   1  -3 -36   -3.97   12.62
   3   1 -36   -2.24   10.83
   3   1 -36   -2.19   11.71
   3   1 -35   23.04   12.18
   1  -3 -35   21.63   13.18
  -1   3 -35   30.05   13.69
  -3  -1 -35    7.02   13.20
  -3  -1 -35   25.65    8.80
  -3  -1 -34   18.34   14.09
   3   1 -34   37.43   12.89
   1  -3 -34   28.67   13.72
  -1   3 -34   22.37   14.16
  -1   3 -34   31.21   12.40
  -3  -1 -34   28.58    9.67
   1  -3 -34   23.39    9.52
   3   1 -33   16.43   11.98
  -3  -1 -33   44.95   14.96
  -1   3 -33   35.42   13.98
   1  -3 -33   31.43   13.68
  -3  -1 -33   35.93   14.21
  -1   3 -33   32.48   12.67
  -3  -1 -33   24.72    9.47
   1  -3 -33   26.70    9.86
   1  -3 -32    1.38    8.31
  -3  -1 -32   15.78    8.19
  -3  -1 -32   31.61   11.96
  -1   3 -32    4.77   10.65
   1  -3 -32    9.48   12.42
   3   1 -32   11.66   11.21
  -3  -1 -32    6.93   13.18
  -1   3 -32   15.56   11.72
   1  -3 -31   63.56   13.25
  -3  -1 -31   63.13   12.69
  -1   3 -31   57.54   15.62
  -3  -1 -31   65.95   17.06
  -3  -1 -31  112.61   18.13
   1  -3 -31   77.31   17.84
  -1   3 -31   85.16   17.45
   3   1 -31   90.71   16.79
   1  -3 -30   79.24   13.92
  -3  -1 -30   95.09   17.68
  -1   3 -30   47.02   15.60
   3   1 -30   86.38   16.28
   1  -3 -30   42.99   16.75
  -3  -1 -30   94.54   17.59
  -1   3 -30   63.04   15.55
  -3  -1 -30   71.65   13.30
  -3  -1 -29   63.80   16.30
   1  -3 -29   46.79   15.03
   3   1 -29   41.35   14.37
  -1   3 -29   73.02   15.04
  -1   3 -29   66.66   13.99
  -3  -1 -29   30.53   14.03
   1  -3 -28   59.87   15.28
  -3  -1 -28   38.03   14.36
   3   1 -28   35.72   12.67
  -1   3 -28   24.19   12.44
  -3  -1 -28   23.56   12.82
  -1   3 -28   54.61   13.30
   1  -3 -27   71.64   16.68
  -1   3 -27   82.78   15.44
   3   1 -27   62.48   15.00
  -1   3 -27   54.41   14.00
  -3  -1 -27   53.10   15.21
   3   1 -26   76.99   15.83
  -1   3 -26   58.98   15.86
   1  -3 -26   83.26   17.16
  -1   3 -26   76.43   15.84
  -3  -1 -26  121.93   17.82
  -1   3 -25   49.09   13.37
   3   1 -25   43.07   12.71
   1  -3 -25   49.38   13.97
  -1   3 -25   36.34   11.78
  -3  -1 -25   55.45   13.52
   3   1 -24   59.91   14.67
  -1   3 -24   71.27   14.91
   1  -3 -24   71.53   15.98
  -3  -1 -24   74.03   15.75
  -1   3 -24   79.51   14.51
   3   1 -23  154.20   21.44
   1  -3 -23  135.71   22.35
  -1   3 -23  135.78   21.60
  -3  -1 -23  156.99   22.14
  -1   3 -23  117.75   20.61
   1  -3 -23  119.38   20.45
  -1   3 -22   33.11   10.63
   1  -3 -22   36.74   10.72
   3   1 -22   25.53    9.47
  -1   3 -22   21.26    9.60
   1  -3 -22   25.48    8.62
   3   1 -22   13.54    9.73
   1  -3 -22   18.10    7.99
   3   1 -22    9.30    8.50
  -3  -1 -22   20.08    9.58
   3   1 -22   14.07    8.52
   1  -3 -22   25.33   10.04
   1  -3 -21  207.61   28.29
  -1   3 -21  231.30   27.72
   3   1 -21  166.41   26.77
  -1   3 -21  199.20   27.10
   3   1 -21  147.20   26.60
   3   1 -21  176.43   27.72
   1  -3 -21  214.00   26.92
  -3  -1 -21  169.06   27.31
   3   1 -21  183.06   27.16
   1  -3 -21  221.15   27.19
   1  -3 -21  231.06   27.93
   3   1 -21  172.40   27.28
   3   1 -20  118.58   19.31
   1  -3 -20  116.33   17.85
   1  -3 -20  124.53   19.33
   3   1 -20  109.07   18.52
  -1   3 -20  126.55   18.70
   3   1 -20   99.54   17.85
  -1   3 -20  107.70   18.07
   1  -3 -20  133.46   18.04
   3   1 -20  121.84   18.46
  -3  -1 -20  121.65   18.93
   3   1 -20  117.55   19.02
   1  -3 -20  124.87   18.76
   1  -3 -19  125.86   17.35
   3   1 -19  130.92   18.57
   3   1 -19  111.52   17.66
  -1   3 -19   96.28   17.24
   1  -3 -19  128.95   18.45
   1  -3 -19  107.59   17.79
   3   1 -19   93.96   17.15
  -1   3 -19  107.37   17.28
   1  -3 -19  115.81   17.52
  -3  -1 -19  120.25   17.81
   3   1 -19  113.08   18.21
   1  -3 -19  106.11   16.87
   3   1 -19  111.00   17.51
   1  -3 -18  147.64   20.61
  -3  -1 -18  165.94   21.25
   1  -3 -18  152.06   20.70
   1  -3 -18  138.75   20.97
   3   1 -18  198.33   22.21
   3   1 -18  159.23   21.15
   3   1 -18  133.67   20.78
   1  -3 -18  122.80   21.03
  -1   3 -18  144.27   21.00
   3   1 -18  123.23   20.48
   1  -3 -18  127.04   21.16
  -1   3 -18  125.30   20.42
   3   1 -17  469.88   58.26
   1  -3 -17  462.78   57.89
   1  -3 -17  487.99   57.62
  -3  -1 -17  438.06   57.67
   3   1 -17  417.27   57.46
  -3  -1 -17  461.31   57.45
   1  -3 -17  456.78   58.13
  -3  -1 -17  414.09   57.58
  -1   3 -17  478.62   57.81
  -1   3 -17  439.70   57.34
   1  -3 -17  388.34   57.64
   1  -3 -17  490.31   57.46
  -1   3 -16  459.09   55.69
   3   1 -16  444.05   55.32
   1  -3 -16  456.22   55.52
   3   1 -16  425.44   55.68
  -3  -1 -16  418.25   55.35
   1  -3 -16  489.68   55.31
  -1   3 -16  416.61   55.15
  -3  -1 -16  448.32   55.58
   1  -3 -16  398.43   55.62
  -3  -1 -16  448.63   55.14
   1  -3 -16  372.69   55.23
  -1   3 -16  399.33   54.96
   1  -3 -16  444.75   54.99
   1  -3 -15  219.36   25.82
  -3  -1 -15  169.84   25.75
   3   1 -15  168.26   26.09
   3   1 -15  164.51   25.57
   1  -3 -15  217.19   26.21
  -1   3 -15  237.47   26.62
  -3  -1 -15  156.92   25.57
  -3  -1 -15  171.77   25.44
   1  -3 -15  178.15   26.12
   1  -3 -15  200.20   25.61
   1  -3 -15  205.20   26.52
  -1   3 -15  205.75   26.06
  -3  -1 -15  202.75   26.20
   1  -3 -14  293.07   39.03
   3   1 -14  348.16   40.05
  -1   3 -14  286.37   39.49
   1  -3 -14  257.18   39.26
  -3  -1 -14  330.24   39.68
   3   1 -14  327.99   39.40
   1  -3 -13  307.26   36.92
   3   1 -13  243.15   36.77
  -1   3 -13  332.19   37.53
  -3  -1 -13  287.03   37.13
   1  -3 -13  294.06   37.12
   3   1 -13  266.65   37.14
   1  -3 -12  380.37   49.44
  -3  -1 -12  397.41   49.70
  -1   3 -12  402.42   50.01
   3   1 -12  408.87   49.60
   3   1 -12  367.08   49.95
   1  -3 -11  200.74   31.60
   3   1 -11  266.75   32.53
   3   1 -11  243.39   31.81
  -3  -1 -11  303.09   32.25
   3   1 -10  519.56   73.01
   3   1 -10  600.60   72.70
  -3  -1 -10  633.53   72.91
   3   1 -10  573.45   72.58
  -3  -1  -9  188.35   23.18
   3   1  -9  146.75   23.75
   1  -3  -9  189.84   23.85
  -3  -1  -9  184.21   23.96
   3   1  -9  201.72   23.75
  -3  -1  -8  130.62   17.82
   3   1  -8  122.78   18.38
  -3  -1  -8  131.75   18.58
   3   1  -8  139.82   18.31
   1  -3  -8  197.48   18.87
  -3  -1  -7  309.75   42.15
   3   1  -7  325.19   42.58
  -3  -1  -7  358.97   42.87
   3   1  -7  313.08   42.59
  -1   3  -6 1230.54  143.15
  -3  -1  -6 1132.25  142.25
  -3  -1  -6 1211.09  142.74
   3   1  -6 1116.96  142.59
   3   1  -6 1094.56  142.67
   1  -3  -6 1254.00  142.84
  -1   3  -5  266.15   33.80
   1  -3  -5  299.00   33.46
  -3  -1  -5  252.94   32.78
   3   1  -5  253.39   33.27
  -3  -1  -5  272.61   33.32
  -1   3  -5  280.49   33.33
   1  -3  -4  480.56   56.23
  -3  -1  -4  429.57   55.89
   1  -3  -4  504.22   56.10
   3   1  -4  435.79   55.69
   3   1  -4  420.04   55.91
  -1   3  -4  476.41   56.02
   3   1  -3  396.87   47.66
   3   1  -3  379.34   47.11
   1  -3  -3  392.71   47.37
  -3  -1  -3  357.57   47.12
   1  -3  -3  396.39   47.59
  -1   3  -3  388.24   47.37
   3   1  -2 1500.54  177.72
  -3  -1  -2 1297.45  177.32
  -3  -1  -2 1463.48  177.32
   1  -3  -2 1479.43  177.54
   1  -3  -2 1524.02  177.80
  -1   3  -2 1395.37  177.83
  -1   3  -2 1460.43  177.60
   3   1  -2 1528.50  177.42
   3   1  -1 1408.43  165.13
  -3  -1  -1 1270.74  164.88
  -1   3  -1 1280.82  165.07
   1  -3  -1 1297.49  165.24
   1  -3  -1 1414.25  165.19
  -1   3  -1 1263.19  165.24
   3   1  -1 1453.84  164.95
   3   1   0  108.24   14.92
   1  -3   0  116.80   15.34
  -1   3   0  118.61   15.13
  -1   3   0  112.57   15.23
   3   1   0  118.23   14.90
   1  -3   0  125.97   15.13
   3   1   1 1287.00  166.98
   3   1   1 1480.10  167.36
   1  -3   1 1459.81  167.60
  -1   3   1 1329.55  167.48
   1  -3   1 1428.01  167.39
  -1   3   2 1494.36  172.33
   3   1   2 1411.29  171.88
  -1   3   2 1480.85  172.31
   1  -3   2 1537.68  172.21
  -3  -1   2 1242.50  171.90
  -3  -1   3  352.31   48.97
  -1   3   3  411.55   49.61
  -1   3   3  429.54   49.56
   3   1   3  400.39   48.90
   1  -3   3  449.57   49.39
  -1   3   4  504.24   57.22
  -1   3   4  477.24   57.05
  -3  -1   4  416.06   56.50
   1  -3   4  501.00   56.88
  -1   3   5  317.28   36.37
   3   1   5  262.89   35.60
  -1   3   5  292.66   36.22
  -1   3   5  296.91   36.42
  -1   3   5  307.55   36.57
   1  -3   5  309.96   36.21
  -3  -1   5  295.09   35.78
  -1   3   6 1284.82  145.08
  -1   3   6 1273.03  145.22
   1  -3   6 1276.01  144.95
  -1   3   6 1235.74  145.11
  -3  -1   6 1161.16  144.59
  -1   3   6 1214.95  145.25
   3   1   6 1059.43  144.47
  -1   3   7  552.83   50.26
   3   1   7  280.87   49.21
   1  -3   7  535.62   49.99
   1  -3   7  494.83   50.68
  -3  -1   7  333.24   49.32
  -1   3   7  494.00   50.20
  -1   3   7  508.79   50.38
  -1   3   7  527.61   50.44
  -3  -1   8  162.12   24.12
  -1   3   8  244.09   25.28
  -3  -1   8  148.33   24.44
   1  -3   8  231.33   24.81
  -1   3   8  232.20   25.13
   1  -3   8  220.05   25.51
  -1   3   9  201.75   28.27
   1  -3   9  214.57   28.57
   1  -3   9  210.82   27.84
  -3  -1   9  233.71   28.02
  -3  -1   9  229.69   27.52
  -1   3   9  207.78   28.19
   1  -3  10  559.88   72.07
  -3  -1  10  567.79   71.76
   1  -3  10  629.02   72.88
  -1   3  10  608.72   72.57
  -3  -1  10  568.48   72.20
   1  -3  11  155.71   26.31
   1  -3  11  176.65   25.71
  -3  -1  11  226.72   25.62
  -1   3  11  179.07   26.32
  -3  -1  11  259.57   26.37
  -1   3  12  350.35   44.70
   1  -3  12  371.08   45.01
   1  -3  12  341.57   44.13
  -3  -1  12  344.38   44.31
  -1   3  13  294.83   37.09
   1  -3  13  281.89   36.34
   1  -3  13  312.73   37.39
  -3  -1  13  262.83   36.50
   1  -3  14  259.75   36.20
  -1   3  14  263.76   36.95
  -3  -1  14  342.62   36.94
   1  -3  14  284.50   37.26
  -1   3  15  176.52   24.03
  -3  -1  15  154.95   23.92
   1  -3  15  201.67   24.44
   1  -3  15  222.78   25.69
   1  -3  15  206.55   24.34
  -3  -1  15  173.64   24.33
  -1   3  15  220.50   25.25
  -3  -1  15  145.95   23.90
  -1   3  16  362.78   52.48
   1  -3  16  440.49   52.93
  -3  -1  16  410.81   52.73
  -3  -1  16  405.31   52.74
  -3  -1  16  447.68   53.10
   1  -3  16  456.57   53.92
   1  -3  16  417.19   52.69
  -3  -1  17  391.97   55.39
   3   1  17  346.16   55.16
   1  -3  17  514.71   55.96
  -1   3  17  420.95   55.44
  -3  -1  17  402.68   55.44
  -3  -1  17  420.23   55.51
   1  -3  17  428.31   55.59
  -3  -1  17  476.89   56.04
   1  -3  17  466.26   55.60
   1  -3  17  530.10   56.21
   1  -3  17  550.47   57.13
   3   1  18  122.42   18.25
  -3  -1  18  115.32   18.35
  -3  -1  18  139.57   18.54
   1  -3  18  143.47   18.93
  -3  -1  18  148.11   18.64
  -1   3  18  109.96   18.12
   1  -3  18  106.31   18.16
  -3  -1  18  146.86   18.79
  -3  -1  18  154.54   19.06
   1  -3  18  167.04   19.21
   1  -3  18  108.19   18.24
  -3  -1  19  110.54   16.25
   3   1  19   99.09   16.06
   1  -3  19  128.10   16.44
  -3  -1  19   91.73   15.87
  -1   3  19  100.26   16.01
   1  -3  19   88.59   15.88
  -3  -1  19  149.62   16.73
  -1   3  19   96.75   15.38
  -3  -1  19  105.10   16.03
  -3  -1  19  133.90   17.00
  -1   3  19  100.73   16.12
   1  -3  19  103.63   16.03
   1  -3  19  144.48   17.01
   3   1  20   87.60   15.22
  -3  -1  20  110.43   15.55
  -3  -1  20   87.34   15.24
  -3  -1  20   94.73   15.41
  -1   3  20   94.38   15.10
   1  -3  20  131.13   16.00
  -1   3  20   98.47   14.59
   1  -3  20  100.00   15.13
  -3  -1  20   87.15   15.24
   1  -3  20  121.35   16.27
  -3  -1  20  117.55   15.93
   1  -3  20  112.93   15.57
  -1   3  20   82.80   15.50
   1  -3  21  157.62   23.08
  -3  -1  21  134.43   23.41
  -3  -1  21  148.27   23.48
   1  -3  21  235.59   24.77
  -3  -1  21  187.02   24.26
  -1   3  21  205.67   24.26
   3   1  21  159.80   23.79
  -1   3  21  185.17   23.36
   1  -3  21  180.89   23.98
  -3  -1  21  150.43   23.69
  -3  -1  21  158.88   24.36
   1  -3  21  231.21   25.26
   1  -3  21  181.14   23.99
  -1   3  21  196.33   24.21
  -3  -1  21  142.47   23.24
   1  -3  22   33.23    8.08
  -3  -1  22   18.04    7.94
   1  -3  22   23.22    7.21
  -3  -1  22   10.62    7.73
  -3  -1  22   10.71    7.06
   3   1  22   23.19    8.02
  -1   3  22   25.71    7.89
   1  -3  22   12.33    6.95
  -3  -1  22   23.13    7.21
  -1   3  22   21.96    6.67
   1  -3  22   11.33    7.43
  -3  -1  22   13.42    7.76
   1  -3  22   18.47    8.02
   1  -3  23  112.56   19.30
  -3  -1  23  119.21   20.22
  -3  -1  23  156.78   20.42
  -3  -1  23  173.27   21.17
   3   1  23  149.80   20.72
  -1   3  23  158.86   20.65
   1  -3  23  153.97   21.00
  -3  -1  23  180.87   21.11
   1  -3  23  116.17   19.94
  -1   3  23  112.17   19.26
  -3  -1  23  142.57   20.97
   1  -3  23  141.65   21.01
  -1   3  24   65.68   12.09
   3   1  24   53.81   12.07
  -1   3  24   65.90   10.77
  -3  -1  24   46.05   11.70
   1  -3  24   82.21   12.19
  -3  -1  24   71.19   12.43
   1  -3  24   73.38   12.48
  -3  -1  24   52.23   11.86
   1  -3  24   47.28   10.59
  -3  -1  24   53.21   11.55
  -1   3  25   43.76   10.10
   3   1  25   52.46   10.91
  -3  -1  25   35.99   10.02
   1  -3  25   41.27    9.89
  -1   3  25   42.94    8.95
   1  -3  25   52.96   11.34
  -3  -1  25   46.03   10.84
   1  -3  25   19.24    8.52
  -3  -1  25   33.71   10.82
  -3  -1  25   34.40    9.80
  -1   3  26   90.09   14.54
   3   1  26  113.04   15.48
  -1   3  26   62.90   12.99
   1  -3  26   83.23   13.81
  -3  -1  26   96.81   15.19
   1  -3  26   81.02   14.83
  -3  -1  26  107.47   15.51
  -3  -1  26   81.02   14.53
  -3  -1  26   83.44   14.67
   1  -3  26   43.66   12.70
  -3  -1  27   61.88   13.72
   3   1  27   48.83   12.88
   1  -3  27   81.92   13.30
  -3  -1  27   84.97   13.29
  -1   3  27   65.51   12.05
   1  -3  27   84.16   14.15
  -3  -1  27   68.37   12.85
  -3  -1  27   48.77   13.06
   3   1  28   42.79   11.12
  -3  -1  28   13.19   10.58
  -3  -1  28   36.28   10.00
  -1   3  28   43.93    9.29
   1  -3  28   20.18    9.04
   1  -3  28   68.62   11.50
  -3  -1  28   34.95   11.02
  -3  -1  28   30.94    9.54
   3   1  29   43.75   11.89
   1  -3  29   48.59   10.91
  -3  -1  29   34.72   11.01
   1  -3  29   58.68   12.67
  -3  -1  29   30.96   10.98
   3   1  30   57.85   13.12
  -3  -1  30   55.68   13.14
   1  -3  30   52.56   12.50
   1  -3  30   80.56   14.45
  -3  -1  30   86.12   13.73
  -3  -1  31   61.35   12.76
   1  -3  31   46.09   11.86
   1  -3  31   73.83   14.86
   3   1  31   75.67   14.27
   1  -3  32   -2.32    8.74
  -3  -1  32    5.63    7.87
   1  -3  32    2.50    7.78
   1  -3  33   34.07   12.16
  -3  -1  33   30.05   10.13
   1  -3  33   30.33    9.66
   1  -3  34   23.58   11.07
  -3  -1  34   14.86    8.70
   1  -3  34   23.84    8.96
   1  -3  35   14.05   10.42
  -3  -1  35   19.95    8.76
   1  -3  36    6.90    9.86
  -1   3  36   -0.99   10.52
  -3  -1  36   19.20    9.42
   1  -3  37   39.06   11.07
  -1   3  37   21.14   10.94
  -3  -1  37   23.88    9.39
   1  -3  38   44.89   11.00
  -3  -1  38   25.81    8.88
   1  -3  39    3.65   10.41
  -1   3  39   29.41   10.91
  -1   3  40   -2.41    8.81
   1  -3  40    5.09    9.94
  -3  -1  41   -2.82    9.69
   1  -3  41    2.33    8.96
  -1   3  41    3.66    8.46
  -3  -1  42    4.43    8.23
  -1   3  42   -3.94    8.25
   1  -3  42    6.28    8.23
   3   1  42   -2.14    8.07
  -3  -1  43    4.44    8.25
  -1   3  43   19.80   10.66
   1  -3  43   -6.77    7.66
   3   1  43   -8.18    7.47
  -1   3  43   -1.15    7.52
  -3  -1  44    0.47    7.10
  -1   3  44  -14.36    8.87
   3   1  44    1.62    6.63
   1  -3  44    2.12    7.07
  -1   3  44    6.35    6.74
  -3  -1  45   -3.49    6.27
   1  -3  45   -5.18    5.74
  -1   3  45   -1.12    7.13
  -1   3  45    1.19    5.81
   1  -3  45    2.65    6.20
   3   1  45   14.84    6.58
   1  -3  46   -0.35    5.05
  -3  -1  46   -1.79    5.35
   3   1  46   -3.52    5.32
  -3  -2 -45    3.51    7.95
  -3  -2 -44   19.08    9.15
   2  -3 -44   19.72    8.79
  -2   3 -43    6.09    8.79
  -2   3 -43   17.21    8.66
   2  -3 -43    7.22    9.20
  -3  -2 -43   20.51   10.22
  -2   3 -42   17.48    8.93
  -3  -2 -42   10.21   11.14
   2  -3 -42    3.34   10.25
  -3  -2 -42    5.75    6.77
  -2   3 -42    7.47    6.83
  -2   3 -41   27.38   10.81
  -3  -2 -41   22.16   10.69
   2  -3 -41   13.13   11.01
  -3  -2 -41    5.61    7.63
  -2   3 -40   53.50   13.92
  -3  -2 -40   67.59   15.22
  -3  -2 -40   46.96   11.23
   2  -3 -40   54.68   14.09
  -3  -2 -39   20.83   13.37
  -2   3 -39   35.69   13.07
  -3  -2 -39   20.26    9.39
   2  -3 -39   49.04   14.09
   3   2 -38   16.48   11.54
  -2   3 -38   37.81   13.53
  -3  -2 -38   33.60   14.00
   3   2 -38    3.65   12.13
  -3  -2 -38   32.39   10.49
   2  -3 -38   47.43   14.39
   3   2 -37   24.78   12.43
  -2   3 -37   64.97   16.24
  -3  -2 -37   21.54   14.19
   2  -3 -37   57.23   15.51
  -3  -2 -37   57.47   12.26
   3   2 -37   49.05   14.35
  -2   3 -36   19.70   13.71
  -3  -2 -36   15.23   13.02
   3   2 -36   17.29   11.53
   3   2 -36   32.05   12.98
  -3  -2 -36   32.48   11.16
   2  -3 -36   28.36   15.18
  -2   3 -35   20.78   12.78
   2  -3 -35   26.32   13.26
  -3  -2 -35   42.26   14.89
  -2   3 -35   32.11   13.78
   3   2 -35   35.66   12.72
   2  -3 -35   30.37   16.36
  -3  -2 -34    4.95    7.89
  -2   3 -34    6.20   11.69
   3   2 -34    1.13   11.08
   2  -3 -34   12.01   12.47
  -3  -2 -34   -2.84   13.37
  -2   3 -34   22.92   12.72
  -3  -2 -33    1.91    7.37
  -2   3 -33   14.91   11.40
  -3  -2 -33    2.83   12.08
  -2   3 -33    6.73   11.98
   3   2 -33    7.98   10.76
   2  -3 -33   10.71   13.71
  -3  -2 -32    7.76    8.05
  -3  -2 -32    9.29   12.09
  -2   3 -32   14.80   11.52
   3   2 -32   26.09   11.36
  -3  -2 -32    4.20   12.79
  -2   3 -32   27.94   13.13
   2  -3 -32   11.98   12.86
  -3  -2 -31   66.17   12.91
  -3  -2 -31   63.07   16.98
   3   2 -31   64.87   15.46
  -2   3 -31   74.43   16.71
   2  -3 -31   60.42   17.15
  -3  -2 -31   79.62   16.58
  -2   3 -31   80.14   16.22
   3   2 -30   22.96   11.06
  -2   3 -30   15.27   12.16
   2  -3 -30   10.29   12.97
  -3  -2 -30   13.52    7.78
  -3  -2 -30   16.57   11.64
  -2   3 -30    8.30   11.00
   2  -3 -30    1.25    8.31
   3   2 -29   62.63   14.68
   2  -3 -29   51.35   15.09
  -2   3 -29   51.76   15.06
  -3  -2 -29   67.15   11.61
  -2   3 -29   40.21   13.92
  -3  -2 -29   43.29   15.46
   2  -3 -29   42.68   10.94
   2  -3 -28   50.91   14.85
  -2   3 -28   46.31   14.23
   3   2 -28   50.18   13.10
  -3  -2 -28   42.73   10.39
  -3  -2 -28   38.19   13.68
  -2   3 -28   29.91   12.99
   2  -3 -28   37.52   10.29
  -3  -2 -27  141.44   21.90
  -2   3 -27  168.00   24.64
  -2   3 -27  161.70   24.91
   3   2 -27  143.45   24.20
   2  -3 -27  170.56   25.79
  -2   3 -26    6.10    9.87
   2  -3 -26   -5.60   10.60
  -2   3 -26   13.06   11.26
   3   2 -26    1.88    9.58
  -2   3 -25  209.96   34.69
   3   2 -25  299.19   35.50
   2  -3 -25  243.33   35.81
  -2   3 -25  255.95   35.80
  -2   3 -24  390.27   54.08
  -2   3 -24  446.85   54.84
   2  -3 -24  373.93   54.50
   3   2 -24  416.30   53.92
   2  -3 -24  428.91   54.47
   3   2 -23  610.62   85.59
  -2   3 -23  686.44   86.45
   2  -3 -23  639.52   86.33
   3   2 -23  639.76   85.50
  -2   3 -23  656.17   85.94
  -2   3 -23  780.44   86.82
   2  -3 -23  752.12   86.69
   3   2 -22   74.57   13.84
   2  -3 -22   57.20   14.58
  -2   3 -22   73.21   14.89
   3   2 -22   42.88   12.78
  -2   3 -22   79.72   14.12
   2  -3 -22   70.04   13.91
   3   2 -22   83.47   15.20
   3   2 -22   68.80   13.85
   2  -3 -22   88.53   13.95
  -3  -2 -22   64.87   13.80
   3   2 -21  181.76   27.33
  -2   3 -21  227.40   28.32
   2  -3 -21  190.37   28.05
  -2   3 -21  184.68   27.43
   3   2 -21  173.50   27.08
  -3  -2 -21  194.65   26.13
  -2   3 -21  202.64   27.86
  -3  -2 -21  192.11   27.89
   2  -3 -21  180.26   27.86
   3   2 -21  186.23   27.77
   3   2 -21  204.74   28.51
   2  -3 -21  234.97   28.10
  -2   3 -21  193.11   28.08
  -2   3 -20  546.69   70.71
   3   2 -20  590.76   70.55
   2  -3 -20  462.44   70.78
   3   2 -20  530.29   70.29
  -2   3 -20  472.98   70.20
  -3  -2 -20  642.10   69.72
   2  -3 -20  509.48   70.42
  -2   3 -20  496.37   70.53
  -2   3 -20  541.63   70.95
   3   2 -20  621.94   71.09
   3   2 -20  640.06   71.73
   2  -3 -20  486.09   70.64
  -3  -2 -20  692.27   71.45
   2  -3 -20  533.19   70.59
  -3  -2 -19   28.91    9.98
  -2   3 -19   31.83    9.02
   2  -3 -19   11.69    9.46
   3   2 -19   24.76    8.51
   3   2 -19   15.95    8.55
  -2   3 -19   31.36    8.87
  -3  -2 -19   28.61    7.05
   2  -3 -19   29.86    8.53
  -3  -2 -19   27.83    9.02
   2  -3 -19   38.04    9.55
   3   2 -19   42.02    9.96
   2  -3 -19   25.45    8.34
   3   2 -19   23.95    8.85
  -2   3 -19   39.34    9.55
  -3  -2 -18  173.34   19.01
   2  -3 -18  114.95   19.84
   2  -3 -18  118.09   20.06
  -3  -2 -18  160.03   20.71
   2  -3 -18  118.64   19.83
   3   2 -18  140.43   20.12
   3   2 -18  169.55   21.06
  -2   3 -18  119.58   20.07
   3   2 -18  129.68   19.86
  -3  -2 -18  170.36   21.20
  -2   3 -18  116.28   20.29
   2  -3 -18   88.92   20.41
  -3  -2 -18  181.40   21.07
  -2   3 -18  121.36   19.87
   3   2 -18  132.88   19.66
   3   2 -17  238.05   31.48
   2  -3 -17  222.55   30.74
   2  -3 -17  230.24   31.03
  -2   3 -17  214.92   30.87
  -3  -2 -17  235.66   29.51
   3   2 -17  240.25   30.84
  -3  -2 -17  232.75   30.82
  -3  -2 -17  239.25   31.38
  -2   3 -17  204.82   30.88
   2  -3 -17  197.82   31.19
  -3  -2 -17  252.17   30.90
  -3  -2 -17  256.70   31.34
  -2   3 -17  183.41   30.34
  -3  -2 -17  243.75   29.61
   2  -3 -17  220.89   30.82
   3   2 -16  566.70   69.23
  -3  -2 -16  571.57   68.18
  -3  -2 -16  636.01   69.63
   3   2 -16  593.31   69.90
   2  -3 -16  520.92   69.27
   2  -3 -16  535.22   69.28
  -3  -2 -16  591.05   69.60
  -2   3 -16  472.00   69.03
   2  -3 -16  447.21   69.23
  -3  -2 -16  599.47   69.21
  -2   3 -16  477.02   68.87
  -3  -2 -16  565.58   69.45
   2  -3 -16  545.97   69.22
  -3  -2 -15  229.28   25.68
   3   2 -15  214.99   26.73
  -3  -2 -15  236.08   27.17
   2  -3 -15  165.84   26.71
   3   2 -15  210.88   27.31
   2  -3 -15  148.21   27.02
  -3  -2 -15  231.19   27.45
  -2   3 -15  147.02   26.60
  -2   3 -15  165.61   26.49
  -3  -2 -15  229.21   27.19
   2  -3 -15  157.78   26.60
  -3  -2 -15  245.78   27.07
  -3  -2 -14  118.30   16.79
   2  -3 -14   81.06   15.99
   2  -3 -14   67.72   15.97
   3   2 -14  145.27   17.50
   3   2 -14  127.40   16.31
  -3  -2 -14  128.64   15.20
  -3  -2 -14  127.91   16.63
   2  -3 -13  373.25   57.92
  -3  -2 -13  539.12   58.44
   3   2 -13  443.99   57.97
   2  -3 -13  386.48   58.08
  -3  -2 -13  502.03   57.29
   3   2 -13  516.15   58.83
  -2   3 -12  225.90   31.09
  -3  -2 -12  258.10   29.92
   3   2 -12  257.48   31.56
   3   2 -12  241.67   30.74
   2  -3 -12  196.84   30.55
  -3  -2 -12  246.52   30.95
   2  -3 -12  218.62   31.04
  -2   3 -11  701.43   95.85
   3   2 -11  867.93   95.75
   2  -3 -11  700.12   95.60
   2  -3 -11  695.82   95.72
  -3  -2 -11  900.77   95.97
  -2   3 -10 1812.77  231.38
   2  -3 -10 1781.15  231.20
   2  -3 -10 1739.18  231.24
  -3  -2 -10 2209.57  231.44
  -2   3  -9  467.79   62.42
   2  -3  -9  474.59   62.29
   2  -3  -9  465.38   62.17
  -3  -2  -9  588.30   62.41
  -3  -2  -8 2432.19  301.80
  -2   3  -8 2395.76  302.84
   2  -3  -8 2308.65  302.70
   3   2  -8 2613.01  302.42
   2  -3  -8 2374.28  302.64
  -3  -2  -8 2698.42  302.75
  -2   3  -7 2963.90  378.53
   2  -3  -7 2996.54  378.34
  -3  -2  -7 3531.23  378.37
   2  -3  -7 2711.96  378.30
   3   2  -7 3162.94  378.10
  -2   3  -6 4790.76  679.42
   2  -3  -6 4643.01  679.22
   2  -3  -6 4590.10  679.24
   3   2  -6 6420.92  679.76
   3   2  -6 6822.14  679.14
  -3  -2  -6 7550.71  679.47
  -2   3  -6 4623.83  679.08
  -2   3  -5 1743.86  235.93
   3   2  -5 2105.71  236.05
  -2   3  -5 1711.92  235.63
  -3  -2  -5 2235.83  235.70
   2  -3  -5 1759.42  235.76
   2  -3  -5 1721.57  235.67
   3   2  -5 2100.46  235.49
  -2   3  -4  209.78   24.08
   2  -3  -4  154.95   23.47
  -2   3  -4  190.00   23.52
   3   2  -4  164.67   23.45
  -3  -2  -4  215.44   23.18
   2  -3  -4  183.37   23.61
   2  -3  -4  203.93   23.30
   3   2  -4  180.85   22.84
   3   2  -4  169.33   22.45
   2  -3  -4  203.52   23.74
  -3  -2  -3  337.00   36.55
   2  -3  -3  266.05   36.91
  -2   3  -3  261.96   36.75
   3   2  -3  302.32   36.85
  -2   3  -3  288.56   37.10
   3   2  -3  311.52   36.13
   2  -3  -3  223.42   36.94
   3   2  -3  295.14   36.32
  -2   3  -3  273.81   37.12
   2  -3  -3  281.32   36.90
   3   2  -2   30.18    5.11
  -2   3  -2   39.01    6.46
   3   2  -2   29.22    5.86
   2  -3  -2   47.78    6.64
   3   2  -2   34.86    5.43
  -2   3  -2   37.98    6.96
  -2   3  -2   47.91    6.98
  -3  -2  -2   37.91    5.54
   3   2  -1 1145.15  123.17
  -2   3  -1  835.70  123.52
   2  -3  -1  764.13  123.38
  -3  -2  -1 1204.24  123.20
   3   2  -1 1068.08  123.42
   3   2  -1 1063.56  123.14
   2  -3  -1  706.64  123.37
   3   2   0   44.94    4.48
   3   2   0   34.54    4.94
   2  -3   0   12.77    5.50
  -2   3   0    9.58    5.54
   2  -3   0    9.15    5.23
  -3  -2   0   34.84    4.59
   3   2   1 1075.27  118.65
  -2   3   1  806.91  118.88
   3   2   1 1059.70  118.68
   2  -3   1  747.61  118.86
   2  -3   1  734.75  118.93
   3   2   1 1155.79  118.68
  -2   3   2   66.82    8.00
   2  -3   2   56.62    8.03
   3   2   2   41.21    6.62
   3   2   2   52.95    7.03
   3   2   3  340.37   36.42
   2  -3   3  252.66   36.61
  -2   3   3  267.02   36.61
  -2   3   4  200.95   26.93
  -2   3   4  206.09   27.05
   2  -3   4  210.24   26.97
   3   2   4  219.56   26.65
  -2   3   5 1797.86  227.09
   3   2   5 2293.92  227.08
   2  -3   5 1779.13  226.99
  -2   3   5 1751.25  227.00
  -2   3   5 1752.51  227.09
  -2   3   5 1712.26  227.05
  -2   3   6 5011.23  643.17
  -2   3   6 4858.78  643.11
   2  -3   6 4773.97  643.05
   2  -3   6 5025.88  643.33
  -2   3   6 4746.23  643.18
  -2   3   6 4945.35  643.12
  -2   3   7 2995.70  356.09
   3   2   7 3699.76  356.20
  -3  -2   7 2718.54  355.21
  -2   3   7 3049.89  356.18
  -2   3   7 2870.74  356.00
  -2   3   7 2973.76  356.04
   2  -3   7 2837.73  356.24
   2  -3   7 2862.43  355.92
  -2   3   8 2376.20  308.80
  -2   3   8 2376.07  308.83
  -3  -2   8 2638.21  308.03
   2  -3   8 2229.80  308.63
  -3  -2   8 2640.24  308.56
   2  -3   8 2358.14  309.00
  -2   3   8 2216.82  308.65
  -2   3   8 2483.97  308.83
   3   2   8 3071.97  309.01
   2  -3   9  510.82   68.71
  -3  -2   9  607.17   68.27
  -3  -2   9  564.78   67.62
  -2   3   9  527.82   68.51
  -2   3   9  487.65   68.29
   2  -3   9  486.59   68.24
   3   2   9  637.74   68.71
  -2   3  10 1568.45  229.75
   2  -3  10 1736.28  229.81
  -3  -2  10 2031.57  229.27
   2  -3  10 1783.61  230.28
  -3  -2  10 2126.89  229.90
  -2   3  10 1763.39  230.05
   2  -3  11  708.67   90.92
  -2   3  11  649.87   90.61
  -3  -2  11  832.20   90.51
  -3  -2  11  802.37   89.81
   2  -3  11  641.24   90.41
  -2   3  11  651.61   90.40
   2  -3  12  238.37   30.98
  -3  -2  12  271.54   30.36
  -2   3  12  231.11   30.74
  -2   3  12  213.38   30.21
   2  -3  12  221.13   30.22
  -2   3  13  366.77   51.25
  -2   3  13  396.69   51.80
  -3  -2  13  506.96   51.72
   2  -3  13  402.56   52.00
   2  -3  13  379.30   51.35
  -2   3  14   64.35   12.47
   2  -3  14   70.41   12.69
  -2   3  14   76.51   11.86
   2  -3  14   59.69   12.15
  -3  -2  15  195.08   23.24
   2  -3  15  138.01   22.90
  -3  -2  15  217.50   23.53
  -2   3  15  132.34   22.80
   3   2  15  234.08   24.14
   2  -3  15  152.12   23.15
  -2   3  15  125.32   23.46
   2  -3  15  190.16   24.24
  -3  -2  15  212.11   23.45
  -3  -2  16  533.73   66.35
  -3  -2  16  575.23   66.38
   2  -3  16  493.74   66.21
  -3  -2  16  553.89   66.41
  -3  -2  16  551.70   66.66
  -3  -2  16  574.54   66.58
   2  -3  16  481.40   66.24
  -2   3  16  452.54   65.99
   3   2  16  595.63   67.12
   2  -3  16  484.40   66.92
  -3  -2  17  237.39   30.28
   3   2  17  220.59   29.86
   2  -3  17  250.70   30.35
  -3  -2  17  243.47   30.20
  -2   3  17  194.16   29.45
  -3  -2  17  250.06   30.80
  -3  -2  17  238.22   30.23
  -2   3  17  197.68   29.81
  -3  -2  17  247.24   30.35
   2  -3  17  211.05   30.30
   3   2  17  250.66   30.96
   2  -3  17  227.24   31.13
   2  -3  18  107.13   18.11
  -3  -2  18  161.44   18.69
  -2   3  18  106.10   17.49
  -3  -2  18  162.46   18.61
   2  -3  18   86.11   17.46
   3   2  18  175.18   19.50
  -3  -2  18  156.60   18.71
   2  -3  18  126.03   19.49
   2  -3  18  108.16   18.22
  -2   3  18  105.26   17.84
  -3  -2  18  144.95   18.26
   3   2  18  139.38   17.97
  -3  -2  19   30.10    7.56
   2  -3  19   33.97    7.74
   3   2  19   20.64    6.97
  -2   3  19   25.91    6.74
   2  -3  19   26.74    7.12
  -3  -2  19   19.77    7.52
  -3  -2  19   30.20    7.83
   2  -3  19   33.10    8.04
   2  -3  19   13.59    7.45
  -2   3  19   26.96    7.17
   3   2  19   37.05    8.79
  -3  -2  19   23.66    7.38
  -3  -2  20  578.45   67.66
  -3  -2  20  610.36   67.90
   3   2  20  585.90   67.63
   2  -3  20  572.62   67.83
  -3  -2  20  663.47   68.08
   2  -3  20  429.62   67.12
  -2   3  20  434.64   66.83
   3   2  20  645.05   69.07
   2  -3  20  544.53   68.10
  -2   3  20  431.19   66.92
   2  -3  20  491.11   67.57
  -3  -2  20  620.02   68.27
  -3  -2  21  160.50   26.77
  -3  -2  21  198.97   27.29
   2  -3  21  227.65   27.84
  -3  -2  21  204.94   27.47
   3   2  21  223.10   27.50
  -2   3  21  201.76   26.78
  -3  -2  21  201.18   27.40
   2  -3  21  169.04   26.80
   2  -3  21  230.91   28.25
   2  -3  21  200.65   27.64
  -2   3  21  171.12   26.77
  -3  -2  21  232.96   27.96
  -2   3  21  229.41   28.78
  -3  -2  22   83.22   13.72
   2  -3  22   98.04   14.06
  -3  -2  22   69.61   13.25
   3   2  22   70.00   13.14
   2  -3  22   75.48   13.12
  -3  -2  22   61.48   13.08
  -3  -2  22   73.56   13.31
  -2   3  22   68.64   12.29
   2  -3  22   77.98   13.66
   2  -3  22   80.40   13.74
  -3  -2  22  101.68   14.43
  -3  -2  23  548.01   84.90
  -3  -2  23  676.27   85.51
   3   2  23  669.55   85.60
  -3  -2  23  737.67   86.07
   2  -3  23  745.33   86.08
  -3  -2  23  736.01   85.81
   2  -3  23  598.46   85.13
  -2   3  23  687.74   85.17
   2  -3  23  726.52   86.00
  -3  -2  23  747.18   86.56
   2  -3  24  333.25   49.65
  -3  -2  24  432.60   50.56
  -2   3  24  329.67   49.40
  -3  -2  24  486.42   51.10
   2  -3  24  440.63   50.86
   3   2  24  406.43   50.25
  -3  -2  24  435.86   50.39
  -3  -2  24  312.15   49.50
  -2   3  25  221.81   31.65
  -3  -2  25  270.80   32.75
   2  -3  25  219.63   32.01
   3   2  25  258.04   32.71
  -3  -2  25  248.34   32.90
   2  -3  25  259.42   32.85
  -3  -2  25  196.72   31.93
  -3  -2  25  241.93   32.21
   3   2  26   11.94    8.15
  -2   3  26    8.71    6.59
  -3  -2  26    9.99    7.82
   2  -3  26   14.01    7.26
  -3  -2  26    5.58    8.06
   2  -3  26   16.69    8.41
  -3  -2  26    4.35    8.21
  -3  -2  26    8.47    9.39
   3   2  27  181.83   23.20
  -2   3  27  138.20   21.59
   2  -3  27  127.33   21.65
  -3  -2  27  159.06   22.83
   2  -3  27  146.97   22.84
  -3  -2  27  166.34   23.22
  -3  -2  27  129.33   22.18
  -3  -2  27  166.11   22.33
   3   2  28   62.44   11.79
  -3  -2  28   45.61   10.60
   2  -3  28   32.53    9.76
  -2   3  28   18.83    8.61
   2  -3  28   16.28   10.16
  -3  -2  28   53.23   11.69
  -3  -2  28   53.18   10.57
  -3  -2  28   39.45   11.41
  -2   3  29   49.20   10.61
  -3  -2  29   46.95   11.23
   2  -3  29   18.85    9.60
   2  -3  29   57.17   12.80
  -3  -2  29   60.81   13.19
  -3  -2  29   50.91   11.52
  -3  -2  29   44.66   11.02
  -2   3  30    0.76    7.52
   2  -3  30   11.87    7.31
  -3  -2  30   25.42    9.79
   2  -3  30    3.29    8.36
  -3  -2  30    7.18    9.31
  -3  -2  31   61.22   13.51
  -2   3  31   49.26   11.77
   2  -3  31   67.07   12.40
   2  -3  31   86.61   15.06
  -3  -2  31   54.49   12.88
   2  -3  32   14.91    9.38
  -3  -2  32   13.50    9.24
   2  -3  33    3.48    9.57
  -3  -2  33    7.71    8.63
   2  -3  34    5.80   10.20
  -2   3  34    9.12   11.87
  -3  -2  34   31.41    9.73
   2  -3  35   41.36   11.61
  -2   3  35    8.01   10.65
  -3  -2  35   16.74    9.22
   2  -3  36   11.25    9.45
  -2   3  36   13.71   11.70
  -3  -2  36   12.52    8.52
   2  -3  37   60.94   12.30
  -3  -2  37   38.90   10.33
   2  -3  38   21.80   10.11
  -3  -2  38   19.57    9.16
  -2   3  38   27.96   11.27
  -3  -2  39   13.42    7.75
  -2   3  39   21.20   10.33
   2  -3  40   15.96   10.31
  -2   3  40   21.99    9.68
  -2   3  41    7.88    8.48
   2  -3  41    0.77    8.99
  -3  -2  41   11.48    9.74
  -3  -2  42   16.22    8.97
  -2   3  42   -1.28    8.30
   3   2  42    1.38    8.51
   2  -3  42   16.52    8.42
  -2   3  42    6.39   10.17
  -3  -2  43    8.87    7.87
  -2   3  43    1.68    7.22
   3   2  43   -0.61    7.97
   2  -3  43   -6.06    8.06
  -2   3  43    8.56    9.04
  -3  -2  44   12.72    7.37
   2  -3  44    2.60    7.33
  -2   3  44   22.18    7.14
   3   2  44    6.76    7.30
  -2   3  44   12.60    8.49
   2  -3  45   11.62    6.54
  -2   3  45    8.73    6.00
   3   2  45    2.98    6.25
  -3  -2  45    1.05    5.90
   2  -3  45    8.17    6.02
   2  -3  46    3.03    5.07
   3   2  46    8.44    7.15
  -3  -3 -45    2.90    7.48
  -3   3 -44   11.78    7.69
  -3   3 -44    6.84    7.63
   3  -3 -44   14.74    7.59
  -3  -3 -44   25.88    9.64
  -3   3 -43   10.85    8.78
   3  -3 -43    1.32    9.04
  -3   3 -43    3.31    6.07
  -3   3 -42   21.28    9.84
   3  -3 -42   16.33   10.30
  -3   3 -42   21.14    7.72
  -3  -3 -42    6.39    6.71
  -3   3 -41    4.95   10.12
  -3  -3 -41   17.30    7.85
   3  -3 -41   28.33   11.44
  -3   3 -40   60.67   15.31
  -3  -3 -40   61.15   16.31
  -3  -3 -40   61.05   12.69
   3  -3 -40   89.40   16.00
  -3  -3 -39   23.07   11.96
  -3   3 -39   17.47   11.89
  -3  -3 -39   -2.05    8.12
   3  -3 -39    1.07   11.72
  -3  -3 -38    5.14   13.38
   3   3 -38   31.09   11.17
  -3   3 -38   40.74   13.55
  -3   3 -38   38.39    9.18
  -3  -3 -38   16.24    9.36
   3  -3 -38   37.72   13.94
  -3  -3 -37    1.34   12.42
   3   3 -37   27.50   11.10
  -3   3 -37   -7.75   11.27
  -3   3 -37    0.60    7.48
   3  -3 -37    9.64   13.64
  -3  -3 -37   15.72    9.38
  -3   3 -36   43.92   15.15
  -3   3 -36   82.63   17.47
  -3  -3 -36   78.81   18.10
   3   3 -36   66.21   15.47
   3  -3 -36   95.27   18.30
  -3  -3 -36   64.25   14.69
   3   3 -36   75.58   16.03
   3   3 -35   48.25   15.04
  -3   3 -35   89.74   18.08
  -3  -3 -35   63.50   18.79
  -3   3 -35   63.90   15.89
  -3  -3 -35   68.10   14.32
   3  -3 -35   86.35   18.66
   3   3 -34   58.05   15.02
  -3   3 -34   59.02   17.07
  -3  -3 -34   62.66   17.90
  -3   3 -34   57.17   16.11
  -3  -3 -34   68.61   14.87
   3  -3 -34   76.02   18.43
   3   3 -33   13.26   11.12
  -3   3 -33   17.84   13.70
   3  -3 -33    5.21   11.88
  -3  -3 -33   18.02    8.48
  -3   3 -33    5.10   11.96
   3  -3 -33   23.76   14.87
   3  -3 -32   39.03   13.25
  -3   3 -32   10.88   12.89
   3   3 -32   25.37   11.78
  -3  -3 -32   19.69    8.51
  -3   3 -32   15.22   11.29
   3  -3 -32   21.08   14.07
  -3  -3 -31    8.32    7.86
  -3   3 -31   13.75   12.39
   3  -3 -31   24.48   12.91
   3   3 -31    6.54   10.74
  -3   3 -31   22.73   12.85
  -3  -3 -30   26.19    9.08
  -3   3 -30   24.46   12.88
   3  -3 -30   27.86   13.60
   3   3 -30   27.76   11.67
  -3   3 -30   18.28   13.30
  -3  -3 -29   22.12    9.18
  -3   3 -29   36.84   12.77
  -3   3 -29   24.07   13.69
   3  -3 -29   34.62   13.44
   3   3 -29   31.16   11.99
  -3  -3 -28   37.79    9.84
  -3   3 -28   16.07   11.64
   3   3 -28   62.20   13.02
   3  -3 -28    8.41   13.45
  -3   3 -28   55.01   13.40
  -3  -3 -27   23.53    8.77
  -3   3 -27   20.97   11.21
   3   3 -27   12.53   10.29
  -3   3 -27   23.49   13.26
   3  -3 -27   11.60   11.25
  -3  -3 -26   36.81    9.52
  -3   3 -26   22.19   12.13
   3   3 -26   17.50   10.60
   3  -3 -26   25.68   12.60
  -3   3 -26   50.59   13.23
  -3  -3 -25   94.74   13.35
  -3   3 -25   80.63   15.54
  -3   3 -25   80.45   16.15
   3  -3 -25   49.25   16.01
   3   3 -25   54.36   14.69
  -3  -3 -24   88.34   11.41
  -3   3 -24   12.25   11.69
   3  -3 -24   42.96   13.47
   3   3 -24   73.23   13.35
   3   3 -24   57.86   11.97
  -3   3 -24   20.12   12.32
   3  -3 -23  462.30   58.96
  -3   3 -23  462.19   58.69
   3   3 -23  445.85   57.89
  -3   3 -23  431.43   58.30
   3   3 -23  347.45   57.32
  -3  -3 -23  489.74   57.03
  -3   3 -23  473.95   58.52
   3  -3 -23  478.74   58.96
   3   3 -22   82.96   14.43
  -3   3 -22   98.25   16.05
  -3  -3 -22   84.63   16.50
   3  -3 -22   65.87   15.55
  -3  -3 -22   71.46   12.91
  -3   3 -22   71.40   14.05
   3   3 -22   58.54   13.25
  -3   3 -22   84.18   14.74
   3  -3 -22   85.35   15.21
   3  -3 -22   82.89   14.66
   3   3 -22   65.65   14.45
  -3   3 -21  124.23   19.78
   3   3 -21   73.76   17.76
   3  -3 -21  106.48   19.14
  -3  -3 -21  137.52   20.18
  -3   3 -21  137.86   18.95
   3   3 -21   88.02   17.68
  -3  -3 -21  133.78   19.75
  -3   3 -21  119.79   18.67
   3   3 -21  119.08   18.87
  -3  -3 -21  123.28   19.12
   3  -3 -21  135.20   19.24
   3   3 -21  146.44   20.40
   3  -3 -21  112.71   18.97
  -3   3 -21  135.09   19.34
   3  -3 -20  255.15   39.42
  -3  -3 -20  376.53   40.21
   3   3 -20  277.68   38.79
  -3   3 -20  287.32   39.63
  -3  -3 -20  319.70   39.72
  -3   3 -20  259.95   38.89
   3   3 -20  267.59   38.54
  -3  -3 -20  275.96   37.42
  -3   3 -20  290.40   39.03
   3  -3 -20  305.31   39.45
  -3  -3 -20  333.52   39.82
   3   3 -20  319.21   40.18
   3  -3 -20  284.68   39.25
   3   3 -20  274.07   38.93
  -3   3 -20  323.11   39.68
   3   3 -19  113.90   18.57
  -3  -3 -19  149.12   19.94
  -3   3 -19  130.18   19.38
   3  -3 -19  120.67   19.62
  -3  -3 -19  114.24   19.34
   3   3 -19   86.12   17.94
  -3   3 -19  119.75   18.81
  -3   3 -19  128.76   18.93
  -3  -3 -19  127.54   17.06
  -3  -3 -19  128.77   19.15
  -3  -3 -19  116.47   16.75
  -3   3 -19  139.07   19.27
   3   3 -19  146.94   20.05
   3  -3 -19  125.45   19.13
   3  -3 -19  141.72   19.36
   3   3 -19  110.15   18.56
   3   3 -18  303.52   44.57
   3  -3 -18  296.46   45.46
  -3  -3 -18  363.86   45.78
  -3   3 -18  347.21   45.37
   3   3 -18  320.19   45.73
  -3   3 -18  375.93   45.60
  -3  -3 -18  345.01   43.68
   3  -3 -18  371.05   45.56
   3   3 -18  364.67   45.21
   3  -3 -18  355.32   45.47
  -3  -3 -18  371.05   45.58
  -3   3 -18  336.78   45.07
  -3  -3 -18  357.10   45.52
  -3   3 -18  336.71   45.10
  -3  -3 -18  349.29   43.68
  -3  -3 -17  207.53   30.13
   3  -3 -17  204.40   30.44
  -3   3 -17  206.66   30.00
  -3  -3 -17  228.45   29.80
  -3  -3 -17  240.72   30.36
  -3   3 -17  191.52   29.56
  -3  -3 -17  212.92   28.19
  -3   3 -17  194.28   29.61
   3  -3 -17  260.81   30.28
  -3   3 -17  249.51   30.14
   3  -3 -17  249.69   30.26
  -3  -3 -17  217.59   28.07
   3   3 -17  186.07   29.37
  -3  -3 -17  248.32   30.09
   3   3 -17  206.22   30.34
  -3  -3 -16  216.00   30.34
  -3   3 -16  199.75   30.08
   3  -3 -16  176.57   30.24
  -3  -3 -16  255.60   29.79
   3   3 -16  250.23   30.03
   3  -3 -16  204.45   30.02
  -3  -3 -16  237.28   28.48
   3   3 -16  248.89   31.10
  -3  -3 -16  251.03   30.33
  -3   3 -16  176.58   29.64
  -3  -3 -16  243.61   30.56
  -3  -3 -16  235.09   28.55
  -3   3 -16  172.40   29.84
  -3   3 -15  170.76   23.12
  -3  -3 -15  173.12   23.34
   3   3 -15  140.83   22.88
   3  -3 -15  181.61   23.39
  -3  -3 -15  137.60   21.34
   3   3 -15  136.19   23.40
  -3  -3 -15  171.53   23.85
  -3  -3 -15  173.50   22.78
   3  -3 -15  182.28   24.04
  -3   3 -15  222.17   24.11
  -3  -3 -15  154.51   23.53
  -3   3 -15  183.83   23.24
  -3  -3 -15  163.78   21.48
  -3   3 -15  207.70   23.60
  -3  -3 -14  114.86   17.55
  -3   3 -14   97.06   17.16
  -3  -3 -14  105.94   17.56
  -3   3 -14  112.46   17.29
  -3   3 -14  124.48   17.49
  -3  -3 -14  112.76   15.51
  -3  -3 -14  109.91   17.14
   3   3 -14  123.11   16.95
   3  -3 -14  151.51   17.69
   3   3 -14  134.83   18.12
  -3  -3 -14  118.62   15.51
  -3  -3 -13  565.56   67.05
  -3   3 -13  520.00   68.26
  -3  -3 -13  521.40   67.04
   3  -3 -13  529.21   68.26
  -3  -3 -13  561.60   68.30
  -3  -3 -12  687.38   87.27
  -3   3 -12  778.13   88.70
  -3  -3 -12  691.71   87.30
   3  -3 -12  744.47   88.57
  -3  -3 -12  718.03   88.43
  -3   3 -11  498.12   60.43
  -3  -3 -11  528.20   60.41
  -3  -3 -11  455.61   59.07
   3  -3 -11  489.98   60.32
  -3   3 -10  510.67   65.64
  -3  -3 -10  571.42   65.63
  -3  -3 -10  524.41   64.37
   3  -3 -10  478.40   65.44
  -3   3  -9 1468.44  186.03
   3  -3  -9 1397.71  185.85
  -3  -3  -9 1658.91  185.98
   3  -3  -9 1508.53  185.95
  -3   3  -8 1994.68  248.21
   3  -3  -8 1883.46  248.00
   3  -3  -8 1863.90  247.99
   3   3  -8 2082.88  248.44
  -3  -3  -8 2290.07  248.14
  -3   3  -7   69.84   12.28
   3   3  -7  127.22   13.10
  -3  -3  -7  110.31   12.23
   3  -3  -7   55.57   11.78
   3  -3  -7   69.64   11.48
   3  -3  -6  730.28   90.49
   3  -3  -6  701.35   90.41
   3  -3  -6  693.70   90.48
  -3   3  -6  752.62   90.77
  -3   3  -6  675.86   90.45
  -3  -3  -6  814.32   90.49
   3   3  -6  750.54   90.85
   3  -3  -5 2546.50  295.04
  -3   3  -5 2619.15  295.29
   3   3  -5 2216.05  294.42
   3  -3  -5 2345.03  294.95
   3   3  -5 2377.24  295.22
   3   3  -5 2366.55  294.44
   3  -3  -5 2560.98  295.02
  -3  -3  -5 2572.48  294.91
  -3   3  -5 2319.94  295.01
  -3   3  -4  137.07   17.98
   3   3  -4  128.02   18.04
   3  -3  -4  158.17   17.88
   3  -3  -4  147.51   17.94
  -3  -3  -4  136.94   17.49
   3   3  -4  115.20   16.67
  -3   3  -4  166.86   18.34
   3   3  -4  127.60   17.53
   3  -3  -3  168.11   19.24
   3   3  -3  146.65   18.71
   3   3  -3  165.80   19.13
  -3  -3  -3  158.04   18.66
   3   3  -3  128.38   17.77
  -3   3  -3  175.31   19.33
   3  -3  -3  144.62   18.92
   3   3  -3  134.65   17.88
  -3   3  -3  156.61   19.41
  -3   3  -3  164.48   19.51
   3   3  -2  161.03   20.08
   3   3  -2  176.63   19.97
   3  -3  -2  136.09   20.01
  -3  -3  -2  173.76   19.86
  -3   3  -2  121.42   20.33
   3  -3  -2  137.77   20.38
  -3   3  -2  153.90   20.33
   3   3  -1 1357.34  168.76
  -3  -3  -1 1402.28  168.53
  -3  -3  -1 1380.29  168.63
  -3   3  -1 1332.22  169.07
   3  -3  -1 1282.53  168.79
   3   3  -1 1447.23  168.68
  -3   3  -1 1345.95  168.87
  -3  -3   0   45.33    6.40
   3  -3   0   28.63    7.15
   3   3   0   36.87    6.39
   3   3   0   42.39    6.52
  -3  -3   0   45.44    6.60
  -3   3   0   31.48    7.13
  -3   3   0   40.44    7.78
   3   3   1 1376.47  169.56
   3   3   1 1518.12  169.70
  -3  -3   1 1485.18  169.84
  -3   3   1 1343.14  169.81
   3  -3   1 1138.09  169.86
   3  -3   2  130.11   20.22
  -3   3   2  138.60   19.88
  -3  -3   2  182.00   20.10
   3  -3   2  126.94   20.25
   3   3   2  178.04   19.83
   3   3   3  123.49   17.07
   3  -3   3  159.30   18.79
   3  -3   3  161.33   18.80
  -3   3   3  142.83   18.05
   3   3   3  133.07   17.80
  -3  -3   3  152.09   18.21
   3  -3   4  161.29   19.61
  -3   3   4  152.76   18.92
  -3  -3   4  124.89   19.05
   3  -3   4  128.66   19.39
  -3   3   4  150.31   19.30
   3   3   4  144.34   18.78
  -3   3   5 2465.53  310.98
   3  -3   5 2558.68  311.02
  -3   3   5 2391.82  310.84
  -3   3   5 2562.90  310.73
   3   3   5 2617.55  310.73
   3  -3   5 2549.47  310.94
  -3   3   6  703.96   90.83
  -3   3   6  687.11   90.59
   3   3   6  815.05   90.76
   3  -3   6  718.21   90.79
  -3   3   6  735.51   90.80
  -3   3   7   60.16   11.06
  -3   3   7   64.05   10.86
   3  -3   7   69.35   11.11
  -3   3   7   65.86   10.63
   3  -3   7   65.87   11.17
  -3   3   8 1986.67  257.53
  -3  -3   8 2280.38  257.07
  -3   3   8 1985.55  257.47
   3  -3   8 1952.24  257.41
   3  -3   8 1957.74  257.60
   3   3   8 2473.18  257.68
  -3   3   8 1961.16  257.34
  -3   3   9 1552.16  193.01
   3  -3   9 1492.01  193.13
   3   3   9 1933.09  193.29
  -3  -3   9 1666.92  192.59
  -3   3   9 1388.78  192.69
  -3   3   9 1461.09  192.86
   3  -3   9 1529.09  192.92
   3  -3  10  518.77   39.48
   3   3  10  602.03   39.98
   3  -3  10  578.76   40.11
  -3   3  10  524.47   39.63
  -3   3  10  496.91   39.07
  -3   3  10  530.75   39.46
  -3  -3  10  551.92   38.86
  -3  -3  11  403.23   54.12
   3   3  11  530.44   55.80
  -3  -3  11  467.20   55.00
  -3   3  11  445.77   55.51
   3  -3  11  440.80   55.66
  -3   3  11  472.60   55.54
  -3   3  11  439.66   55.14
   3  -3  11  456.74   55.47
  -3   3  12  733.51   89.48
  -3  -3  12  658.16   88.52
   3  -3  12  757.30   89.80
  -3   3  12  756.44   89.85
   3   3  12  721.47   89.94
  -3  -3  12  735.72   89.38
  -3   3  12  794.31   90.00
   3  -3  12  805.23   90.26
   3  -3  13  511.80   63.68
  -3   3  13  489.68   63.36
  -3  -3  13  497.36   62.09
   3   3  13  548.95   63.61
   3  -3  13  515.01   63.40
  -3   3  13  459.32   62.81
  -3  -3  13  542.97   63.03
  -3   3  13  476.43   63.36
  -3  -3  14  111.95   16.54
  -3   3  14   97.64   16.12
  -3   3  14  104.53   16.30
  -3  -3  14  104.22   16.70
  -3  -3  14  113.15   16.42
  -3   3  14  123.41   17.28
   3  -3  14  161.14   17.94
   3   3  14  119.08   17.28
  -3   3  14  140.96   16.73
  -3   3  14  119.95   17.37
   3  -3  14  146.03   17.55
  -3  -3  15  133.79   22.66
  -3  -3  15  139.78   22.45
  -3   3  15  174.91   22.59
   3  -3  15  208.49   22.99
  -3   3  15  169.89   22.40
  -3  -3  15  129.63   22.53
  -3  -3  15  145.50   22.94
   3  -3  15  214.98   24.05
   3   3  15  133.05   22.76
  -3   3  15  187.31   22.65
   3  -3  15  187.22   23.38
  -3  -3  15  164.88   22.49
  -3   3  15  214.82   23.83
  -3   3  15  206.84   23.74
  -3  -3  16  204.98   25.25
  -3   3  16  141.16   24.16
  -3  -3  16  230.62   25.24
   3  -3  16  165.80   24.66
   3   3  16  210.19   24.68
  -3   3  16  135.51   24.28
  -3   3  16  175.86   24.41
  -3  -3  16  198.69   25.49
  -3  -3  16  213.81   25.34
   3  -3  16  195.87   25.45
   3   3  16  246.59   26.18
  -3  -3  16  249.55   25.26
   3  -3  16  162.16   25.45
  -3   3  16  157.32   25.15
  -3   3  16  162.89   24.41
  -3   3  17  234.71   28.84
  -3   3  17  186.08   28.25
  -3  -3  17  184.58   28.83
   3   3  17  187.03   28.37
  -3  -3  17  238.78   29.12
   3  -3  17  248.76   29.09
  -3   3  17  196.32   28.54
  -3  -3  17  229.21   29.66
  -3  -3  17  217.60   29.00
  -3   3  17  198.09   28.30
   3  -3  17  242.02   29.50
  -3   3  17  239.23   29.55
   3  -3  17  217.95   29.82
  -3   3  17  229.04   28.55
  -3   3  17  209.93   29.42
  -3  -3  17  243.87   29.05
   3   3  17  232.49   29.65
  -3   3  18  324.83   40.21
   3  -3  18  368.55   40.65
  -3  -3  18  328.57   40.40
  -3   3  18  266.86   39.97
  -3   3  18  289.19   39.85
  -3  -3  18  349.78   41.12
  -3  -3  18  338.02   40.56
  -3  -3  18  346.90   40.54
  -3   3  18  336.36   40.93
  -3   3  18  308.83   40.95
   3  -3  18  312.94   40.77
   3  -3  18  359.71   41.52
  -3  -3  18  259.30   38.99
   3   3  18  338.97   41.29
  -3   3  18  277.24   39.72
  -3   3  19  140.03   18.36
  -3   3  19  148.43   18.24
   3  -3  19  134.05   18.39
  -3  -3  19  129.41   18.27
   3   3  19  115.46   17.77
  -3  -3  19  128.64   18.53
  -3   3  19  121.26   17.55
   3  -3  19  111.11   17.72
  -3  -3  19  142.80   19.15
  -3  -3  19  115.50   18.17
   3  -3  19  117.73   18.71
  -3   3  19  141.26   19.07
  -3  -3  19  121.86   16.87
  -3  -3  19  124.80   18.29
   3   3  19  154.32   19.58
  -3  -3  19  103.26   16.52
   3  -3  19  144.96   19.73
  -3   3  19  125.68   18.92
  -3   3  19  116.93   17.52
  -3  -3  20  278.53   36.20
   3  -3  20  212.08   35.47
  -3   3  20  239.86   35.48
  -3  -3  20  311.82   36.53
  -3   3  20  237.69   35.32
   3  -3  20  292.87   36.69
   3   3  20  322.30   37.65
  -3   3  20  276.74   36.87
  -3   3  20  251.18   36.46
  -3  -3  20  319.35   36.61
  -3   3  20  270.04   35.95
   3  -3  20  314.28   36.45
  -3  -3  20  305.11   36.35
   3   3  20  287.33   36.02
  -3  -3  21  102.25   17.79
  -3  -3  21  129.46   18.25
  -3   3  21  125.81   17.45
   3  -3  21   96.81   17.29
  -3   3  21  110.13   18.57
   3   3  21  112.61   18.88
  -3   3  21  137.62   19.33
   3  -3  21  113.43   18.76
  -3  -3  21  108.49   17.94
   3  -3  21  130.74   18.90
   3  -3  21  149.25   18.46
  -3   3  21  121.47   18.00
  -3  -3  21  146.07   18.39
   3   3  21  109.93   17.51
   3  -3  22   91.94   14.03
  -3  -3  22   93.62   14.11
  -3   3  22   54.77   13.13
   3   3  22   81.90   13.38
  -3  -3  22   84.92   14.09
   3  -3  22   60.81   12.81
  -3   3  22   79.23   12.95
  -3  -3  22   94.98   14.12
  -3   3  22   77.73   14.74
  -3  -3  22   85.43   14.20
   3  -3  22   87.12   14.61
   3  -3  22   84.89   14.87
  -3  -3  23  353.39   54.14
  -3  -3  23  411.50   54.71
  -3   3  23  366.28   54.51
   3  -3  23  511.78   55.45
   3   3  23  435.74   54.83
  -3  -3  23  453.24   55.17
  -3   3  23  448.58   54.38
  -3  -3  23  479.22   55.23
   3  -3  23  370.50   54.18
   3  -3  23  427.79   55.41
  -3  -3  23  459.29   55.50
  -3   3  23  436.05   55.56
  -3  -3  24   68.33   11.52
  -3  -3  24   95.07   12.41
   3  -3  24   19.87    9.77
  -3  -3  24   71.22   11.77
  -3   3  24   32.88    9.18
   3  -3  24   14.76    8.67
  -3  -3  24   61.06   11.74
  -3  -3  25   61.31   12.81
  -3  -3  25   61.95   12.85
  -3  -3  25  113.93   14.72
   3  -3  25   63.86   13.30
  -3   3  25   62.80   12.35
   3  -3  25   61.53   12.43
  -3  -3  25   87.72   14.28
  -3  -3  26   25.96    9.84
  -3  -3  26   30.38   10.13
  -3  -3  26   15.12    9.54
   3  -3  26   35.00   10.00
   3  -3  26   23.45    8.62
  -3  -3  26   30.39    9.61
  -3   3  26   27.45    9.11
  -3  -3  27    6.22    8.97
  -3  -3  27   18.60    9.81
  -3  -3  27   17.84    9.13
   3  -3  27   17.38    8.60
  -3   3  27    7.53    7.88
   3  -3  27    5.08    7.08
  -3  -3  27   11.69    8.27
  -3  -3  28   45.07   11.24
  -3  -3  28   40.33   11.59
  -3  -3  28   48.70   12.18
   3  -3  28   49.37   12.04
  -3   3  28   38.99   10.40
  -3  -3  28   42.66   11.95
   3  -3  28   39.03   10.17
  -3  -3  29   32.48   10.79
  -3  -3  29   23.92    9.17
   3  -3  29   38.70   11.21
  -3  -3  29   12.93   10.68
  -3   3  29   36.93   10.00
  -3  -3  29   26.65   10.23
  -3  -3  30   23.38   10.43
  -3  -3  30   22.35    9.48
  -3   3  30   37.74    9.73
  -3  -3  30   45.65   10.95
   3  -3  30   28.07   11.20
  -3  -3  30   21.16   10.35
  -3   3  31   20.65   10.91
  -3  -3  31    8.44   11.02
  -3  -3  31    5.71   10.18
  -3  -3  31   14.66    8.53
  -3  -3  31    6.89    8.89
  -3   3  31   16.61    8.15
   3  -3  31   16.59    9.91
  -3  -3  32   16.07    9.41
   3  -3  32   19.11   10.12
  -3  -3  32   14.85    8.68
  -3   3  32   -7.98   11.14
  -3  -3  32   24.61   12.53
  -3  -3  33   33.86    9.95
   3  -3  33   50.96   11.74
  -3  -3  33   17.21   13.30
  -3   3  33    9.04   12.68
  -3  -3  33    6.90    9.03
   3  -3  34   54.22   13.40
  -3  -3  34   30.00   13.86
  -3   3  34   42.03   13.21
  -3  -3  34   49.60   12.30
   3  -3  35   52.38   12.59
  -3   3  35   25.66   12.83
  -3  -3  35   41.20   14.10
  -3  -3  35   50.22   11.84
   3  -3  36   72.82   13.52
  -3  -3  36   30.89   13.79
  -3   3  36   60.62   13.32
  -3  -3  36   31.86   10.55
   3  -3  37   16.73    9.43
  -3  -3  37   12.04    8.51
  -3  -3  37    4.96   11.35
  -3   3  37    3.71   11.09
  -3  -3  38   11.97    8.44
  -3   3  38   17.63   11.29
  -3  -3  38   24.54   11.22
  -3  -3  39    5.78    7.22
  -3   3  39    8.26    9.46
  -3  -3  39   -8.86   10.54
  -3  -3  40   34.80    8.83
  -3  -3  40   24.62   11.31
  -3   3  40   38.93   10.82
  -3  -3  40   27.40   11.51
  -3  -3  41    6.32    9.09
   3  -3  41   -4.51    9.29
  -3  -3  41   14.97    9.73
  -3   3  41    9.70    8.67
   3   3  41   -8.14    9.11
  -3   3  41   16.93   10.68
  -3  -3  42   17.79    8.74
   3  -3  42   -6.72    8.08
  -3  -3  42    2.01    8.18
   3   3  42   11.87    8.05
  -3   3  42   20.97    8.48
  -3   3  42    4.06    9.73
  -3  -3  43    0.48    7.42
  -3   3  43   18.23    7.69
  -3  -3  43    8.25    7.56
   3  -3  43   -2.35    7.49
   3   3  43    4.02    7.37
  -3   3  43   22.17    8.99
  -3  -3  44    6.61    6.53
  -3  -3  44    8.08    7.20
  -3   3  44   -0.90    6.34
   3  -3  44   11.04    6.99
   3   3  44   -2.42    6.55
   3  -3  45    6.59    5.91
  -3   3  45   -2.85    5.43
  -3  -3  45    6.68    6.32
   3   3  45    3.09    5.59
  -3  -4 -45    6.18    7.43
  -4   3 -44    4.30    7.24
  -3  -4 -44    8.84    8.46
  -4   3 -44    2.04    5.20
  -4   3 -44    9.13    7.30
  -4   3 -43    6.99    6.46
   4  -3 -43   16.72    8.27
  -3  -4 -43   21.37    9.70
  -4   3 -43    0.77    8.42
   4  -3 -42    1.41    9.43
  -4   3 -42   23.55    8.13
  -3  -4 -42   33.23   11.76
  -4   3 -42   24.71   10.25
  -3  -4 -41   -1.00   10.44
   4  -3 -41   -8.99    9.83
  -3  -4 -41    1.54    6.53
  -4   3 -41   17.73   10.38
  -3  -4 -40   10.67    8.04
   4  -3 -40    8.27   10.73
  -4   3 -40   23.76   11.57
  -3  -4 -39    1.99    7.77
   4  -3 -39    7.07   10.83
  -3  -4 -39    1.19   11.20
  -4   3 -39   15.13   11.01
  -4   3 -39   -1.57    6.85
  -3  -4 -38   -1.44    8.76
   4  -3 -38    1.09   11.86
  -3  -4 -38    5.07   12.58
  -4   3 -38   27.21   11.76
  -4   3 -38    2.91    7.41
  -3  -4 -37   16.96   10.26
   4  -3 -37    1.16   12.79
   3   4 -37    7.38    9.73
  -4   3 -37    5.19   11.62
  -3  -4 -37   21.26   13.62
  -4   3 -37   16.62   11.42
  -4   3 -37   15.87    8.22
  -3  -4 -36   38.96   11.86
   4  -3 -36   61.73   16.19
  -4   3 -36   30.82   13.69
   3   4 -36   49.02   13.06
  -4   3 -36   22.28   12.48
   4  -3 -35   51.28   15.90
  -3  -4 -35   54.82   12.44
  -4   3 -35   50.73   15.21
   3   4 -35   37.87   13.02
  -4   3 -35   40.78   14.65
  -3  -4 -34   -2.59   10.97
   4  -3 -34   -3.83   13.90
  -4   3 -34   26.38   13.89
   3   4 -34    2.10   11.03
  -4   3 -34   14.25   12.54
   4  -3 -33   69.82   18.92
  -3  -4 -33   82.32   16.41
  -4   3 -33   93.28   18.99
   3   4 -33   76.86   16.85
  -4   3 -33   84.75   17.71
  -3  -4 -32    1.76   10.49
   4  -3 -32   19.43   13.21
  -4   3 -32    5.53   12.62
   3   4 -32    1.07   10.83
  -3  -4 -32   -0.62    7.91
  -4   3 -32   16.90   12.36
  -3  -4 -31   43.64   12.41
   4  -3 -31   34.77   14.62
   3   4 -31   50.96   13.37
  -4   3 -31   46.38   15.06
  -3  -4 -31   31.70    9.82
  -4   3 -31   37.26   13.07
   4  -3 -30   83.86   18.79
   4  -3 -30   83.07   17.04
  -4   3 -30   84.13   17.71
   3   4 -30   70.98   15.96
  -3  -4 -30   81.43   14.12
  -4   3 -30   69.30   17.20
   4  -3 -29   18.68   13.83
  -3  -4 -29    5.06    8.13
  -4   3 -29   13.50   11.83
   3   4 -29   -5.09   10.19
   4  -3 -29   10.94   11.62
  -4   3 -29    5.20   12.57
  -3  -4 -28   18.71    8.83
  -4   3 -28   26.16   12.39
   3   4 -28   24.65   10.82
   4  -3 -28   14.22   12.53
  -4   3 -28   25.14   13.36
  -3  -4 -27   62.80   11.43
  -4   3 -27   37.82   13.58
   3   4 -27   57.91   13.62
   4  -3 -27   57.47   14.76
  -4   3 -27   30.27   13.85
  -3  -4 -26   82.41   13.89
  -4   3 -26   89.06   16.75
   4  -3 -26   59.93   16.65
  -4   3 -26   67.38   17.23
   3   4 -26   95.51   16.52
  -3  -4 -25   44.24   11.38
  -4   3 -25   72.52   14.59
  -3  -4 -25   53.52   14.90
  -3  -4 -25   37.54   14.76
  -4   3 -25   86.65   15.52
   4  -3 -25   73.65   14.76
   3   4 -25   53.78   13.01
  -3  -4 -24   63.66   10.94
   3   4 -24   44.65   11.80
  -4   3 -24   53.06   13.47
  -3  -4 -24   43.78   13.46
  -3  -4 -24   42.25   14.20
   3   4 -24   44.50   12.01
  -4   3 -24   65.68   14.73
  -3  -4 -23   -1.03   11.03
   3   4 -23   10.92    8.57
  -4   3 -23   16.13   10.59
   4  -3 -23   10.76    9.78
  -3  -4 -23    5.86    7.41
  -3  -4 -23    9.91    9.76
   3   4 -23    4.23    7.73
  -4   3 -23   16.17    9.48
  -4   3 -22   47.66   11.21
   4  -3 -22   56.04   12.51
  -4   3 -22   64.13   13.95
  -3  -4 -22   80.81   14.58
   3   4 -22   41.22   11.78
   4  -3 -22   58.74   13.61
  -4   3 -22   60.30   12.78
  -3  -4 -22   43.30   12.61
   3   4 -22   37.87   10.72
  -3  -4 -22   63.20   10.86
   3   4 -21  378.01   47.48
  -4   3 -21  349.67   47.55
   4  -3 -21  338.38   47.34
   4  -3 -21  367.28   47.92
  -3  -4 -21  389.65   47.94
   4  -3 -21  336.22   47.33
   3   4 -21  349.70   46.72
  -3  -4 -21  376.93   48.06
   3   4 -21  309.52   46.27
  -4   3 -21  346.50   47.24
  -3  -4 -21  391.06   48.10
  -4   3 -21  337.06   46.92
  -3  -4 -21  386.65   46.01
   3   4 -20   33.41   10.67
  -3  -4 -20   13.00    9.58
  -4   3 -20   32.62   10.22
   4  -3 -20   31.84    9.73
   4  -3 -20   37.00    9.95
   3   4 -20   17.12    9.02
  -4   3 -20   40.74    9.54
  -3  -4 -20   45.11   10.93
   4  -3 -20   29.49   10.97
   3   4 -20   40.93    9.91
  -3  -4 -20   37.25    8.52
  -4   3 -20   40.21   10.71
  -3  -4 -20   26.11    9.83
   4  -3 -19  159.64   21.21
   3   4 -19  132.39   20.57
   3   4 -19  120.43   21.21
   4  -3 -19  194.82   22.09
  -3  -4 -19  135.40   20.62
  -3  -4 -19  115.88   18.05
  -4   3 -19  164.84   20.64
  -4   3 -19  184.53   21.46
   3   4 -19  117.95   19.82
  -3  -4 -19  116.04   21.02
   4  -3 -19  140.55   21.29
  -3  -4 -19  112.76   20.73
  -4   3 -19  160.02   20.97
  -3  -4 -19  135.84   19.29
   3   4 -18  271.26   41.12
   4  -3 -18  334.04   42.23
  -3  -4 -18  287.07   41.80
  -4   3 -18  379.50   42.44
   4  -3 -18  387.78   42.81
   4  -3 -18  364.38   42.34
   3   4 -18  308.07   42.67
   3   4 -18  300.20   41.71
  -3  -4 -18  287.44   39.82
  -3  -4 -18  310.20   41.94
  -3  -4 -18  291.83   41.96
  -4   3 -18  343.04   42.02
  -3  -4 -18  313.70   40.69
  -4   3 -18  355.95   41.83
  -4   3 -17   94.05   16.86
  -3  -4 -17  109.42   17.19
   3   4 -17  110.74   16.75
  -3  -4 -17  106.16   14.56
   3   4 -17  108.75   17.77
   4  -3 -17  118.43   17.25
  -4   3 -17  117.78   16.83
  -3  -4 -17  105.94   17.83
  -4   3 -17  111.02   17.08
  -3  -4 -17  115.96   17.74
  -4   3 -17   99.72   17.07
  -4   3 -16   25.70    9.01
   4  -3 -16   28.29    9.61
  -3  -4 -16   15.54    9.02
  -3  -4 -16    7.24    7.27
   4  -3 -16   28.28    8.63
   3   4 -16   10.73    7.95
  -3  -4 -16   10.46    3.97
  -4   3 -16   24.79    8.00
  -3  -4 -16    5.28    8.66
  -4   3 -16   24.63    8.97
  -3  -4 -16   12.99    6.63
  -3  -4 -15  569.69   75.59
  -3  -4 -15  598.59   74.94
   4  -3 -15  647.25   75.83
  -4   3 -15  609.06   75.31
  -3  -4 -15  531.50   73.72
   4  -3 -15  771.98   75.92
  -3  -4 -15  540.07   75.20
   3   4 -15  582.03   75.96
  -4   3 -15  664.08   75.55
  -3  -4 -15  576.10   75.46
  -4   3 -15  673.25   75.44
  -3  -4 -15  579.11   74.49
  -3  -4 -14  416.47   47.44
  -3  -4 -14  344.38   47.97
  -4   3 -14  371.90   47.51
  -3  -4 -14  337.85   45.97
  -3  -4 -14  340.25   46.01
   4  -3 -14  407.08   47.88
  -3  -4 -14  400.62   47.80
  -3  -4 -14  363.30   47.35
  -4   3 -14  439.24   47.94
  -3  -4 -14  393.30   47.99
  -3  -4 -14  355.77   46.71
  -4   3 -14  419.70   47.74
  -3  -4 -13   55.56    8.73
  -3  -4 -13   24.82    8.42
  -3  -4 -13   33.05    9.16
  -3  -4 -13   27.49    8.80
  -4   3 -13   29.89    8.36
  -3  -4 -13   32.22    8.35
  -4   3 -13   33.91    8.55
  -3  -4 -13   32.29    5.56
   4  -3 -13   41.88    8.47
  -3  -4 -13   39.06    5.72
  -4   3 -12  502.73   61.41
  -3  -4 -12  484.53   59.92
  -3  -4 -12  527.50   61.48
  -3  -4 -12  463.67   59.93
   4  -3 -12  506.45   61.47
  -4   3 -11 1112.79  135.65
  -3  -4 -11 1142.89  135.68
   4  -3 -11 1168.80  135.70
  -3  -4 -11 1084.58  134.32
  -3  -4 -11 1068.68  134.31
  -3  -4 -10 1112.23  139.42
  -4   3 -10 1308.59  140.98
  -3  -4 -10 1080.45  139.42
   4  -3 -10 1341.52  140.95
  -3  -4 -10 1270.14  140.91
   4  -3  -9 1255.16  154.18
   3   4  -9 1192.19  154.61
  -3  -4  -9 1213.13  154.18
  -4   3  -9 1320.86  154.40
  -4   3  -8  866.39  103.39
   4  -3  -8  822.47  103.15
  -3  -4  -8  812.48  103.17
   3   4  -8  824.50  103.68
   3   4  -7  978.87  119.51
   4  -3  -7  974.83  119.00
   4  -3  -7  882.21  118.82
  -3  -4  -7 1027.72  119.08
  -4   3  -7  961.87  119.17
  -4   3  -6   71.49   11.27
   3   4  -6   77.68   11.82
  -4   3  -6   70.23   11.48
   4  -3  -6   58.96   11.14
  -3  -4  -6   95.45   11.46
   4  -3  -6   73.86   11.13
   4  -3  -5  579.30   71.95
  -3  -4  -5  522.97   71.09
   4  -3  -5  554.67   72.02
  -4   3  -5  618.20   72.37
  -3  -4  -5  604.23   72.02
   3   4  -5  680.09   72.36
   4  -3  -5  600.87   72.11
  -4   3  -5  579.70   72.15
   3   4  -5  650.60   72.46
   3   4  -5  603.55   71.61
   4  -3  -5  623.33   72.22
   4  -3  -4  151.42   17.87
  -3  -4  -4  120.78   16.39
  -4   3  -4  162.04   18.36
   3   4  -4  111.06   17.60
  -4   3  -4  176.79   18.06
   4  -3  -4  149.80   17.84
   3   4  -4  104.82   16.92
   4  -3  -4  151.96   17.55
  -3  -4  -4  127.83   17.40
   3   4  -4  109.95   17.59
  -3  -4  -3 1814.97  226.25
   4  -3  -3 1982.48  226.33
   3   4  -3 1660.08  226.39
  -4   3  -3 2213.85  226.57
   4  -3  -3 1905.62  226.54
  -4   3  -3 2220.45  226.85
  -3  -4  -3 1630.46  225.78
   3   4  -3 1768.61  226.33
  -3  -4  -2 1532.11  198.65
  -4   3  -2 1757.24  198.82
   4  -3  -2 1726.22  198.75
  -3  -4  -2 1533.56  198.36
   3   4  -2 1497.95  198.77
  -4   3  -2 1729.37  199.14
   3   4  -2 1625.63  198.73
   3   4  -1  139.34   18.08
  -3  -4  -1  139.92   17.80
  -4   3  -1  138.50   18.19
  -3  -4  -1  126.23   18.04
   3   4  -1  142.32   18.21
   4  -3  -1  137.86   18.25
   3   4   0  186.22   24.48
   4  -3   0  196.48   24.62
   4  -3   0  201.04   25.25
  -4   3   0  214.51   24.56
  -3  -4   0  178.81   24.32
  -3  -4   0  173.87   24.38
   3   4   1  139.14   19.12
   4  -3   1  156.37   20.26
  -4   3   1  153.50   19.46
  -3  -4   1  130.20   19.36
   3   4   1  158.05   19.56
  -3  -4   1  164.99   19.62
   3   4   2 1485.36  199.38
   4  -3   2 1670.59  200.11
  -4   3   2 1688.10  199.68
  -3  -4   2 1655.86  199.93
   3   4   2 1698.38  199.78
  -4   3   2 1652.25  200.00
   4  -3   3 2062.08  220.30
  -4   3   3 1951.08  219.79
  -4   3   3 1981.78  220.10
   3   4   3 1566.63  219.28
   3   4   3 1809.07  219.78
  -3  -4   3 1690.27  219.97
   4  -3   3 1873.04  220.15
   4  -3   4  151.95   17.01
  -3  -4   4   97.80   16.35
  -4   3   4  141.10   15.93
   4  -3   4  151.99   17.17
   3   4   4   99.60   15.87
  -4   3   4  165.20   16.80
   3   4   4  101.18   14.86
   4  -3   5  625.52   80.25
  -4   3   5  621.26   79.85
   3   4   5  664.40   80.07
  -4   3   5  631.86   80.15
   4  -3   5  629.27   80.31
  -3  -4   5  704.55   80.49
   4  -3   6   70.38   11.69
  -4   3   6   66.10   11.11
  -4   3   6   74.09   11.64
  -3  -4   6   87.43   12.50
   3   4   6   96.79   11.68
   4  -3   6   73.70   12.05
  -4   3   7  934.56  117.24
   3   4   7  996.05  117.08
   4  -3   7  956.24  117.17
  -4   3   7  907.16  117.06
  -3  -4   7  975.56  117.46
  -4   3   7  910.48  116.77
  -4   3   8  761.34   98.24
   3   4   8  837.29   98.20
  -3  -4   8  831.64   98.64
  -4   3   8  737.35   97.82
  -4   3   8  776.26   98.06
   4  -3   8  810.81   98.21
   4  -3   8  792.33   98.22
  -4   3   9 1268.53  154.50
   3   4   9 1284.51  154.59
   4  -3   9 1228.94  154.57
   4  -3   9 1316.19  154.70
  -4   3   9 1271.20  154.38
   3   4   9 1143.26  154.25
  -3  -4   9 1251.47  153.82
   3   4  10 1370.75  157.53
   3   4  10 1204.27  157.16
   4  -3  10 1392.08  157.52
  -3  -4  10 1196.92  156.59
  -4   3  10 1248.31  157.27
  -4   3  10 1298.06  157.18
   4  -3  10 1277.67  157.42
   3   4  11 1296.71  143.99
  -3  -4  11 1114.27  143.02
   4  -3  11 1156.07  143.73
   3   4  11 1181.56  143.66
   4  -3  11 1146.25  143.82
  -4   3  11 1103.12  143.61
  -4   3  11 1163.94  143.55
   4  -3  12  537.45   67.20
   3   4  12  529.30   66.99
  -4   3  12  524.27   66.89
  -4   3  12  512.14   67.01
  -3  -4  12  519.30   66.36
   3   4  12  553.39   67.28
   4  -3  12  558.61   67.19
  -3  -4  13   42.80    8.02
  -4   3  13   23.70    7.08
  -3  -4  13   51.19    9.41
  -3  -4  13   39.12    8.46
  -4   3  13   49.62    9.01
  -3  -4  13   41.26    6.92
   3   4  13   47.87    9.59
  -4   3  13   40.94    8.55
   4  -3  13   34.11    8.68
   4  -3  13   39.49    8.60
   3   4  13   35.55    8.00
  -3  -4  14  368.20   39.24
  -4   3  14  362.21   38.68
  -3  -4  14  381.29   39.00
  -4   3  14  417.49   38.84
  -3  -4  14  389.55   39.64
   3   4  14  374.85   39.33
  -4   3  14  439.67   39.77
  -3  -4  14  395.32   38.68
  -4   3  14  424.57   39.74
   3   4  14  456.86   40.27
  -3  -4  14  232.57   36.94
   4  -3  14  427.83   39.90
   4  -3  14  436.90   39.95
  -3  -4  14  238.58   36.90
  -3  -4  15  502.15   63.38
  -4   3  15  662.47   63.56
  -4   3  15  494.05   62.62
  -4   3  15  547.78   63.15
   4  -3  15  674.28   63.53
  -3  -4  15  535.33   63.26
  -3  -4  15  555.24   63.86
  -4   3  15  605.02   63.21
  -3  -4  15  487.10   63.25
  -3  -4  15  390.21   61.58
  -4   3  15  646.97   64.05
   4  -3  15  715.44   64.47
   4  -3  15  659.76   64.41
  -3  -4  15  426.99   61.60
  -3  -4  15  554.54   63.02
   3   4  15  566.96   63.85
  -3  -4  16   12.23    6.28
   4  -3  16   22.71    7.06
  -4   3  16   23.42    6.80
  -4   3  16   20.36    6.81
  -4   3  16   19.16    5.95
  -3  -4  16   11.96    6.66
  -3  -4  16    3.21    7.71
  -3  -4  16   10.73    6.83
  -4   3  16   15.06    6.33
  -3  -4  16    4.93    3.44
  -3  -4  16    8.62    5.56
   4  -3  16   17.17    7.33
   4  -3  16   28.88    8.48
   3   4  16    4.66    6.46
  -3  -4  16    7.99    3.44
  -4   3  16   25.91    7.33
   4  -3  17  110.63   15.05
  -3  -4  17  113.11   15.25
  -4   3  17  111.41   15.42
  -4   3  17  100.40   14.75
  -4   3  17   90.16   14.67
  -3  -4  17   80.73   15.15
  -4   3  17  101.12   14.67
  -3  -4  17  131.15   16.54
  -3  -4  17  105.78   15.29
   4  -3  17  109.07   16.14
  -3  -4  17  118.15   14.97
   4  -3  17  115.14   16.49
  -4   3  17  104.64   15.74
  -3  -4  17   83.39   12.92
  -3  -4  17   85.11   12.91
   3   4  17  124.08   16.06
  -4   3  18  243.73   34.92
  -4   3  18  362.99   36.02
  -3  -4  18  238.30   35.51
  -4   3  18  309.85   35.59
   4  -3  18  337.75   35.86
  -3  -4  18  277.29   35.62
  -3  -4  18  266.04   35.70
  -4   3  18  324.03   35.53
  -3  -4  18  291.64   36.23
  -3  -4  18  288.30   35.50
  -3  -4  18  205.16   33.69
   4  -3  18  319.14   36.61
  -4   3  18  352.42   36.48
  -3  -4  18  238.58   33.77
   4  -3  18  344.70   36.85
   3   4  18  293.02   36.44
  -4   3  19  129.47   20.48
  -4   3  19  165.66   21.23
   4  -3  19  181.75   21.48
  -3  -4  19  133.92   20.90
  -4   3  19  155.60   20.98
  -3  -4  19  130.41   21.04
  -3  -4  19  146.63   21.30
  -3  -4  19  139.23   21.81
  -4   3  19  150.38   20.75
   4  -3  19  160.27   22.08
  -3  -4  19  128.73   20.63
   4  -3  19  172.27   22.44
  -4   3  19  162.69   21.76
   3   4  19  142.85   21.94
  -3  -4  20   53.05    9.32
   4  -3  20   25.90    8.68
  -4   3  20   45.20    9.53
  -4   3  20   33.67    8.72
  -3  -4  20   35.88    9.69
  -3  -4  20   64.42   10.04
  -3  -4  20   43.15   11.14
  -4   3  20   38.48    8.71
   4  -3  20   33.95    8.54
   4  -3  20   52.79   11.04
   3   4  20   51.04   10.52
  -4   3  20   33.89   10.24
  -3  -4  20   49.24    9.46
  -3  -4  21  380.74   48.22
  -3  -4  21  458.57   48.79
  -4   3  21  346.42   47.44
   4  -3  21  279.74   47.07
   4  -3  21  377.82   48.78
  -4   3  21  380.20   48.43
  -3  -4  21  413.82   48.37
   3   4  21  418.31   49.46
  -4   3  21  305.51   47.57
  -3  -4  21  384.53   48.12
   4  -3  21  423.61   48.17
  -3  -4  22   62.20   11.12
   4  -3  22   45.49   10.87
  -3  -4  22   55.50   11.18
  -4   3  22   44.87    9.80
  -3  -4  22   55.03   11.20
   4  -3  22   36.41    9.78
   4  -3  22   47.21   11.97
  -4   3  22   70.19   12.37
  -3  -4  22   50.80   10.41
  -4   3  22   51.57   10.58
   4  -3  23    7.79    7.51
  -3  -4  23    8.24    6.60
  -4   3  23   -2.63    8.46
  -3  -4  23   -3.30    7.05
  -3  -4  23   11.82    7.77
   4  -3  23    5.04    6.16
  -4   3  23   10.80    6.97
  -3  -4  23    1.61    7.04
  -3  -4  24   45.36   12.00
   4  -3  24   45.42   10.67
  -4   3  24   64.49   11.56
  -3  -4  24   67.07   12.17
  -3  -4  24   75.75   12.64
  -4   3  25   65.38   11.30
  -3  -4  25   42.15   11.12
  -3  -4  25   40.19   11.47
   4  -3  25   80.80   12.48
  -3  -4  25   66.07   11.96
  -3  -4  25   25.36   10.92
  -4   3  26  102.34   14.95
  -3  -4  26   85.57   15.41
  -3  -4  26   82.42   15.32
   4  -3  26   73.00   14.63
  -3  -4  26   86.76   15.69
  -3  -4  26   67.70   15.18
  -4   3  27   26.16   11.30
  -4   3  27   51.63   10.93
  -3  -4  27   44.90   11.57
   4  -3  27   39.13   10.59
  -3  -4  27   35.25   11.68
  -3  -4  27   37.16   11.18
  -3  -4  27   30.16   10.36
  -4   3  28   12.68   10.56
  -3  -4  28   23.11    9.56
  -4   3  28   27.52    9.70
  -3  -4  28   17.83    9.44
   4  -3  28   21.86    9.19
  -3  -4  28   15.15    9.46
  -3  -4  28    7.44    8.88
  -4   3  29    8.42   10.24
  -3  -4  29    0.98    8.43
  -4   3  29   11.15    8.23
  -3  -4  29    3.26    9.03
   4  -3  29   20.58    9.53
  -3  -4  29   13.30    8.61
  -3  -4  29   10.94    9.20
  -3  -4  30   77.71   16.58
  -4   3  30   66.31   15.52
  -3  -4  30   51.56   13.69
  -3  -4  30   43.02   13.36
  -3  -4  30   79.09   14.72
  -4   3  30   84.02   14.30
   4  -3  30  103.67   15.94
  -3  -4  30   78.42   15.58
  -4   3  31    3.92   11.23
  -3  -4  31   31.67   13.95
   4  -3  31   51.83   12.19
  -3  -4  31   38.29   11.14
  -3  -4  31   46.52   11.21
  -4   3  31   42.52   10.76
  -3  -4  31   41.45   11.53
  -3  -4  31   52.76   12.96
  -3  -4  32    1.07   12.22
  -4   3  32   14.87   11.47
   4  -3  32   17.49    8.91
  -3  -4  32   11.66    9.19
  -3  -4  32    9.12    8.71
  -3  -4  32   16.31   10.62
  -3  -4  33   42.23   11.41
   4  -3  33   64.65   13.40
  -3  -4  33   41.23   12.10
  -3  -4  33   50.25   14.62
  -4   3  33   51.68   13.91
  -3  -4  34    9.02    8.97
   4  -3  34    8.70    9.32
  -3  -4  34    3.18   11.33
  -4   3  34    9.87   10.81
  -3  -4  34    7.90    9.14
   4  -3  35   30.95   11.41
  -4   3  35   17.46   11.70
  -3  -4  35   36.45   13.84
  -3  -4  35   55.71   11.79
   4  -3  36   46.52   11.25
  -4   3  36   25.43   11.89
  -3  -4  36   43.25   10.35
   4  -3  37    7.90    8.81
  -3  -4  37    7.81    8.27
  -3  -4  37    4.85   10.88
  -4   3  37   -0.90   10.30
  -3  -4  38    8.03    8.35
  -3  -4  38   11.02    9.65
  -4   3  38   -8.57    9.81
  -3  -4  39   14.59    9.96
  -4   3  39    8.00    9.72
  -3  -4  39   -0.73    7.10
  -4   3  39    8.40   10.96
  -3  -4  39    6.42   10.02
  -3  -4  40   12.65    9.76
  -4   3  40    9.56    9.31
  -3  -4  40    2.56    6.55
  -3  -4  40    9.06    9.45
  -4   3  40   18.86   11.03
  -3  -4  41   13.78    8.34
  -3  -4  41   10.03    8.94
  -4   3  41   11.97    8.11
   3   4  41   -0.69    8.43
  -4   3  41    0.82    9.28
  -3  -4  42    8.43    7.98
   3   4  42    7.34    7.93
  -4   3  42    0.59    7.31
   4  -3  42    9.72    8.48
  -3  -4  42    1.28    7.68
  -4   3  42    8.93    8.83
   4  -3  43    1.69    7.38
  -3  -4  43    3.34    7.24
  -4   3  43   -1.52    6.97
   3   4  43   -3.15    7.06
  -3  -4  43   -6.18    6.59
  -3  -4  44   10.84    6.69
  -4   3  44   -3.78    6.01
   4  -3  44    0.48    6.64
   3   4  44    8.17    6.32
  -3  -4  44   -0.64    5.68
   4  -3  45   -4.24    5.54
  -3  -4  45    0.38    5.78
   3   4  45    1.38    8.22
  -2  -4 -45   -1.71    7.59
  -4   2 -44   15.04    5.87
  -2  -4 -44    4.84    9.02
  -4   2 -44   19.22    8.41
  -4   2 -44    3.44    7.85
  -4   2 -43   -1.34    6.29
  -2  -4 -43   16.07   10.13
  -4   2 -43    3.22    8.98
   4  -2 -42   -8.09    8.91
  -2  -4 -42    9.10    9.52
  -4   2 -42    2.13    6.79
  -4   2 -42    8.22    9.52
   4  -2 -41   -1.58    9.47
  -2  -4 -41   17.17   11.55
  -4   2 -41    6.09    7.86
  -4   2 -41   12.17   10.49
  -2  -4 -40   33.08    8.88
   4  -2 -40   30.35   12.00
  -2  -4 -40   53.99   14.93
   2   4 -40   12.45    9.83
  -4   2 -40   55.36   13.27
   4  -2 -39   -0.98   10.62
  -2  -4 -39   21.75    8.44
   2   4 -39    6.12    8.86
  -4   2 -39   13.08   11.73
  -4   2 -39    2.56    6.74
  -2  -4 -38   23.23    9.78
   4  -2 -38   46.71   13.34
  -4   2 -38   36.52   14.23
   2   4 -38   19.13   10.95
  -2  -4 -38   15.29   13.02
  -4   2 -38   19.55    8.32
  -2  -4 -37    9.55    8.85
   4  -2 -37    7.89   11.84
  -2  -4 -37    5.33   11.63
   2   4 -37    3.07   10.51
  -4   2 -37   18.42   12.45
  -4   2 -37   -3.13    7.56
   4  -2 -36   29.45   14.22
  -2  -4 -36   43.42   10.77
  -2  -4 -36   38.61   15.54
  -4   2 -36   24.41   13.79
   2   4 -36   18.26   11.64
  -4   2 -36   32.85   13.11
  -4   2 -36   27.36    9.63
   4  -2 -35   31.61   14.19
  -2  -4 -35   28.20   10.64
  -4   2 -35   33.21   13.83
  -2  -4 -35    2.82   12.90
   2   4 -35   17.77   12.16
  -4   2 -35   25.92   13.15
   4  -2 -34   19.85   13.45
  -2  -4 -34   -2.48   10.41
  -2  -4 -34    1.43   12.93
  -4   2 -34    9.78   12.68
   2   4 -34   14.72   11.99
  -4   2 -34   -7.88   11.45
  -2  -4 -33   21.79   11.13
   4  -2 -33   30.06   14.48
  -2  -4 -33   29.98   14.40
  -4   2 -33   39.12   13.55
   2   4 -33   19.40   12.20
  -4   2 -33   25.05   12.89
  -2  -4 -32   29.43   11.43
   4  -2 -32   61.37   16.47
   2   4 -32   37.56   12.23
  -4   2 -32   34.62   13.39
  -2  -4 -32   21.27   15.08
   4  -2 -32   17.13   13.05
  -4   2 -32   45.88   14.13
   4  -2 -31   49.69   15.54
  -2  -4 -31   42.61   12.71
   2   4 -31   55.07   14.56
   4  -2 -31   63.17   15.06
  -4   2 -31   53.14   15.71
  -2  -4 -31   55.85   16.56
  -4   2 -31   50.40   14.40
  -2  -4 -30   23.87   10.94
   4  -2 -30   57.48   14.50
  -2  -4 -30   15.13    8.65
  -4   2 -30   40.46   13.72
  -4   2 -30   58.54   14.39
   2   4 -30   17.61   11.86
   4  -2 -30   25.12   12.40
  -2  -4 -29   33.63   10.19
  -4   2 -29   40.55   13.80
  -4   2 -29   43.90   13.94
   4  -2 -29   44.46   13.68
   2   4 -29   51.37   13.48
  -2  -4 -28   11.45    7.68
   2   4 -28    3.73    9.36
  -4   2 -28   20.19   11.45
   4  -2 -28    2.27   11.43
   2   4 -28   19.65   10.33
  -4   2 -28    9.97   11.49
  -2  -4 -27   32.50    9.54
   2   4 -27   35.01   11.07
  -4   2 -27   41.13   13.21
  -4   2 -27   46.71   13.74
   2   4 -27   27.83   11.60
   4  -2 -27   24.20   12.84
   2   4 -26  235.63   35.37
  -4   2 -26  239.61   36.41
   4  -2 -26  250.94   36.53
   2   4 -26  276.71   36.10
  -4   2 -26  249.90   37.15
  -2  -4 -26  281.90   34.43
  -4   2 -25   78.74   16.63
   4  -2 -25   63.99   16.12
   2   4 -25   70.67   14.98
   2   4 -25   75.42   14.61
  -4   2 -25   78.30   15.66
  -2  -4 -25   87.78   13.26
   4  -2 -24   77.65   16.47
   2   4 -24   92.89   16.11
  -4   2 -24   85.41   15.79
   2   4 -24   63.81   14.88
  -2  -4 -24   94.43   13.91
   4  -2 -23  122.14   21.54
   2   4 -23  140.00   21.24
  -4   2 -23  122.46   21.38
   2   4 -23  114.21   20.55
  -2  -4 -23  154.82   19.37
   4  -2 -22  278.28   34.63
   4  -2 -22  282.00   34.49
   2   4 -22  228.15   33.08
   4  -2 -22  263.94   34.20
  -4   2 -22  289.75   34.39
   2   4 -22  180.53   32.40
   4  -2 -22  243.15   34.17
  -2  -4 -22  236.67   31.93
   4  -2 -21   97.12   16.62
  -4   2 -21   99.55   17.19
   2   4 -21  107.84   16.91
   2   4 -21   90.45   17.72
  -4   2 -21  116.61   15.98
   4  -2 -21  102.56   17.17
  -2  -4 -21  112.92   17.46
   4  -2 -21   90.97   17.39
   2   4 -21   92.57   16.43
  -2  -4 -21   99.94   15.06
   4  -2 -21   85.49   17.18
   2   4 -21   84.13   15.86
  -2  -4 -21   76.69   17.19
  -4   2 -21  122.97   17.42
  -2  -4 -20    5.16    7.41
   2   4 -20    1.01    9.12
   4  -2 -20    9.42    8.78
  -4   2 -20   15.08    7.24
   4  -2 -20   15.55    8.50
  -2  -4 -20    6.05    5.05
  -4   2 -20   20.08    8.88
   2   4 -20    8.20    8.51
   4  -2 -20   12.64    8.94
   2   4 -20   -4.08    7.91
  -4   2 -20   17.47    8.58
   2   4 -20   -3.66    7.62
  -2  -4 -20    2.50    8.53
   4  -2 -20    7.20    8.74
  -2  -4 -20    0.43    6.38
   4  -2 -19  211.85   29.60
   2   4 -19  177.64   28.42
  -2  -4 -19  192.98   29.61
   4  -2 -19  239.80   29.85
  -2  -4 -19  197.56   29.11
  -2  -4 -19  203.79   27.44
   2   4 -19  215.99   29.33
   4  -2 -19  245.53   29.40
  -4   2 -19  248.97   29.52
   2   4 -19  219.16   29.97
  -2  -4 -19  184.19   29.34
  -4   2 -19  245.99   29.53
   2   4 -19  160.68   28.09
   4  -2 -19  237.66   29.79
  -4   2 -19  253.32   28.83
  -2  -4 -19  184.86   27.65
   2   4 -18  105.40   18.96
   4  -2 -18  122.39   20.03
  -2  -4 -18  140.18   20.68
  -4   2 -18  128.84   19.90
  -2  -4 -18  120.58   17.86
   2   4 -18  136.22   19.86
  -4   2 -18  165.01   20.27
   2   4 -18  143.85   20.44
   4  -2 -18  156.88   20.05
  -2  -4 -18  114.80   19.52
   4  -2 -18  184.30   20.92
  -4   2 -18  180.98   19.66
  -2  -4 -18  108.05   18.18
   4  -2 -18  164.36   20.86
  -2  -4 -18  103.00   19.77
  -4   2 -18  145.86   20.09
   2   4 -18   99.67   18.66
   2   4 -17   22.23    8.76
   4  -2 -17   41.71   10.36
  -2  -4 -17   20.75   10.12
  -4   2 -17   48.36   10.33
   4  -2 -17   38.49    9.12
  -2  -4 -17   29.92    6.67
  -4   2 -17   36.87    8.17
   4  -2 -17   32.11    9.37
  -4   2 -17   47.25    9.71
   2   4 -17   22.03    9.29
  -2  -4 -17   27.31    9.00
  -4   2 -17   34.43    8.86
  -4   2 -17   47.42   10.30
  -2  -4 -17   32.77    9.74
   4  -2 -17   33.47   10.40
  -2  -4 -17   18.03    7.43
  -4   2 -16  255.12   35.40
   4  -2 -16  248.30   35.60
  -2  -4 -16  273.20   36.03
   4  -2 -16  259.33   35.71
   2   4 -16  302.17   36.53
  -4   2 -16  273.66   35.57
  -2  -4 -16  285.66   34.33
   4  -2 -16  271.18   35.56
  -2  -4 -16  278.05   35.84
  -2  -4 -16  224.66   35.67
  -4   2 -16  236.69   35.33
  -2  -4 -16  284.37   34.55
  -4   2 -16  281.93   35.18
   4  -2 -16  257.22   35.97
  -2  -4 -15   23.89    9.28
  -4   2 -15   30.25    9.77
  -2  -4 -15   36.51    8.65
   4  -2 -15   39.68    7.85
  -4   2 -15   36.26    8.49
  -4   2 -15   30.21    8.47
  -2  -4 -15   37.33    6.65
   2   4 -15   38.26    9.37
   4  -2 -15   25.70    8.62
  -2  -4 -15   27.60    9.14
  -4   2 -15   33.60    9.16
   4  -2 -15   43.34   10.36
  -4   2 -14  233.62   31.36
   4  -2 -14  233.41   31.22
  -2  -4 -14  276.71   31.76
  -2  -4 -14  265.93   30.28
   4  -2 -14  234.69   31.11
   2   4 -14  274.83   32.54
  -4   2 -14  200.11   31.26
  -2  -4 -14  217.69   31.14
  -4   2 -14  235.77   31.43
  -2  -4 -14  249.79   31.79
  -4   2 -14  217.10   31.34
  -2  -4 -14  228.97   31.76
  -4   2 -14  219.61   30.91
   4  -2 -14  217.71   31.79
  -2  -4 -13  555.52   74.15
  -2  -4 -13  677.09   73.52
   4  -2 -13  566.81   74.16
   2   4 -13  590.23   75.00
   4  -2 -13  564.97   74.22
  -2  -4 -13  646.48   74.62
  -4   2 -13  559.93   73.96
   4  -2 -13  570.85   74.65
  -4   2 -13  538.05   74.42
  -2  -4 -12  124.27   14.19
  -4   2 -12   90.93   14.85
   4  -2 -12   90.38   15.13
   4  -2 -12  102.32   15.15
  -2  -4 -12  114.54   15.59
   4  -2 -12   92.18   15.91
  -2  -4 -11   30.30    6.86
  -2  -4 -11   40.25    8.53
  -2  -4 -11   36.05    6.73
  -4   2 -11   76.62    8.78
   4  -2 -11   60.93    8.69
   4  -2 -11   65.22    8.63
   4  -2 -11   53.12   10.18
  -2  -4 -10  295.92   39.59
   4  -2 -10  352.36   40.58
  -2  -4 -10  296.90   40.53
  -4   2 -10  341.51   40.55
   4  -2 -10  332.17   41.07
  -4   2  -9 1788.63  234.95
  -2  -4  -9 1948.74  234.38
  -2  -4  -9 2055.22  235.26
   4  -2  -9 1825.33  234.93
   4  -2  -8  797.62  117.05
  -4   2  -8  872.34  117.23
  -2  -4  -8 1026.27  117.51
  -2  -4  -8 1044.26  116.68
  -4   2  -7  868.64   78.04
   2   4  -7  506.50   77.76
  -2  -4  -7  515.49   77.47
   4  -2  -7  856.05   77.58
   4  -2  -7  853.31   77.82
  -2  -4  -7  483.19   76.82
  -2  -4  -6 1488.05  167.05
   4  -2  -6 1173.47  166.57
   2   4  -6 1476.40  167.38
  -4   2  -6 1299.80  166.90
   4  -2  -6 1271.28  166.67
  -2  -4  -6 1448.80  166.32
  -4   2  -5  395.57   35.80
   4  -2  -5  374.56   35.33
   2   4  -5  228.03   35.36
   4  -2  -5  368.90   35.36
  -2  -4  -5  200.41   35.15
   4  -2  -5  364.04   35.55
   2   4  -5  215.33   35.34
  -2  -4  -5  222.76   34.53
   2   4  -4   39.31    6.61
   4  -2  -4   89.17    8.40
   2   4  -4   47.74    7.92
  -4   2  -4  108.62    9.73
   4  -2  -4   82.05    8.92
  -2  -4  -4   34.87    8.35
   2   4  -4   29.82    8.62
   2   4  -4   41.31    9.02
   2   4  -3 6801.02  877.81
  -4   2  -3 8140.29  878.16
  -4   2  -3 7729.68  877.89
   2   4  -3 6621.63  877.37
   2   4  -3 7054.51  878.12
   4  -2  -3 7376.21  878.02
  -2  -4  -3 7198.61  877.96
   4  -2  -3 7584.14  877.75
   2   4  -3 7068.72  878.05
  -2  -4  -2 1453.07  180.54
   2   4  -2 1355.22  180.47
   4  -2  -2 1591.03  180.36
  -2  -4  -2 1384.20  180.26
   2   4  -2 1307.18  180.04
   4  -2  -2 1581.71  180.73
  -4   2  -2 1669.76  180.49
   2   4  -2 1524.63  180.70
  -4   2  -2 1595.71  180.77
   2   4  -1  491.91   67.03
   4  -2  -1  492.83   67.12
  -2  -4  -1  522.84   67.00
  -4   2  -1  603.35   66.79
   4  -2  -1  559.76   67.26
   4  -2  -1  548.55   66.73
  -2  -4  -1  528.53   66.80
  -2  -4   0  446.28   58.62
  -4   2   0  511.98   58.98
   4  -2   0  486.20   59.00
   2   4   0  465.62   58.75
  -4   2   0  543.04   58.47
  -2  -4   0  431.07   58.68
   2   4   0  415.79   58.54
  -2  -4   1  491.42   61.90
   4  -2   1  524.96   62.12
  -4   2   1  556.46   61.58
  -2  -4   1  477.45   61.91
   2   4   1  528.43   61.92
  -4   2   1  529.36   62.14
   2   4   1  466.30   61.16
   2   4   1  475.33   61.66
   4  -2   2 1653.54  183.70
   2   4   2 1397.74  183.14
   2   4   2 1552.54  183.50
  -4   2   2 1643.45  183.18
  -4   2   2 1750.15  183.68
  -2  -4   2 1394.76  183.54
   2   4   2 1334.11  182.91
  -2  -4   3 7213.25  882.82
   4  -2   3 7897.81  882.81
   2   4   3 7336.58  882.67
   2   4   3 6819.55  882.27
  -4   2   3 8011.77  882.78
  -4   2   3 7362.21  882.35
   2   4   3 6620.52  882.24
   2   4   4   39.24    8.22
  -4   2   4   87.19    9.02
  -2  -4   4   29.68    8.29
   2   4   4   27.56    6.81
   2   4   4   35.78    6.84
  -4   2   4   70.22    7.53
   4  -2   4  100.66    9.23
  -4   2   5  389.86   34.82
  -4   2   5  395.12   34.17
  -2  -4   5  250.98   34.55
   2   4   5  220.70   33.75
   2   4   5  212.61   34.20
   4  -2   5  367.44   34.95
  -2  -4   5  220.20   33.27
   4  -2   5  429.63   34.90
  -2  -4   6 1475.33  169.61
  -4   2   6 1189.52  168.96
  -2  -4   6 1431.06  168.46
   4  -2   6 1295.48  169.21
   2   4   6 1428.70  168.92
   2   4   6 1601.53  169.33
  -4   2   6 1281.63  168.81
   4  -2   6 1288.60  169.04
  -4   2   7  902.02   80.46
   4  -2   7  893.97   80.77
  -2  -4   7  536.50   80.29
   2   4   7  555.92   80.09
  -4   2   7  865.27   80.17
  -2  -4   7  559.75   79.38
   2   4   7  513.07   79.76
  -2  -4   8 1069.17  111.27
   2   4   8 1000.22  111.77
   4  -2   8  782.67  111.64
  -4   2   8  778.13  111.53
   2   4   8 1142.50  112.16
  -4   2   8  768.74  111.40
   4  -2   8  809.52  111.80
   2   4   9 2187.36  229.42
  -2  -4   9 1820.29  227.94
   4  -2   9 1832.30  229.19
   4  -2   9 1770.75  229.01
   2   4   9 2036.84  229.14
  -4   2   9 1727.13  228.86
  -4   2   9 1682.64  228.78
  -2  -4   9 2068.76  228.61
   2   4  10  328.75   42.12
   4  -2  10  384.13   42.15
  -4   2  10  389.39   42.05
  -2  -4  10  295.12   40.66
  -4   2  10  356.70   41.89
   2   4  10  317.96   41.77
  -2  -4  10  335.60   41.39
   4  -2  10  384.16   42.43
  -4   2  11   55.08    7.82
   2   4  11   30.15    7.22
  -2  -4  11   35.51    6.42
  -4   2  11   59.35    7.99
   4  -2  11   58.57    7.87
  -2  -4  11   26.91    5.35
   4  -2  11   46.90    8.65
   2   4  11   38.89    8.06
   2   4  12  112.29   15.54
   4  -2  12   98.04   15.49
  -2  -4  12  102.90   13.41
  -4   2  12  106.89   14.96
   2   4  12  102.02   14.95
  -2  -4  12  124.48   14.51
   4  -2  12   91.82   14.86
  -4   2  12   91.65   14.76
  -2  -4  13  548.59   74.56
  -2  -4  13  703.81   74.52
  -2  -4  13  580.79   73.50
   2   4  13  625.22   74.96
   2   4  13  665.18   75.28
   4  -2  13  568.54   74.70
   4  -2  13  590.34   74.91
  -4   2  13  529.35   74.43
  -4   2  14  155.35   28.69
  -2  -4  14  244.16   29.36
  -4   2  14  186.53   28.86
  -2  -4  14  259.47   30.19
  -2  -4  14  218.80   29.40
  -4   2  14  204.12   28.96
   2   4  14  233.26   29.88
   4  -2  14  225.67   30.00
  -2  -4  14  264.43   29.26
   2   4  14  291.53   30.61
   4  -2  14  250.70   29.67
  -2  -4  14  232.76   28.16
  -4   2  14  218.07   29.35
  -2  -4  15   39.42    7.80
  -4   2  15   28.37    7.49
  -4   2  15   37.25    7.70
  -4   2  15   24.80    6.75
  -2  -4  15   24.67    8.49
  -2  -4  15   24.07    7.85
  -4   2  15   31.96    6.99
  -2  -4  15   33.19    7.58
   4  -2  15   35.97    7.98
  -4   2  15   41.74    8.09
  -2  -4  15   40.80    7.35
  -2  -4  15   23.79    5.45
   2   4  15   27.17    8.52
   2   4  15   23.57    7.58
   4  -2  15   34.74    8.99
  -2  -4  16  272.87   34.57
  -4   2  16  259.28   34.03
  -4   2  16  209.63   33.65
  -2  -4  16  248.46   34.16
  -4   2  16  221.19   33.78
   4  -2  16  277.32   34.07
  -4   2  16  277.88   34.01
  -2  -4  16  257.17   34.40
  -2  -4  16  261.95   35.00
  -2  -4  16  289.31   34.25
   4  -2  16  300.06   34.88
   4  -2  16  297.32   35.10
   2   4  16  286.39   35.08
  -4   2  16  280.52   34.52
  -2  -4  16  252.48   33.00
  -2  -4  17   21.99    7.64
   4  -2  17   36.89    7.60
  -4   2  17   42.69    8.37
  -4   2  17   43.74    8.50
  -4   2  17   31.38    7.49
  -2  -4  17   29.04    8.27
  -2  -4  17   27.32    8.19
  -4   2  17   36.62    7.60
  -2  -4  17   34.19    8.73
   4  -2  17   28.03    9.12
   2   4  17   20.51    8.78
  -4   2  17   33.47    7.97
  -2  -4  17   19.08    5.72
   4  -2  17   44.37    8.60
  -2  -4  17   18.08    7.05
  -2  -4  18  122.21   18.95
  -4   2  18  155.89   19.14
  -4   2  18  119.32   18.86
   4  -2  18  152.93   19.04
  -4   2  18  145.01   19.04
  -2  -4  18  121.06   19.25
  -4   2  18  142.45   18.86
  -2  -4  18  133.18   19.27
  -2  -4  18  125.06   19.95
   2   4  18  117.09   19.69
   4  -2  18  170.06   20.17
  -2  -4  18  103.42   17.50
   4  -2  18  135.66   20.03
  -4   2  18  154.20   19.54
  -2  -4  18  152.21   19.16
  -4   2  19  271.95   29.86
  -4   2  19  211.63   29.41
  -2  -4  19  170.11   29.41
  -4   2  19  238.20   29.64
   4  -2  19  276.17   29.97
  -2  -4  19  220.87   29.75
  -4   2  19  243.49   29.53
  -2  -4  19  220.79   30.44
  -2  -4  19  194.70   29.64
  -2  -4  19  235.50   29.84
  -2  -4  19  171.11   28.16
  -4   2  19  250.69   30.12
   4  -2  19  279.81   31.27
   2   4  19  220.80   30.49
  -2  -4  20    7.52    6.74
   4  -2  20   32.15    7.57
  -4   2  20   18.20    7.74
  -4   2  20   26.66    7.53
  -4   2  20   22.27    6.81
  -2  -4  20   -6.90    6.83
  -4   2  20   21.30    7.07
  -2  -4  20    4.09    8.02
  -2  -4  20    6.80    6.52
  -4   2  20   19.00    7.37
  -2  -4  20    1.35    6.22
   4  -2  20    4.00    8.43
   2   4  20    0.88    6.96
  -2  -4  21  108.40   17.28
  -4   2  21  103.51   16.71
  -4   2  21  122.45   16.93
   4  -2  21  140.27   17.32
  -4   2  21  110.94   16.92
  -2  -4  21  115.02   17.15
  -4   2  21  130.34   16.96
  -2  -4  21   74.81   16.44
  -2  -4  21  101.45   17.05
  -4   2  21  107.53   17.07
   2   4  21  111.90   18.21
   4  -2  21  103.05   18.34
  -4   2  22  266.32   32.48
  -2  -4  22  175.16   31.85
  -4   2  22  214.60   31.93
  -2  -4  22  213.99   32.39
  -4   2  22  250.11   32.63
   4  -2  22  273.34   32.73
  -2  -4  22  211.82   32.44
  -4   2  22  295.01   32.52
  -2  -4  22  243.78   32.74
   4  -2  22  290.22   34.22
  -4   2  22  253.85   32.91
   4  -2  23  156.40   20.41
  -4   2  23  107.64   19.54
  -4   2  23  143.72   19.86
  -4   2  23  132.40   19.95
  -2  -4  23  151.84   20.55
  -4   2  23  140.52   19.60
  -2  -4  23  128.05   19.89
  -2  -4  23  113.41   20.01
  -4   2  24   65.83   14.59
  -4   2  24   89.34   14.31
  -2  -4  24   79.24   14.53
  -2  -4  24  115.13   15.56
   4  -2  24   94.95   15.05
  -4   2  24   81.32   14.78
  -4   2  25   57.53   13.40
  -4   2  25   76.43   13.07
  -2  -4  25   79.18   13.46
  -2  -4  25   96.86   14.46
   4  -2  25   67.52   13.44
  -4   2  25   91.80   14.26
  -2  -4  25   50.49   13.04
  -4   2  26  224.20   31.43
  -2  -4  26  261.19   32.41
   4  -2  26  257.11   32.38
  -4   2  26  246.66   32.23
  -2  -4  26  236.92   31.64
  -2  -4  26  178.27   31.01
  -4   2  27   39.70   10.51
  -2  -4  27   19.07    9.20
  -4   2  27   44.87   10.36
  -2  -4  27   25.52   10.50
   4  -2  27   47.55   11.40
  -2  -4  27   24.50    9.77
  -4   2  28    4.59    9.99
  -2  -4  28    5.38    7.39
  -2  -4  28   -2.04    8.75
  -4   2  28   15.23    8.16
  -2  -4  28   15.94    9.36
   4  -2  28   22.40    9.16
  -2  -4  29   29.02   10.61
  -2  -4  29   43.15   10.11
   4  -2  29   42.47   10.68
  -2  -4  29   35.48   11.03
  -4   2  29   40.13   10.20
  -4   2  29   26.62   11.87
  -2  -4  30   19.52    9.50
   4  -2  30   19.82    8.87
  -2  -4  30   41.93   10.74
  -4   2  30   31.23    9.40
  -4   2  30    4.89   10.98
  -2  -4  31   27.55   10.83
   4  -2  31   56.60   11.90
  -4   2  31   54.39   11.16
  -2  -4  31   45.28   11.39
  -4   2  31   22.99   12.65
  -2  -4  32   18.41    9.55
   4  -2  32   41.21   11.11
  -4   2  32   31.00   10.24
  -2  -4  32   21.69    9.76
  -4   2  32   18.24   12.05
  -2  -4  33   11.36    8.86
  -4   2  33   40.82   10.53
  -2  -4  33   27.40    9.76
  -2  -4  33    2.15   12.69
  -4   2  33    5.09   11.79
   4  -2  33   24.00   10.68
  -2  -4  34   10.57    8.46
  -4   2  34   -4.45    7.76
  -4   2  34   -3.04   11.13
  -2  -4  34   -2.13   11.48
   4  -2  34    6.52    9.16
  -2  -4  35   26.10    9.92
  -2  -4  35   13.65   12.27
  -4   2  35   31.98   12.39
   4  -2  35   41.71   11.24
  -2  -4  36   41.89    9.88
  -2  -4  36   14.30   12.69
  -4   2  36   21.43   12.13
   4  -2  36   16.63    9.82
  -2  -4  37    9.82   11.20
  -4   2  37   21.58   10.90
  -2  -4  37    0.84    7.59
  -2  -4  38   18.64   10.54
  -4   2  38    0.89    9.79
  -2  -4  38   34.02    9.39
  -2  -4  39   13.97   10.13
  -4   2  39   25.09   10.49
  -2  -4  39   -4.87    7.28
   2   4  40    0.78    9.62
  -4   2  40   34.79   10.83
  -2  -4  40   22.56   10.72
  -4   2  40   36.69   11.66
  -4   2  41    9.88    9.09
  -2  -4  41    5.95    8.74
   2   4  41    2.10    8.38
  -4   2  41    0.70    8.65
  -2  -4  41    2.20    8.72
  -4   2  41    6.37    9.02
   4  -2  42   -9.48    8.68
  -2  -4  42    7.19    8.00
  -4   2  42    9.41    8.06
   2   4  42    8.07    8.32
  -2  -4  42   12.94    8.11
  -4   2  42   10.13    8.73
   2   4  43   -3.21    7.24
  -2  -4  43   -0.57    7.83
  -4   2  43   -2.74    6.87
   4  -2  43    6.53    7.59
  -4   2  43    7.80    8.43
  -2  -4  43    0.87    6.62
   4  -2  44    2.03    6.74
  -4   2  44   -0.46    6.53
   2   4  44   -4.42    6.28
  -2  -4  44    4.38    6.63
  -4   2  44   22.43    7.41
  -2  -4  44   -6.20    6.04
   2   4  45    0.41    6.28
  -4   2  45   -1.58    6.19
   4  -2  45   -2.08    5.91
  -2  -4  45    7.96    6.05
  -4   2  45    2.99    5.83
   2   4  45    4.11    8.17
  -4   1 -45    7.71    7.00
  -1  -4 -45   10.22    7.80
  -4   1 -44   20.62    8.82
  -1  -4 -44    9.66    9.33
  -4   1 -44   21.29    8.93
  -4   1 -44    9.18    5.67
  -4   1 -43    9.09    8.67
  -4   1 -43    1.80    6.21
  -1  -4 -43   12.04   10.39
  -4   1 -42    7.47   10.03
  -1  -4 -42   17.29   10.46
  -4   1 -42   10.16    7.04
  -4   1 -41   22.75   11.51
   1   4 -41    6.16    8.44
  -4   1 -41   11.63    7.83
  -1  -4 -41   25.24   12.14
   4  -1 -41   11.93    8.98
   1   4 -40   18.35    9.99
  -4   1 -40    9.00   11.12
  -1  -4 -40   18.72   13.22
   4  -1 -40   14.48   10.46
  -4   1 -39   26.54   12.27
   1   4 -39    3.86   10.34
  -1  -4 -39    5.92   13.28
  -1  -4 -39    6.79    7.48
   4  -1 -39   -0.94   10.50
   1   4 -38   -1.04   10.58
  -4   1 -38   21.67   12.94
  -4   1 -38    6.73    7.71
  -1  -4 -38    9.46    7.96
   4  -1 -38   23.49   12.03
  -4   1 -37   30.57   14.18
  -1  -4 -37   14.60   13.24
   1   4 -37   17.63   11.41
  -4   1 -37   10.43    8.35
   4  -1 -37   24.98   12.85
  -1  -4 -37   23.29    9.46
  -1  -4 -36   75.47   17.95
   1   4 -36   71.17   16.51
  -4   1 -36   53.41   17.71
  -4   1 -36   79.50   17.14
  -4   1 -36   76.65   13.16
   4  -1 -36   72.79   17.26
  -1  -4 -36   64.79   14.16
  -1  -4 -35    9.82   12.26
   1   4 -35   10.62   11.69
  -4   1 -35   26.51   14.30
  -4   1 -35   16.47    8.82
  -4   1 -35   10.50   11.29
  -1  -4 -35   -8.36    9.12
   4  -1 -35    8.22   13.59
   1   4 -34   10.78   12.16
  -4   1 -34    1.41   12.93
   4  -1 -34    9.40   11.01
  -1  -4 -34   -5.67   12.48
  -4   1 -34   -5.67    9.05
  -4   1 -34   14.60   12.33
  -1  -4 -34    3.13    9.30
   4  -1 -34    5.99   12.34
  -4   1 -33    4.21   12.86
   4  -1 -33   24.91   12.45
   1   4 -33   15.63   11.87
  -1  -4 -33   14.20   13.26
  -4   1 -33   -5.32   12.66
   4  -1 -33   30.20   14.44
  -1  -4 -33   22.24    9.96
   4  -1 -32   67.57   15.53
  -4   1 -32   41.64   15.63
  -1  -4 -32   49.35   16.66
   1   4 -32   53.76   14.80
  -4   1 -32   64.68   16.04
  -1  -4 -32   44.69   12.42
   4  -1 -32   76.03   16.34
  -1  -4 -31   33.32   14.13
   4  -1 -31   21.13   12.04
   1   4 -31   31.77   12.82
  -4   1 -31   29.98   13.06
  -4   1 -31   22.08   13.07
  -1  -4 -31   30.98   10.49
  -4   1 -30   -5.31   12.39
  -1  -4 -30    8.14   11.76
   4  -1 -30    1.15   10.37
   1   4 -30   -3.45   11.07
   1   4 -30   -1.04    9.45
  -4   1 -30   -6.35   11.00
  -1  -4 -30   -4.70    8.99
   1   4 -29   21.22   11.72
  -4   1 -29   18.02   12.45
   4  -1 -29    9.01   11.38
  -1  -4 -29   13.19   12.97
  -4   1 -29   27.11   11.30
   1   4 -29    5.05   10.84
  -1  -4 -29    8.44   10.24
   1   4 -28    8.79    9.53
  -4   1 -28    8.32   11.14
  -1  -4 -28    2.55   12.42
   4  -1 -28    3.28   10.39
  -4   1 -28    9.93   12.78
   1   4 -28   19.40   10.90
   1   4 -27   93.87   18.75
  -4   1 -27   78.82   19.28
  -1  -4 -27  138.64   21.61
   1   4 -27  135.57   19.78
   4  -1 -27  106.52   19.33
  -4   1 -26    1.09   10.60
   1   4 -26    7.19    9.18
  -1  -4 -26   14.10   12.04
   1   4 -26   17.81   10.58
   4  -1 -26   17.23   10.87
  -1  -4 -25   49.27   10.28
  -4   1 -25   56.26   14.16
   1   4 -25   47.96   12.35
  -1  -4 -25   60.61   15.13
   1   4 -25   64.08   13.37
   4  -1 -25   46.53   13.61
  -1  -4 -24  114.40   17.88
  -4   1 -24  112.87   20.48
   1   4 -24  112.13   19.65
   4  -1 -24  131.31   20.75
   1   4 -24  155.68   20.72
   1   4 -23  982.66  121.20
   4  -1 -23 1058.02  121.54
  -4   1 -23  953.45  121.45
   1   4 -23  904.86  120.66
  -1  -4 -23  946.63  119.67
   4  -1 -22  399.19   46.79
   1   4 -22  297.65   45.85
   1   4 -22  314.86   45.59
  -4   1 -22  423.18   47.20
   4  -1 -22  392.57   47.46
  -1  -4 -22  300.31   44.51
   4  -1 -22  375.21   47.03
   4  -1 -22  437.74   48.03
   1   4 -22  329.36   46.99
   1   4 -21    7.97    8.59
   4  -1 -21   16.12    8.82
   1   4 -21    2.06    8.30
  -1  -4 -21    9.15    8.53
   4  -1 -21   18.06    9.25
  -4   1 -21   11.45    9.12
  -4   1 -21   15.30    6.81
  -1  -4 -21   10.07    6.24
  -1  -4 -21    2.87    6.20
   4  -1 -21   18.13    9.67
   1   4 -21    7.48    8.00
  -4   1 -21   17.58    9.47
   4  -1 -21   22.86    9.58
   1   4 -21   15.08    8.84
   4  -1 -20   42.45   11.08
  -1  -4 -20   47.14   10.97
   1   4 -20   17.58   10.01
   1   4 -20   30.62   10.47
  -1  -4 -20   38.93    8.52
  -4   1 -20   54.55   10.97
   4  -1 -20   53.79   11.21
  -4   1 -20   54.82    9.02
  -1  -4 -20   31.34    8.69
   4  -1 -20   49.62   11.29
  -4   1 -20   41.01   10.80
   1   4 -20   33.15   10.15
   4  -1 -20   37.18   11.00
   1   4 -20   48.24   11.26
  -4   1 -19  145.24   21.60
  -1  -4 -19  118.68   20.76
   1   4 -19  173.35   22.38
   4  -1 -19  140.72   20.99
   1   4 -19  144.17   20.99
  -1  -4 -19  144.36   19.77
   4  -1 -19  178.00   22.03
   4  -1 -19  161.74   21.30
   1   4 -19  142.55   20.88
   1   4 -19  141.21   20.44
  -4   1 -19  146.82   21.22
  -1  -4 -19   95.07   19.09
   4  -1 -19  174.98   22.17
  -4   1 -19  142.29   20.08
   1   4 -18  251.06   34.41
   4  -1 -18  220.40   34.46
  -1  -4 -18  279.44   33.74
   1   4 -18  324.62   35.87
   1   4 -18  293.43   35.04
  -1  -4 -18  297.11   35.15
  -4   1 -18  260.39   34.75
   4  -1 -18  275.27   34.74
   4  -1 -18  241.73   34.94
  -4   1 -18  226.14   34.05
  -1  -4 -18  223.42   34.55
  -4   1 -18  238.79   34.57
   1   4 -18  254.39   34.07
   4  -1 -18  283.02   35.41
  -1  -4 -18  254.67   33.39
  -4   1 -18  243.79   33.70
  -4   1 -17   77.08   14.42
   4  -1 -17   74.01   14.28
   1   4 -17   97.67   14.28
  -4   1 -17   81.44   14.51
  -4   1 -17   87.17   13.01
   4  -1 -17   77.24   14.12
  -4   1 -17   75.30   13.80
  -1  -4 -17   95.42   13.00
   4  -1 -17   71.30   13.74
   1   4 -17  118.01   15.62
  -1  -4 -17  106.20   14.85
  -4   1 -17   63.38   13.65
  -1  -4 -17   69.67   14.42
   4  -1 -17   82.96   15.04
  -4   1 -16  654.28   89.01
   1   4 -16  682.19   88.71
  -4   1 -16  718.31   88.88
  -1  -4 -16  758.58   88.37
  -4   1 -16  763.11   89.20
   1   4 -16  800.56   89.90
  -1  -4 -16  758.72   89.27
   4  -1 -16  666.73   88.85
   4  -1 -16  736.10   89.49
  -4   1 -16  632.21   88.44
  -1  -4 -16  707.39   89.22
  -4   1 -16  680.55   88.35
   4  -1 -16  694.00   89.36
  -4   1 -15  271.48   36.29
  -4   1 -15  306.65   36.60
   1   4 -15  252.31   36.60
  -1  -4 -15  263.16   36.17
  -1  -4 -15  262.10   35.21
   4  -1 -15  303.28   36.77
   4  -1 -15  290.44   36.18
  -4   1 -15  293.50   36.26
  -1  -4 -15  206.96   36.07
  -4   1 -15  291.02   35.66
   4  -1 -15  300.12   36.68
  -4   1 -14   42.01    8.71
  -1  -4 -14   25.35    8.90
  -4   1 -14   20.46    7.95
  -1  -4 -14   23.58    8.26
   4  -1 -14   32.35    9.11
  -4   1 -14   31.13    7.59
   4  -1 -14   25.96    7.26
   1   4 -14   19.07    8.37
  -1  -4 -14   24.89    7.73
  -1  -4 -14   28.41    6.34
   4  -1 -14   36.81    7.18
   4  -1 -14   32.61    8.36
  -4   1 -14   34.61    7.21
   4  -1 -13  730.76   84.68
  -4   1 -13  679.15   83.67
   4  -1 -13  691.54   83.97
  -4   1 -13  732.10   84.15
  -1  -4 -13  640.31   84.05
   4  -1 -13  705.80   83.98
   1   4 -13  596.37   84.39
  -1  -4 -13  620.16   83.36
  -4   1 -12   98.17   13.73
   4  -1 -12  101.30   15.22
   4  -1 -12   82.61   13.87
  -4   1 -12  102.42   14.13
   1   4 -12   90.27   14.84
   4  -1 -12  103.05   13.91
  -4   1 -11  522.71   64.99
   4  -1 -11  539.25   65.29
   4  -1 -11  514.38   65.13
  -4   1 -11  568.41   65.38
   1   4 -11  443.66   65.60
  -4   1 -10  438.61   56.58
   4  -1 -10  465.72   56.83
  -4   1 -10  447.43   56.85
   4  -1 -10  459.97   56.90
  -4   1  -9  572.64   71.38
  -1  -4  -9  618.38   71.27
   4  -1  -9  516.06   71.46
   4  -1  -9  578.93   71.68
  -1  -4  -8 3980.65  534.02
  -4   1  -8 4668.22  533.84
  -1  -4  -8 4037.29  533.55
   4  -1  -8 4556.09  533.85
   4  -1  -8 4615.01  534.07
   4  -1  -7  858.59   93.30
  -1  -4  -7  621.25   93.38
   4  -1  -7  839.25   93.55
  -1  -4  -7  591.41   92.93
   4  -1  -7  795.36   92.98
  -4   1  -7  916.08   93.44
  -1  -4  -6 2881.56  394.40
   4  -1  -6 3515.56  394.18
  -1  -4  -6 2881.32  394.02
   4  -1  -6 3186.91  394.02
   4  -1  -6 3311.89  394.42
  -4   1  -6 3571.42  394.33
   4  -1  -5  521.47   50.55
   4  -1  -5  484.10   50.66
  -4   1  -5  527.81   50.59
   1   4  -5  325.18   50.70
   4  -1  -5  511.79   50.29
   1   4  -5  323.71   49.77
  -1  -4  -5  370.85   50.17
  -1  -4  -5  362.82   50.64
   1   4  -5  352.87   50.77
  -1  -4  -4  712.22   91.07
   1   4  -4  732.91   91.62
   4  -1  -4  747.05   91.22
  -1  -4  -4  719.18   91.37
   1   4  -4  680.16   90.75
   4  -1  -4  773.44   90.95
  -4   1  -4  860.07   91.32
  -1  -4  -3  454.38   54.43
   1   4  -3  461.77   54.11
   1   4  -3  471.30   54.63
   4  -1  -3  384.56   54.06
   1   4  -3  480.28   54.98
  -1  -4  -3  448.14   54.72
   4  -1  -3  412.16   54.48
   1   4  -2  130.60   20.00
  -1  -4  -2  124.33   19.57
   1   4  -2  140.45   19.25
   4  -1  -2  182.39   19.20
  -1  -4  -2  121.78   19.90
   4  -1  -2  193.50   20.20
   1   4  -2  123.98   20.12
   1   4  -2  160.40   19.93
  -4   1  -2  177.74   20.18
   1   4  -1 2146.03  296.16
  -4   1  -1 2559.05  296.23
   4  -1  -1 2706.98  296.26
  -4   1  -1 2671.16  295.79
   1   4  -1 2206.70  295.85
   4  -1  -1 2450.66  295.74
  -1  -4  -1 2213.75  296.19
   1   4  -1 2292.36  296.27
   1   4  -1 2305.88  296.21
   1   4   0  998.33  118.60
   1   4   0 1077.48  118.82
  -4   1   0  922.28  118.53
  -4   1   0  888.60  118.01
  -1  -4   0  973.92  118.63
  -1  -4   0  989.35  118.60
   4  -1   0  977.19  118.58
   1   4   0 1032.81  118.38
   1   4   0  952.11  118.66
   4  -1   0  929.74  118.52
  -4   1   1 2429.77  303.15
   4  -1   1 2639.19  303.15
   1   4   1 2225.70  302.91
   1   4   1 2425.99  303.17
  -4   1   1 2606.13  302.55
   4  -1   1 2519.84  303.04
  -4   1   1 2611.93  303.08
  -1  -4   1 2227.88  303.08
  -1  -4   1 2322.25  303.08
  -4   1   2  184.98   21.00
  -1  -4   2  153.29   20.83
   1   4   2  128.82   19.84
   1   4   2  138.85   20.37
  -4   1   2  170.37   19.88
   1   4   2  132.01   20.69
  -4   1   2  212.21   20.97
   4  -1   2  204.43   20.80
  -4   1   3  352.01   48.69
  -1  -4   3  452.14   49.01
  -4   1   3  339.62   48.02
   1   4   3  430.87   48.88
  -4   1   3  363.98   48.56
   4  -1   3  368.55   48.52
   1   4   3  414.50   48.24
   1   4   3  458.46   48.50
   4  -1   4  815.99   84.65
  -4   1   4  625.09   84.81
   1   4   4  637.61   84.71
  -4   1   4  680.38   84.20
  -1  -4   4  678.08   84.95
   1   4   4  614.69   84.28
  -4   1   4  757.41   84.65
   4  -1   5  515.20   52.33
   1   4   5  360.14   51.93
  -1  -4   5  385.60   51.61
  -1  -4   5  375.27   52.07
  -1  -4   5  390.43   52.61
  -4   1   5  494.35   51.95
  -4   1   5  523.36   52.42
   1   4   5  366.24   52.33
   1   4   6 2667.03  351.85
  -4   1   6 3268.51  352.34
  -1  -4   6 2840.91  352.09
   1   4   6 2771.96  352.43
  -1  -4   6 2788.52  351.71
  -1  -4   6 2892.07  352.71
   1   4   6 2758.33  352.17
  -4   1   6 3186.93  352.08
  -4   1   7  851.88   84.60
   1   4   7  587.73   84.50
  -1  -4   7  586.77   83.95
   4  -1   7  896.20   85.27
   4  -1   7  809.78   84.70
  -4   1   7  805.02   84.70
   1   4   7  566.84   84.70
  -1  -4   7  637.30   84.35
   1   4   8 4011.76  523.19
  -4   1   8 4531.55  523.11
   1   4   8 4022.03  523.37
  -4   1   8 4526.08  523.16
  -1  -4   8 4059.84  522.60
   4  -1   8 4379.62  523.19
  -1  -4   8 4117.61  522.92
   4  -1   8 5097.37  523.68
  -1  -4   8 4165.63  522.84
   1   4   9  637.26   77.47
   1   4   9  621.56   77.26
   4  -1   9  604.76   77.07
   4  -1   9  636.52   77.57
  -1  -4   9  615.70   76.48
  -4   1   9  562.92   76.94
  -1  -4   9  650.04   76.84
  -1  -4   9  635.59   76.82
  -1  -4  10  477.42   62.31
   4  -1  10  527.57   63.47
   1   4  10  494.27   63.41
  -4   1  10  477.60   62.85
   4  -1  10  461.02   62.91
   1   4  10  517.60   63.23
  -1  -4  10  549.18   62.65
  -1  -4  10  542.38   62.79
  -1  -4  11  509.21   61.60
   4  -1  11  517.15   62.16
  -1  -4  11  452.50   61.35
   1   4  11  481.87   62.29
  -4   1  11  537.69   62.08
  -1  -4  11  500.57   61.82
   1   4  11  443.04   62.32
   4  -1  11  576.52   62.74
   4  -1  12  114.91   15.98
   1   4  12  117.42   15.41
   4  -1  12   88.29   14.93
  -1  -4  12   92.08   14.29
  -1  -4  12  128.38   15.04
  -1  -4  12  126.78   14.64
  -4   1  12  100.33   15.08
   1   4  13  643.92   82.87
  -4   1  13  694.10   82.51
  -1  -4  13  676.11   81.97
  -1  -4  13  601.94   81.79
   4  -1  13  704.88   83.17
  -1  -4  13  646.32   82.34
   4  -1  13  752.60   82.78
  -1  -4  13  629.48   83.39
  -4   1  14   29.81    6.51
  -4   1  14   27.48    6.77
  -4   1  14   32.80    6.76
  -1  -4  14   25.36    7.17
  -1  -4  14   23.30    5.98
  -1  -4  14   20.30    8.42
   4  -1  14   37.73    7.04
  -1  -4  14   24.05    5.53
   1   4  14   23.76    7.03
   4  -1  14   39.01    8.78
  -4   1  14   33.28    7.07
  -4   1  15  290.93   34.76
  -4   1  15  215.54   34.14
  -4   1  15  277.57   34.55
  -1  -4  15  266.52   35.21
  -1  -4  15  214.45   34.51
  -4   1  15  288.52   34.66
   4  -1  15  307.51   35.06
  -1  -4  15  297.86   36.23
  -1  -4  15  241.37   33.83
  -1  -4  15  261.86   34.53
  -4   1  15  306.48   34.87
   1   4  15  252.71   35.15
   4  -1  15  364.93   36.18
  -4   1  16  460.65   83.36
  -4   1  16  649.82   83.94
  -1  -4  16  698.74   84.29
  -4   1  16  610.47   83.85
  -1  -4  16  693.46   84.27
  -1  -4  16  840.38   85.18
  -4   1  16  629.41   83.83
   1   4  16  799.32   85.11
  -1  -4  16  714.92   83.42
  -1  -4  16  840.60   84.49
   4  -1  16  667.26   84.19
  -4   1  16  702.76   84.05
   4  -1  16  698.19   84.77
   4  -1  17   56.34   12.07
  -4   1  17   77.55   12.65
  -4   1  17   51.17   12.50
  -4   1  17   72.34   12.66
  -4   1  17   69.02   12.35
  -1  -4  17  102.44   13.50
  -1  -4  17   93.64   13.39
  -1  -4  17  137.32   14.97
   4  -1  17   57.76   14.07
  -1  -4  17   96.66   11.97
  -1  -4  17  104.19   13.29
  -4   1  17   76.23   12.63
   1   4  17   99.01   13.90
  -4   1  18  285.54   36.97
  -4   1  18  204.64   36.41
  -1  -4  18  270.74   37.04
  -4   1  18  266.51   36.89
   4  -1  18  246.94   36.68
  -1  -4  18  288.78   37.20
  -1  -4  18  307.68   38.01
  -4   1  18  285.22   36.92
  -1  -4  18  321.86   37.37
   4  -1  18  315.54   38.18
  -1  -4  18  339.63   36.03
  -4   1  18  287.70   37.03
  -1  -4  18  268.09   36.19
   1   4  18  320.23   38.08
  -4   1  19  135.43   21.25
  -4   1  19  164.94   21.56
   4  -1  19  164.77   21.46
  -4   1  19  133.74   21.23
  -1  -4  19  133.59   22.32
  -4   1  19  168.45   21.35
  -1  -4  19  150.51   21.52
  -1  -4  19  140.84   21.43
  -1  -4  19  174.74   21.90
   4  -1  19  178.53   23.08
   1   4  19  130.61   22.03
  -4   1  19  158.19   21.40
  -1  -4  19  164.56   19.96
  -1  -4  19  138.87   20.43
   4  -1  20   41.66    8.90
  -4   1  20   55.62    9.47
  -4   1  20   43.76    9.95
  -4   1  20   43.63    8.85
  -4   1  20   59.11    9.25
  -1  -4  20   30.52    9.31
  -1  -4  20   23.79    9.46
  -4   1  20   50.75    9.58
   1   4  20   52.74   10.61
  -1  -4  20   31.65    8.99
  -1  -4  20   30.21    7.84
   4  -1  20   52.98   11.28
   4  -1  21   14.69    7.17
  -4   1  21   33.81    9.04
  -4   1  21   30.20    7.76
  -4   1  21   20.98    7.23
  -4   1  21   17.35    6.52
  -1  -4  21   10.46    6.47
  -1  -4  21    6.14    6.77
  -4   1  21   12.21    6.96
  -1  -4  21    4.44    6.67
   4  -1  21   18.16    9.12
   1   4  21    2.77    7.50
   4  -1  21    1.80    7.17
  -4   1  22  369.49   49.40
  -4   1  22  447.42   49.91
  -1  -4  22  290.52   49.10
  -4   1  22  392.43   49.94
   4  -1  22  439.85   50.08
  -1  -4  22  322.40   49.47
  -4   1  22  433.22   49.75
  -1  -4  22  361.19   50.03
   4  -1  22  415.69   51.06
  -4   1  22  419.83   49.99
  -4   1  23  842.64  120.38
  -1  -4  23  823.54  120.44
  -4   1  23 1036.08  120.94
  -4   1  23 1031.11  121.27
   4  -1  23 1028.14  121.14
  -4   1  23 1038.62  121.01
  -1  -4  23  988.61  121.19
  -1  -4  23 1029.82  121.62
  -4   1  24  122.03   19.01
  -4   1  24  116.17   18.15
  -1  -4  24  133.83   18.72
  -1  -4  24  117.22   18.68
   4  -1  24  124.20   18.81
  -4   1  24  108.90   18.63
  -4   1  24  118.00   18.56
  -4   1  25   66.88   12.46
  -1  -4  25   43.86   10.99
  -1  -4  25   58.88   11.75
  -4   1  25   56.42   11.26
   4  -1  25   72.48   12.01
  -1  -4  25   37.08   10.86
  -4   1  25   38.88   11.52
  -4   1  25   55.03   11.39
  -4   1  26   24.77    9.34
  -4   1  26    4.78    7.20
  -1  -4  26   11.18    8.27
  -1  -4  26    4.87    7.46
   4  -1  26   23.49    8.76
  -4   1  26    8.92    8.34
  -4   1  26    7.90    9.60
  -1  -4  26   -4.82    8.49
  -1  -4  27   97.80   18.17
  -4   1  27  140.61   19.47
   4  -1  27  144.46   20.15
  -4   1  27  138.17   20.20
  -1  -4  27   96.57   18.33
  -1  -4  27  112.74   19.26
  -4   1  27  138.72   19.14
  -1  -4  28    5.11    8.13
  -4   1  28   13.42    8.89
  -4   1  28   12.07    8.02
  -1  -4  28   20.07    9.16
   4  -1  28    1.91    8.02
  -4   1  28    9.11    8.90
  -1  -4  29    7.71    8.13
  -4   1  29   21.11    9.72
   4  -1  29    4.98    8.03
  -4   1  29   10.66    8.65
  -1  -4  29   10.25    8.31
  -4   1  29   -0.96   11.21
  -4   1  30  -12.90   12.42
  -4   1  30   -4.38    9.87
   4  -1  30    6.18    9.06
  -1  -4  30   -3.23    8.23
  -1  -4  30    1.89    7.89
  -4   1  30   -0.91    8.57
  -1  -4  30   -1.12    9.48
  -4   1  31   10.15   12.31
   4  -1  31   35.94   11.06
  -4   1  31   15.77   10.91
  -1  -4  31   37.89    9.62
  -4   1  31   36.15   10.24
  -1  -4  31   22.91    9.84
  -1  -4  31   28.85   11.62
  -4   1  32   28.86   13.02
   4  -1  32   67.79   12.54
  -1  -4  32   24.55    9.53
  -1  -4  32   39.15   10.66
  -4   1  32   27.11   10.13
  -1  -4  32   24.69   11.57
  -4   1  33    5.19   11.13
  -4   1  33    8.40    8.22
  -1  -4  33    5.68    8.75
  -1  -4  33   14.25   10.33
   4  -1  33    6.51    8.56
  -1  -4  34   10.69   10.18
   4  -1  34    7.58    8.92
  -4   1  34    2.07   10.83
  -1  -4  34    4.63    7.97
  -4   1  34   17.48    8.61
  -1  -4  35   14.13   10.42
  -1  -4  35   -5.27   11.16
  -4   1  35    5.11   11.84
  -4   1  35   10.73    7.92
  -1  -4  35   -3.59    8.53
  -1  -4  36   59.98   14.56
  -1  -4  36   21.58   14.40
  -4   1  36   40.89   14.03
  -4   1  36   55.55   12.04
  -1  -4  36   65.72   12.24
  -1  -4  37   27.93   11.89
  -4   1  37   16.36   11.78
  -1  -4  37    0.99   10.88
  -1  -4  37   12.76    8.36
  -1  -4  38   12.82   10.11
  -1  -4  38    8.46   10.24
  -4   1  38   26.60   11.29
  -1  -4  38    5.84    7.15
  -1  -4  39    9.08    9.32
  -1  -4  39    3.52    9.58
   1   4  39   -7.56   10.40
  -4   1  39   -1.73    9.02
   1   4  40    6.97    9.14
  -4   1  40   19.99    9.85
  -1  -4  40    7.33    9.12
  -4   1  40   15.50   10.44
  -1  -4  41   18.52    9.00
   1   4  41    1.40    8.55
  -4   1  41    6.57    8.45
  -4   1  41    2.12    9.42
   1   4  42    8.09    7.94
  -4   1  42    7.86    8.30
  -1  -4  42   21.21    8.81
  -4   1  42    8.26    8.81
  -1  -4  42    2.13    7.86
   1   4  43   -1.61    7.01
  -1  -4  43   11.61    7.67
  -4   1  43    6.32    7.82
  -1  -4  43    9.45    7.25
  -4   1  43    4.47    7.92
  -4   1  44   12.44    7.58
  -1  -4  44    7.95    6.45
   1   4  44   -2.23    6.36
  -1  -4  44   12.87    7.30
  -4   1  44   -0.49    6.67
   1   4  44   14.63    9.47
   1   4  45    3.35    6.45
  -4   1  45   -0.40    6.32
  -4   1  45  -12.91    6.40
  -1  -4  45    6.50    6.02
   1   4  45    5.31    8.34
   0  -4 -45   -4.41    7.37
  -4   0 -45   10.95    7.65
   0  -4 -44   12.82    8.47
  -4   0 -44    7.41    8.39
  -4   0 -43    0.84    8.76
   0  -4 -43    2.37    8.64
  -4   0 -43    3.12    6.29
   0   4 -42   -5.13    8.35
  -4   0 -42    0.94    9.33
   0  -4 -42   12.56   10.52
  -4   0 -42  -10.09    7.18
  -4   0 -41   15.67   11.02
   0   4 -41   23.68    9.52
  -4   0 -41    1.83    7.50
   0  -4 -41   16.96   11.38
   0   4 -40   -1.89    9.48
  -4   0 -40    2.27   11.02
  -4   0 -40   11.55    8.10
   0  -4 -40    7.63   11.69
   4   0 -40   -4.76    9.46
   0   4 -39   21.67   11.44
  -4   0 -39   23.09   13.38
   4   0 -39   16.87   10.79
   0  -4 -39    9.38   12.75
  -4   0 -39   31.12    9.86
   0   4 -38   28.72   11.42
  -4   0 -38   10.27   12.46
  -4   0 -38    4.88    7.79
   4   0 -38   12.60   11.25
   0  -4 -38   27.35   13.20
   0   4 -37   -1.16   10.86
  -4   0 -37   28.09   14.18
  -4   0 -37    5.97    7.82
   4   0 -37   14.49   11.97
   0  -4 -37   13.02   13.36
  -4   0 -36  137.69   21.61
   0   4 -36   92.99   18.74
   0  -4 -36  101.73   20.15
  -4   0 -36  108.91   15.91
   4   0 -36  113.02   19.95
   0  -4 -36   57.35   15.28
   0   4 -35    7.42   12.56
   4   0 -35   27.84   12.07
  -4   0 -35   19.62   13.94
   0  -4 -35    5.55   12.46
  -4   0 -35   18.52   12.64
  -4   0 -35   28.23    9.11
   0  -4 -35   15.46    9.33
   4   0 -35   39.35   13.81
   0  -4 -34   23.87   14.00
   4   0 -34   14.78   11.77
  -4   0 -34   19.77   13.43
   0   4 -34   35.07   13.30
  -4   0 -34   28.50    9.32
  -4   0 -34    4.01   12.29
   4   0 -34    5.74   12.23
   0  -4 -34   18.19    9.90
   0  -4 -33   23.92   14.22
   4   0 -33   48.22   13.80
   0   4 -33   40.14   13.75
  -4   0 -33   21.12   14.17
  -4   0 -33   20.08   12.80
  -4   0 -33   14.19    9.28
   0  -4 -33   28.22   10.43
   4   0 -33   16.23   13.85
  -4   0 -32   11.44    9.15
   0  -4 -32   24.73    9.49
   0   4 -32   23.52   11.51
  -4   0 -32   37.18   13.56
   4   0 -32   13.76   12.17
   0   4 -32   13.69   12.83
   0  -4 -32    9.78   12.82
  -4   0 -32   19.49   14.63
   0  -4 -31   31.42   11.30
  -4   0 -31   35.27   13.76
   0   4 -31   33.20   12.85
   4   0 -31   48.80   13.78
   0  -4 -31   39.96   14.58
  -4   0 -31   36.88   15.27
   0   4 -31   55.10   13.64
   0  -4 -30   14.06    9.93
  -4   0 -30    3.83   11.49
   0   4 -30   13.01   10.19
   4   0 -30   24.52   11.88
   0   4 -30   22.72   11.99
   0  -4 -30   13.48   12.71
   0  -4 -29   50.83   12.23
   0   4 -29   49.57   13.44
  -4   0 -29   56.93   15.42
   0   4 -29   46.40   13.54
   4   0 -29   40.20   13.82
   0  -4 -29   65.58   15.76
   0  -4 -28   21.93    9.33
  -4   0 -28   13.13   11.44
   0   4 -28   11.21   10.01
   4   0 -28   -2.10   10.02
   0   4 -28   20.15   11.06
   0  -4 -28   10.15   13.20
   4   0 -27  244.50   35.50
   0   4 -27  250.37   35.66
   0  -4 -27  266.31   36.90
   0   4 -27  221.34   34.82
  -4   0 -27  288.89   36.76
   0   4 -26  103.02   16.82
  -4   0 -26   82.22   17.63
   0  -4 -26   98.37   19.07
   4   0 -26   84.63   17.21
   0   4 -26   86.30   16.95
   0   4 -25  199.75   29.80
  -4   0 -25  213.48   30.88
   0   4 -25  209.47   30.49
   4   0 -25  228.66   30.69
   0  -4 -25  198.17   31.39
  -4   0 -24  332.07   48.45
   0   4 -24  357.93   47.83
   4   0 -24  322.78   48.05
   0   4 -24  408.26   48.66
   0  -4 -24  398.84   49.38
   0   4 -23  368.19   51.95
  -4   0 -23  427.67   52.99
   0   4 -23  357.80   52.25
   0  -4 -23  399.51   53.36
   4   0 -23  450.68   52.86
   0  -4 -22  315.55   41.42
   0   4 -22  280.00   40.28
   4   0 -22  280.03   40.16
   0   4 -22  268.76   39.68
   4   0 -22  288.94   41.02
   4   0 -22  324.26   41.54
  -4   0 -22  339.71   41.10
   4   0 -22  315.91   40.80
   0   4 -21  508.91   69.18
   4   0 -21  561.47   69.32
   0  -4 -21  528.39   69.90
   0   4 -21  458.08   68.72
   4   0 -21  592.32   70.30
  -4   0 -21  556.39   68.39
  -4   0 -21  621.87   70.12
   0  -4 -21  504.36   68.67
   4   0 -21  564.95   70.34
   0   4 -21  536.39   69.70
   4   0 -21  560.93   69.55
   0  -4 -20  117.87   19.32
   4   0 -20   89.40   17.71
   0   4 -20  126.01   18.29
   0   4 -20  117.30   17.82
   0  -4 -20  130.78   17.34
   4   0 -20  116.84   18.99
   0   4 -20  124.54   18.31
  -4   0 -20  107.40   18.14
  -4   0 -20   98.80   16.27
   4   0 -20   95.28   17.76
   4   0 -20  117.82   19.14
   0  -4 -19  221.03   28.83
   0   4 -19  232.64   30.36
   4   0 -19  269.58   30.86
   4   0 -19  198.86   29.34
   0   4 -19  224.47   29.72
  -4   0 -19  233.22   29.82
   0  -4 -19  193.28   30.27
  -4   0 -19  220.69   30.02
   0   4 -19  201.58   29.23
   4   0 -19  217.44   29.55
   0   4 -19  168.44   28.81
  -4   0 -19  216.96   28.34
   4   0 -19  206.95   30.40
  -4   0 -18   26.12    8.21
   0  -4 -18   30.69    7.34
   0   4 -18   20.34    9.16
   4   0 -18   10.05    7.42
   4   0 -18   15.98    8.59
   4   0 -18   22.28    8.97
  -4   0 -18   17.26    9.37
   0  -4 -18   16.84    9.11
   0   4 -18   27.53    9.32
  -4   0 -18   11.25    8.49
   0   4 -18   17.48    7.88
   4   0 -18   17.07    9.64
  -4   0 -18   10.18    6.09
   4   0 -17  229.95   27.28
   4   0 -17  233.56   27.97
   0   4 -17  182.87   27.50
  -4   0 -17  206.45   27.30
   0  -4 -17  127.86   25.83
   0   4 -17  161.82   26.61
  -4   0 -17  249.92   27.82
  -4   0 -17  271.13   27.57
   0   4 -17  149.90   26.21
  -4   0 -17  208.77   26.05
   4   0 -17  253.35   28.44
  -4   0 -16  161.42   22.80
   0   4 -16  166.26   23.13
  -4   0 -16  155.66   23.22
   0   4 -16  179.62   23.76
   4   0 -16  157.79   23.42
  -4   0 -16  141.19   22.92
   4   0 -16  152.16   23.02
   0  -4 -16  183.03   22.50
  -4   0 -16  171.19   21.91
   4   0 -16  149.08   23.60
  -4   0 -15   39.15    8.60
  -4   0 -15   35.32    9.34
   4   0 -15   40.08    9.63
  -4   0 -15   29.69    8.51
   0  -4 -15   23.59    6.95
   0   4 -15   31.79    8.87
   4   0 -15   35.84    9.24
  -4   0 -15   32.72    7.00
   4   0 -15   28.51    8.13
   4   0 -14   45.97    9.94
  -4   0 -14   31.84    9.21
   0  -4 -14   46.53    9.65
  -4   0 -14   37.21    9.03
  -4   0 -14   40.20    8.78
  -4   0 -14   37.80    7.44
   4   0 -14   49.31    8.80
   0   4 -14   37.10    9.18
   4   0 -14   36.62    9.31
  -4   0 -13  380.91   48.41
   4   0 -13  392.47   49.59
   4   0 -13  371.81   48.83
   0   4 -13  344.19   49.43
  -4   0 -13  421.80   49.36
   4   0 -13  369.66   48.81
   4   0 -13  428.27   49.79
  -4   0 -12  661.98   86.71
   0   4 -12  770.05   88.14
   4   0 -12  714.29   87.24
   4   0 -12  693.28   87.74
  -4   0 -12  710.79   87.35
   4   0 -12  688.32   87.22
   4   0 -11   16.23    4.74
  -4   0 -11   11.68    5.71
   0   4 -11   11.98    6.37
   4   0 -11   19.95    5.64
  -4   0 -11   21.71    4.80
   4   0 -11   13.95    6.45
  -4   0 -10  323.01   38.18
   4   0 -10  299.48   38.53
   4   0 -10  317.27   38.56
  -4   0 -10  309.63   38.63
   0   4 -10  243.09   39.02
  -4   0  -9  558.32   68.25
   4   0  -9  543.14   68.19
   4   0  -9  538.63   68.06
  -4   0  -9  546.19   67.80
   4   0  -8 2003.06  229.80
   0  -4  -8 1655.22  229.50
  -4   0  -8 1886.53  229.35
   4   0  -8 1909.36  229.55
  -4   0  -8 1912.74  229.70
   4   0  -7 1168.42  137.42
  -4   0  -7 1259.78  137.56
   0  -4  -7  812.51  137.28
  -4   0  -7 1266.88  137.30
   4   0  -7 1224.12  137.68
   4   0  -7 1078.19  136.93
   0  -4  -6  596.87   80.30
  -4   0  -6  709.87   80.11
   0   4  -6  554.33   79.95
  -4   0  -6  700.00   80.31
   4   0  -6  702.15   80.14
   4   0  -6  655.31   80.45
   0  -4  -6  648.59   80.31
   0  -4  -5 1483.11  176.49
   0  -4  -5 1470.52  176.62
   4   0  -5 1387.31  176.23
  -4   0  -5 1416.73  176.36
   0   4  -5 1388.76  176.27
  -4   0  -5 1443.62  176.30
   4   0  -5 1484.35  176.39
   4   0  -5 1429.58  176.59
   4   0  -4 2373.47  304.37
   0  -4  -4 2382.04  304.17
  -4   0  -4 2621.90  303.89
   0  -4  -4 2513.60  304.00
   0   4  -4 2355.64  303.88
   4   0  -4 2468.10  303.75
   4   0  -4 2552.91  304.03
   4   0  -3 1144.30  138.28
  -4   0  -3 1071.18  137.60
   0  -4  -3 1131.87  137.77
   0  -4  -3 1087.38  138.05
   0   4  -3 1093.54  137.79
   4   0  -3 1159.18  137.49
   4   0  -3 1130.84  137.92
   0   4  -2  593.97   78.00
   0  -4  -2  625.45   77.80
   4   0  -2  675.23   77.72
  -4   0  -2  625.41   77.21
   0   4  -2  616.00   77.56
   0  -4  -2  625.04   77.42
   0  -4  -1  254.22   30.79
   0   4  -1  225.53   30.87
   4   0  -1  248.70   30.56
  -4   0  -1  227.95   30.52
   0  -4  -1  245.99   30.11
   0   4  -1  235.69   30.40
   0   4  -1  250.33   30.87
  -4   0   0  776.45   94.68
   0  -4   0  743.63   94.77
   0   4   0  712.06   94.79
   4   0   0  829.53   94.72
  -4   0   0  802.86   94.64
   0   4   0  725.51   94.60
  -4   0   1  262.03   32.94
  -4   0   1  236.63   32.69
   0  -4   1  282.14   33.15
   4   0   1  251.68   32.86
   0   4   1  278.43   33.04
   0   4   1  262.58   32.94
  -4   0   2  682.13   83.15
   0   4   2  611.18   83.02
   4   0   2  690.75   82.87
   4   0   2  766.41   83.24
   0   4   2  633.71   83.04
  -4   0   2  673.00   82.92
   0  -4   2  646.88   83.19
   0  -4   2  670.75   82.83
  -4   0   3 1086.23  138.12
   4   0   3 1143.37  138.15
  -4   0   3 1156.54  137.88
   0   4   3 1062.66  138.00
   4   0   3 1185.99  137.83
   0  -4   3 1089.09  137.78
   0  -4   3 1056.51  138.26
   0  -4   3 1147.06  138.18
   4   0   4 2453.24  294.16
   0   4   4 2298.03  294.21
  -4   0   4 2471.99  294.28
   0  -4   4 2412.82  294.17
   0  -4   4 2291.55  294.68
   0  -4   4 2396.40  294.51
   4   0   5 1419.18  176.74
  -4   0   5 1359.29  176.84
   0   4   5 1469.06  176.95
   0  -4   5 1401.97  176.72
   0  -4   5 1605.87  177.19
   0   4   6  592.40   77.76
  -4   0   6  695.14   77.78
   0  -4   6  609.44   77.61
   0  -4   6  639.80   78.02
   0   4   6  606.99   77.88
   0   4   7  846.35  119.05
   0   4   7  864.17  119.30
   0  -4   7  852.53  118.93
  -4   0   7 1187.64  119.24
   4   0   7 1128.88  119.12
  -4   0   8 1805.80  212.78
   4   0   8 1742.84  212.73
   0   4   8 1774.60  213.14
   0  -4   8 1627.22  212.64
   0  -4   9  398.89   56.75
   4   0   9  519.05   57.02
  -4   0   9  529.95   57.04
   0   4   9  393.75   57.17
   0  -4  10  220.47   33.22
   4   0  10  305.01   33.58
  -4   0  10  306.82   33.58
   0   4  10  238.62   33.83
   0  -4  11    5.73    4.00
  -4   0  11   19.74    4.66
   0   4  11    8.51    4.93
   4   0  11   14.39    4.38
   4   0  12  742.89   92.55
   0  -4  12  755.82   92.37
   0  -4  12  803.70   93.75
   0   4  12  807.72   93.25
  -4   0  12  678.86   92.40
   0  -4  13  356.87   46.07
   0   4  13  363.40   45.46
   4   0  13  364.97   44.86
   0  -4  13  322.59   44.57
  -4   0  13  375.67   44.80
  -4   0  14   41.01    7.58
   0   4  14   42.43    8.04
   0  -4  14   40.39    7.04
  -4   0  14   31.21    7.16
   0  -4  14   37.45    7.28
   0  -4  14   34.14    9.35
  -4   0  14   29.64    7.47
   0  -4  15   40.09    7.84
  -4   0  15   38.03    7.44
  -4   0  15   20.38    7.58
  -4   0  15   41.36    7.97
  -4   0  15   32.14    7.48
  -4   0  15   42.94    7.82
   0  -4  15   31.39    9.24
   0   4  15   35.79    8.02
  -4   0  15   28.80    6.97
   0  -4  15   31.66    7.09
   0  -4  15   34.69    6.86
  -4   0  16  114.47   21.23
  -4   0  16  143.04   21.65
  -4   0  16  135.65   21.49
   0  -4  16  161.69   21.98
  -4   0  16  138.32   21.48
   0  -4  16  214.78   23.90
   0  -4  16  162.27   21.21
  -4   0  16  180.68   22.36
   0  -4  16  193.12   22.10
  -4   0  16  169.06   21.42
   0   4  16  197.02   23.05
  -4   0  17  184.03   23.55
  -4   0  17  199.64   23.82
   0  -4  17  160.05   23.57
   4   0  17  178.36   23.29
  -4   0  17  212.96   23.88
   0  -4  17  130.75   23.20
  -4   0  17  246.17   24.16
   0  -4  17  139.04   24.14
   0  -4  17  121.43   23.26
   0  -4  17  162.73   24.76
   0  -4  17  151.50   22.93
  -4   0  17  228.19   24.44
   0  -4  17  165.21   23.44
   0   4  17  132.48   23.64
  -4   0  17  218.85   23.51
  -4   0  18    7.15    6.25
   4   0  18   18.30    6.69
   0  -4  18   20.32    7.24
  -4   0  18    2.62    7.17
  -4   0  18   19.86    6.53
   0  -4  18   15.71    6.96
   0  -4  18   12.81    6.61
   0  -4  18    7.37    8.23
  -4   0  18   17.42    6.90
   0   4  18   17.14    7.54
   0  -4  18   15.64    5.78
  -4   0  18   12.17    6.31
   0  -4  18   20.38    6.62
   0  -4  19  175.99   27.31
  -4   0  19  151.18   27.11
  -4   0  19  222.95   27.73
   4   0  19  211.42   27.64
  -4   0  19  209.06   27.73
   0  -4  19  208.40   27.97
   0  -4  19  205.92   27.70
  -4   0  19  231.03   27.78
  -4   0  19  229.17   28.32
   0  -4  19  197.16   26.98
   0  -4  19  250.72   28.18
  -4   0  19  200.58   27.32
   0   4  19  204.06   28.61
   4   0  20  108.05   16.97
   0  -4  20  130.35   17.78
  -4   0  20  115.32   17.36
  -4   0  20   86.24   17.06
  -4   0  20  128.09   17.67
   0  -4  20  100.48   17.07
   0  -4  20  103.67   17.18
  -4   0  20  124.74   17.50
  -4   0  20  120.73   17.75
   0  -4  20  166.87   18.40
   0  -4  20  118.76   16.81
  -4   0  20  117.20   17.00
   0   4  20  103.05   18.06
  -4   0  21  542.54   63.05
   0  -4  21  403.36   62.48
  -4   0  21  448.88   62.59
  -4   0  21  588.84   63.49
   4   0  21  539.70   63.17
   0  -4  21  502.70   63.30
  -4   0  21  565.05   63.23
   0  -4  21  478.33   63.03
  -4   0  21  530.21   63.80
   4   0  21  518.18   64.17
   0  -4  21  438.10   62.28
   0  -4  21  474.61   63.30
  -4   0  21  495.58   62.71
   0   4  21  476.15   63.92
   0  -4  22  235.96   37.51
  -4   0  22  326.35   38.35
  -4   0  22  251.82   37.98
   4   0  22  322.68   38.43
  -4   0  22  320.46   38.61
   0  -4  22  297.71   38.55
   0  -4  22  260.84   38.04
   0   4  22  293.84   38.95
   4   0  22  318.62   40.10
   0  -4  22  296.78   38.71
  -4   0  23  389.09   50.94
   0  -4  23  320.59   50.49
  -4   0  23  431.13   51.29
  -4   0  23  439.84   51.60
   4   0  23  421.56   51.27
   0  -4  23  423.02   51.69
  -4   0  23  429.89   51.39
   0  -4  23  347.56   51.07
   0  -4  23  385.84   51.79
   0  -4  24  391.99   47.08
  -4   0  24  337.31   46.71
   4   0  24  354.09   46.77
  -4   0  24  408.12   47.43
   0  -4  24  454.49   47.92
  -4   0  24  379.71   46.92
   0  -4  24  306.87   45.90
  -4   0  24  297.17   46.29
  -4   0  25  236.40   30.40
   0  -4  25  196.78   30.08
   0  -4  25  235.31   30.89
  -4   0  25  269.90   31.18
   4   0  25  252.74   30.76
  -4   0  25  242.51   30.50
   0  -4  25  158.20   29.02
  -4   0  25  210.17   30.01
  -4   0  26  104.78   17.81
   4   0  26  128.20   18.17
  -4   0  26  118.26   17.49
   0  -4  26  103.14   17.24
   0  -4  26  123.35   18.11
  -4   0  26   87.61   17.38
  -4   0  26  131.50   17.67
   0  -4  26   70.57   16.17
  -4   0  27  252.34   33.45
   0  -4  27  256.82   33.47
   0  -4  27  254.64   34.13
  -4   0  27  257.35   34.11
   4   0  27  264.73   33.85
   0  -4  27  182.66   32.02
  -4   0  27  267.21   33.41
  -4   0  27  240.34   33.04
  -4   0  28    1.01    8.00
   4   0  28   13.20    8.77
   0  -4  28   15.85    8.25
  -4   0  28    0.71    9.30
  -4   0  28    7.93    8.17
  -4   0  28   -2.64    8.59
   0  -4  28   10.63    8.20
   0  -4  28   14.65    9.76
  -4   0  29   16.60   12.51
  -4   0  29   56.00   12.14
   4   0  29   53.09   11.08
   0  -4  29   24.66    9.44
  -4   0  29   43.66   11.02
  -4   0  29   31.61   10.98
   0  -4  29   32.56    9.97
  -4   0  29   47.22   10.85
   0  -4  29   44.56   12.09
  -4   0  30  -13.07   11.50
  -4   0  30   19.72    9.46
   4   0  30   18.33    9.40
  -4   0  30   18.77    9.11
   0  -4  30    9.98    7.82
   0  -4  30   16.51    8.37
  -4   0  30   10.24    8.49
   0  -4  30   14.59   10.48
  -4   0  31    5.14   11.89
   4   0  31   43.95   11.25
  -4   0  31   58.66   12.96
   0  -4  31   17.93    8.81
  -4   0  31   30.33    9.92
   0  -4  31   33.21   10.47
   0  -4  31   47.23   12.38
  -4   0  32    2.09   11.36
   0  -4  32   23.91    9.03
  -4   0  32    8.61    8.22
   0  -4  32    2.35   10.45
   4   0  32   10.66    9.75
  -4   0  32   29.97   10.77
  -4   0  33    6.31   12.25
   0  -4  33   13.62    8.57
  -4   0  33   19.13    9.18
   0  -4  33    8.30   10.22
  -4   0  33   12.85   11.40
   0  -4  34   16.60   10.42
  -4   0  34  -11.55   12.01
  -4   0  34   13.23    9.02
   0  -4  34   10.62    8.23
   0  -4  35   19.97   11.01
  -4   0  35   13.49   12.00
   0  -4  35   10.21    8.04
  -4   0  35    9.22    8.88
   0  -4  36  111.60   18.39
  -4   0  36   88.44   15.33
   0  -4  36   95.77   15.10
   0  -4  37    6.68    9.28
   0   4  37   -5.60    9.94
  -4   0  37    9.79   11.73
   0  -4  37   -5.95   11.17
   0  -4  37    1.49    6.94
  -4   0  37   -0.83    7.74
   0  -4  38   12.78   10.50
   0  -4  38    1.88   10.78
  -4   0  38    0.93   10.07
   0   4  38   10.66    9.94
   0  -4  39   20.08    9.11
  -4   0  39   15.82   11.07
   0   4  39   13.32    9.65
   0  -4  39   -2.65    9.38
   0  -4  40    8.17    9.57
   0   4  40    6.14    9.28
  -4   0  40   15.50   10.53
  -4   0  40   -8.44   10.37
  -4   0  41    8.95    9.19
   0   4  41  -13.91    8.23
   0  -4  41    8.18    9.38
  -4   0  41  -20.98    9.85
  -4   0  42    4.69    8.55
   0  -4  42   -3.99    8.23
   0   4  42   -5.56    8.07
  -4   0  42    8.14    8.58
   0  -4  43   -4.59    6.89
  -4   0  43    5.49    8.06
  -4   0  43    8.85    7.74
   0   4  43    5.33    7.57
   0  -4  43    8.74    7.66
   4   0  43    0.62    7.97
   0   4  43   -2.74    9.90
   0  -4  44   -2.22    6.21
   0   4  44   14.14    7.83
  -4   0  44   10.31    7.24
   4   0  44  -13.21    6.99
   0  -4  44   12.92    6.83
   0   4  44    9.75    6.43
  -4   0  44   -0.51    7.09
   0   4  44    4.63    8.90
  -4   0  45   11.53    6.23
   0   4  45    1.68    6.40
   4   0  45   -6.99    6.23
   0  -4  45   -4.08    5.90
  -4   0  45    0.42    6.15
   0   4  45    5.59    7.98
   1  -4 -45   -7.24    7.11
  -4  -1 -45    7.92    7.79
  -4  -1 -44   -0.69    8.43
   1  -4 -44    8.39    8.25
  -4  -1 -43    4.20    9.06
  -1   4 -43   -4.69    7.74
  -4  -1 -43    4.36    6.44
   1  -4 -43    2.29    8.98
  -1   4 -42   -0.79    8.72
  -4  -1 -42    3.78    9.55
  -4  -1 -42   21.45    7.72
   1  -4 -42    6.98    9.49
  -4  -1 -41    6.27    9.83
  -1   4 -41   11.68    9.25
  -4  -1 -41    3.60    7.53
   1  -4 -41    3.90   10.83
  -1   4 -40    7.97    9.79
  -4  -1 -40    1.14   11.82
  -4  -1 -40   16.79    8.83
   1  -4 -40   13.88   12.24
  -1   4 -39   32.44   13.21
  -4  -1 -39   46.24   13.80
  -4  -1 -39   41.12   11.12
   1  -4 -39   49.47   14.85
  -4  -1 -38   33.41   13.92
  -1   4 -38   27.66   12.46
  -4  -1 -38   21.28   10.25
   4   1 -38   23.42   11.47
   1  -4 -38   11.00   13.00
  -4  -1 -37    9.38   12.61
  -1   4 -37   41.16   13.09
  -4  -1 -37   14.42    8.23
   4   1 -37   -4.85   11.43
   1  -4 -37   39.76   13.95
   4   1 -36    9.30   10.94
  -4  -1 -36   20.71   13.86
  -1   4 -36    7.53   11.94
  -4  -1 -36   16.82    8.52
   4   1 -36    1.03   11.35
   1  -4 -36   11.96   14.17
  -4  -1 -35   49.20   16.53
   4   1 -35   42.90   13.37
  -1   4 -35   30.79   13.63
   1  -4 -35   40.93   15.05
  -4  -1 -35   57.79   11.66
   4   1 -35   50.11   14.61
  -1   4 -34   24.65   13.43
   1  -4 -34   -1.38   13.48
   4   1 -34   15.36   11.89
  -4  -1 -34    9.92   13.85
  -1   4 -34   17.47   11.09
  -4  -1 -34    8.06   11.70
  -4  -1 -34   16.36    8.65
   1  -4 -34   13.88    9.08
   4   1 -34   21.85   12.99
   1  -4 -33   40.28   14.00
   4   1 -33   23.28   12.14
  -1   4 -33   27.27   13.57
  -4  -1 -33   16.72    9.24
  -1   4 -33    3.52   10.46
  -4  -1 -33    4.04   11.31
   1  -4 -33   28.60    9.66
   4   1 -33   14.37   12.69
   1  -4 -32   63.61   18.12
  -1   4 -32   70.79   17.51
   4   1 -32   97.52   16.88
  -4  -1 -32   75.30   13.83
  -1   4 -32   65.48   16.35
  -4  -1 -32   48.05   16.17
   1  -4 -32   71.39   13.83
  -1   4 -31  130.43   21.17
   1  -4 -31   90.08   21.43
   4   1 -31  111.91   19.97
  -4  -1 -31  105.55   17.60
  -1   4 -31  117.66   19.89
  -4  -1 -31   91.95   20.34
   1  -4 -31  110.54   17.68
  -1   4 -30   12.37   11.58
   1  -4 -30   -4.01   11.57
   4   1 -30    5.38   10.63
  -4  -1 -30   10.46    8.89
   1  -4 -30    4.84    8.61
  -4  -1 -30    6.42   12.07
  -1   4 -30   21.46   10.73
   1  -4 -29   80.30   14.71
  -1   4 -29   74.70   16.33
  -4  -1 -29   85.94   18.04
  -1   4 -29  100.84   18.02
   1  -4 -29   91.24   18.94
   4   1 -29   75.61   16.41
   1  -4 -28   34.61   10.07
  -4  -1 -28   46.96   14.31
  -1   4 -28   15.92   11.95
   4   1 -28   50.83   13.47
   1  -4 -28   30.30   13.51
  -1   4 -28   49.83   14.32
  -1   4 -27  343.78   51.60
  -1   4 -27  407.48   52.38
   4   1 -27  414.96   52.00
   1  -4 -27  386.05   52.85
   1  -4 -27  393.05   50.51
  -1   4 -26   39.42   11.96
   4   1 -26   31.90   11.37
   1  -4 -26   17.55   11.60
  -1   4 -26   18.54   10.50
   1  -4 -26   24.36    9.06
  -1   4 -25  167.67   27.24
   1  -4 -25  203.73   28.70
   4   1 -25  201.28   27.44
  -1   4 -25  160.00   26.78
   1  -4 -24   19.23   12.23
   4   1 -24   22.09   10.73
  -1   4 -24   20.30   10.56
  -1   4 -24   16.79    9.51
  -1   4 -23   68.77   13.53
   4   1 -23   72.48   13.73
   1  -4 -23   55.92   14.60
[truncated: 5,176,657 more chars]
